# Supplementary material for: Double salt crystal structure of nona­sodium dihydrogen nona­vanadoplatinate(IV) tri­hydrogen nona­vanadoplatinate(IV) tetra­contahydrate: stepwise-protonated nona­vanadoplatinate(IV)
Source: Acta Crystallogr E Crystallogr Commun. 2015 Jun 13;71(Pt 7):786–90. doi: 10.1107/S2056989015010956 (PMC4518920; doi:10.1107/S2056989015010956)
Supplement: Supplementary file 1 [file e-71-00786-sup1.cif]

##############################################################################
#                                                                            #
# This CIF contains the data in a paper accepted for publication in          #
# Acta Crystallographica Section E. It conforms to the requirements of       #
# Notes for Authors for Acta Crystallographica Section E, and has been       #
# peer reviewed under the auspices of the IUCr Commission on Journals.       #
#                                                                            #
# Full details of the Crystallographic Information File format               #
# are given in the paper "The Crystallographic Information File (CIF):       #
# a New Standard Archive File for Crystallography" by S. R. Hall, F. H.      #
# Allen and I. D. Brown [Acta Cryst. (1991), A47, 655-685].                  #
#                                                                            #
# The current version of the core CIF dictionary is obtainable from          #
# ftp://ftp.iucr.org/pub/cif_core.dic.                                       #
#                                                                            #
# Software is freely available for graphical display of the structure(s)     #
# in this CIF. For information consult the CIF software page                 #
# http://www.iucr.org/resources/cif/software.                                #
#                                                                            #
# This file may be used for bona fide research purposes within the           #
# scientific community so long as proper attribution is given to the journal # 
# article from which it was obtained.                                        #
#                                                                            #
##############################################################################
data_New_Global_Publ_Block
_audit_creation_method     'form.cif (version 2.0)'
_journal_data_validation_number     ?
_journal_date_recd_electronic     2015-05-26
_journal_date_accepted     2015-06-05
_journal_name_full     'Acta Crystallographica, Section E'
_journal_year     2015
_journal_volume     71
_journal_issue      7
_journal_page_first     786
_journal_page_last     790
_journal_paper_category     GI
_journal_paper_doi     10.1107/S2056989015010956
_journal_coeditor_code     PK2554
_publ_contact_author_name     'Prof. Uk Lee'
_publ_contact_author_address
;
 Department of Chemistry, Pukyong National University, 599-1 Daeyeon 3-dong
 Nam-gu, Busan 608-737, Republic of Korea
;
_publ_contact_author_email     'uklee@pknu.ac.kr'
_publ_contact_author_fax     '+82-51-629-5583'
_publ_contact_author_phone     '+82-51-629-5596'
_publ_section_title
;
Double salt crystal structure of nonasodium dihydrogen nonavanadoplatinate(IV)
trihydrogen nonavanadoplatinate(IV) tetracontahydrate: stepwise-protonated
nonavanadoplatinate(IV)
;
loop_
    _publ_author_name
    _publ_author_address
    'Joo, Hea-Chung'
;
Department of Chemistry, Pukyong National University, 599-1 Daeyeon 3-dong
Nam-gu, Busan 608-737, Republic of Korea
;
    'Park, Ki-Min'
;
Research Institute of Natural Science, Gyeongsan National University,
501, Jinju-daero, Jinju, 660-701, Republic of Korea
;
    'Lee, Uk'
;
Department of Chemistry, Pukyong National University, 599-1 Daeyeon 3-dong
Nam-gu, Busan 608-737, Republic of Korea
;
_publ_section_synopsis
;
Nonavanadoplatinate [Pt^IV^V~9~O~28~]^7-^, which is the first
heteropolyoxovanadate in the decavanadate framework, [V~10~O~28~]^6-^, has
been investigated crystallographically. The title compound,
Na~9~[H~2~Pt^IV^V~9~O~28~][H~3~Pt^IV^V~9~O~28~]\\cdot40H~2~O, was obtained by
a hydrothermal reaction at pH = 2 and contains two different protonated
heteropolyoxovanadates.
;
data_I
_database_code_depnum_ccdc_archive     'CCDC 1405348'
_chemical_name_systematic
;\
Nonasodium dihydrogen nonavanadoplatinate(IV)
trihydrogen nonavanadoplatinate(IV) tetracontahydrate
;
_chemical_name_common     ?
_chemical_formula_moiety     'H2 O28 Pt V9, H3 O28 Pt V9, 40(H2 O), 9(Na)'
_chemical_formula_sum     'H42.50 Na4.50 O48 Pt V9'
_chemical_formula_structural
                                '(H2 Pt V9 O28), (H3 Pt V9 O28), 40(H2O), 9(Na)'
_chemical_formula_iupac     'Na9 [H2 Pt V9 O28] [H3 Pt V9 O28], 40H2 O'
_chemical_formula_weight     1567.84
_chemical_melting_point     ?
_shelx_space_group_comment
;
The symmetry employed for this shelxl refinement is uniquely defined
by the following loop, which should always be used as a source of
symmetry information in preference to the above space-group names.
They are only intended as comments.
;
_space_group_crystal_system     triclinic
_space_group_name_H-M_alt     'P -1'
_space_group_name_Hall     '-P 1'
loop_
    _space_group_symop_operation_xyz
    'x, y, z'
    '-x, -y, -z'
_cell_length_a     12.7060(10)
_cell_length_b     12.8750(10)
_cell_length_c     28.319(2)
_cell_angle_alpha     93.7600(10)
_cell_angle_beta     98.4490(10)
_cell_angle_gamma     113.3180(10)
_cell_volume     4168.9(5)
_cell_formula_units_Z     4
_cell_measurement_reflns_used     7031
_cell_measurement_theta_min     2.51
_cell_measurement_theta_max     28.26
_cell_measurement_temperature     173(2)
_exptl_crystal_description     'block'
_exptl_crystal_colour     'dark brown'
_exptl_crystal_size_max     0.40
_exptl_crystal_size_mid     0.20
_exptl_crystal_size_min     0.20
_exptl_crystal_density_diffrn     2.498
_exptl_crystal_density_meas     ?
_exptl_crystal_density_method     ?
_exptl_crystal_F_000     3044
_exptl_absorpt_coefficient_mu     5.441
_exptl_absorpt_correction_type     multi-scan
_exptl_absorpt_process_details
;
(<i>SADABS</i>; Bruker, 1997)
;
_shelx_estimated_absorpt_T_min     ?
_shelx_estimated_absorpt_T_max     ?
_exptl_absorpt_correction_T_min     0.5146
_exptl_absorpt_correction_T_max     0.7457
_diffrn_ambient_temperature     173(2)
_diffrn_radiation_type     MoK\a
_diffrn_radiation_wavelength     0.71073
_diffrn_measurement_device_type     'Bruker SMART CCD '
_diffrn_measurement_method     '\f and \w scans'
_diffrn_detector_area_resol_mean     10.0
_diffrn_reflns_number     37312
_diffrn_reflns_av_R_equivalents     0.0394
_diffrn_reflns_theta_min     1.739
_diffrn_reflns_theta_max     28.274
_diffrn_reflns_theta_full     25.242
_diffrn_measured_fraction_theta_max     0.921
_diffrn_measured_fraction_theta_full     0.990
_diffrn_reflns_limit_h_min     -16
_diffrn_reflns_limit_h_max     16
_diffrn_reflns_limit_k_min     -16
_diffrn_reflns_limit_k_max     16
_diffrn_reflns_limit_l_min     -36
_diffrn_reflns_limit_l_max     36
_refine_special_details     ?
_reflns_number_total     19046
_reflns_number_gt     13416
_reflns_threshold_expression     I>2\s(I)
_refine_ls_structure_factor_coef     Fsqd
_refine_ls_matrix_type     full
_refine_ls_R_factor_all     0.0782
_refine_ls_R_factor_gt     0.0529
_refine_ls_wR_factor_gt     0.1054
_refine_ls_wR_factor_ref     0.1154
_refine_ls_goodness_of_fit_ref     1.050
_refine_ls_restrained_S_all     1.049
_refine_ls_number_reflns     19046
_refine_ls_number_parameters     1203
_refine_ls_number_restraints     38
_refine_ls_hydrogen_treatment     refxyz
_refine_ls_weighting_scheme     calc
_refine_ls_weighting_details
             'w=1/[\s^2^(Fo^2^)+(0.0047P)^2^+66.1402P] where P=(Fo^2^+2Fc^2^)/3'
_atom_sites_solution_hydrogens     difmap
_atom_sites_solution_primary     direct
_atom_sites_solution_secondary     difmap
_refine_ls_shift/su_max     0.001
_refine_ls_shift/su_mean     0.000
_refine_diff_density_max     2.987
_refine_diff_density_min     -2.146
_refine_ls_extinction_method
;
<i>SHELXL2014</i> (Sheldrick, 2015)
;
_refine_ls_extinction_coef     0.00027(2)
_refine_ls_extinction_expression
                                  'Fc^*^=kFc[1+0.001xFc^2^\l^3^/sin(2\q)]^-1/4^'
loop_
    _atom_type_symbol
    _atom_type_description
    _atom_type_scat_dispersion_real
    _atom_type_scat_dispersion_imag
    _atom_type_scat_source
    'O' 'O' 0.0106 0.0060
                         'International Tables Vol C Tables 4.2.6.8 and 6.1.1.4'
    'H' 'H' 0.0000 0.0000
                         'International Tables Vol C Tables 4.2.6.8 and 6.1.1.4'
    'Na' 'Na' 0.0362 0.0249
                         'International Tables Vol C Tables 4.2.6.8 and 6.1.1.4'
    'V' 'V' 0.3005 0.5294
                         'International Tables Vol C Tables 4.2.6.8 and 6.1.1.4'
    'Pt' 'Pt' -1.7033 8.3905
                         'International Tables Vol C Tables 4.2.6.8 and 6.1.1.4'
_computing_data_collection
;
<i>SMART</i> (Bruker, 1997)
;
_computing_cell_refinement
;
<i>SAINT</i> (Bruker, 1997)
;
_computing_data_reduction
;
<i>SAINT</i> (Bruker, 1997)
;
_computing_structure_solution
;
<i>SHELXL2014</i> (Sheldrick, 2015)
;
_computing_structure_refinement
;
<i>SHELXL2014</i> (Sheldrick, 2015)
;
_computing_molecular_graphics
;
<i>ORTEP-3 for Windows</i> (Farrugia, 2012) and
<i>DIAMOND</i> (Brandenburg, 1998)
;
_computing_publication_material
;
<i>SHELXL2014</i> (Sheldrick, 2015)
;
loop_
    _atom_site_type_symbol
    _atom_site_label
    _atom_site_fract_x
    _atom_site_fract_y
    _atom_site_fract_z
    _atom_site_U_iso_or_equiv
    _atom_site_adp_type
    _atom_site_calc_flag
    _atom_site_occupancy
    _atom_site_disorder_assembly
    _atom_site_disorder_group
    Pt Pt1 0.45003(2) 0.74403(2) 0.33507(2) 0.00550(7) Uani d 1 . .
    V V1 0.71159(11) 0.91128(11) 0.33797(5) 0.0103(3) Uani d 1 . .
    V V2 0.18401(11) 0.58053(11) 0.33073(5) 0.0110(3) Uani d 1 . .
    V V3 0.26993(11) 0.45141(12) 0.40609(5) 0.0121(3) Uani d 1 . .
    V V4 0.53061(10) 0.61272(11) 0.41324(5) 0.0085(3) Uani d 1 . .
    V V5 0.78830(11) 0.78352(11) 0.41622(5) 0.0114(3) Uani d 1 . .
    V V6 0.60439(11) 0.88428(11) 0.43233(5) 0.0092(3) Uani d 1 . .
    V V7 0.34669(11) 0.71757(11) 0.42932(5) 0.0097(3) Uani d 1 . .
    V V8 0.36930(11) 0.48243(11) 0.31023(5) 0.0107(3) Uani d 1 . .
    V V9 0.63138(10) 0.64442(11) 0.31612(5) 0.0092(3) Uani d 1 . .
    O O1D 0.5982(4) 0.7545(4) 0.37248(18) 0.0073(10) Uani d 1 . .
    O O2D 0.3762(4) 0.6130(4) 0.36978(19) 0.0097(11) Uani d 1 . .
    O O3C 0.4450(4) 0.8409(4) 0.39323(18) 0.0077(10) Uani d 1 . .
    O O4C 0.4671(4) 0.6306(4) 0.28785(18) 0.0090(11) Uani d 1 . .
    O O5C 0.5095(4) 0.7303(4) 0.45092(18) 0.0079(10) Uani d 1 . .
    O O6C 0.5283(4) 0.5341(4) 0.35301(18) 0.0085(11) Uani d 1 . .
    O O7B 0.5441(4) 0.8818(4) 0.30612(19) 0.0097(11) Uiso d 1 . .
    H H7 0.539(7) 0.871(7) 0.2760(12) 0.015 Uiso d 1 . .
    O O8B 0.2886(4) 0.7184(5) 0.30061(19) 0.0099(11) Uani d 1 . .
    H H8 0.300(7) 0.719(7) 0.2716(15) 0.015 Uiso d 1 . .
    O O9B 0.1471(4) 0.4637(4) 0.36745(19) 0.0120(11) Uani d 1 . .
    O O10B 0.4427(4) 0.5006(4) 0.43593(19) 0.0107(11) Uani d 1 . .
    O O11B 0.6689(4) 0.6432(4) 0.43874(19) 0.0108(11) Uani d 1 . .
    O O12B 0.8313(4) 0.8977(4) 0.37779(19) 0.0113(11) Uani d 1 . .
    O O13B 0.6724(4) 0.9768(4) 0.39029(19) 0.0110(11) Uani d 1 . .
    O O14B 0.2173(4) 0.6896(5) 0.38265(19) 0.0126(12) Uani d 1 . .
    O O15B 0.2350(4) 0.4964(5) 0.2887(2) 0.0133(12) Uani d 1 . .
    O O16B 0.6928(4) 0.7852(4) 0.29471(19) 0.0119(11) Uani d 1 . .
    O O17B 0.7368(4) 0.8638(4) 0.45617(18) 0.0104(11) Uani d 1 . .
    O O18B 0.2870(4) 0.5785(5) 0.4484(2) 0.0138(12) Uani d 1 . .
    O O19B 0.3080(4) 0.3884(4) 0.35454(19) 0.0125(11) Uani d 1 . .
    O O20B 0.7577(4) 0.6737(4) 0.36218(19) 0.0114(11) Uani d 1 . .
    O O21T 0.7782(4) 1.0172(5) 0.3111(2) 0.0138(12) Uani d 1 . .
    O O22T 0.0600(5) 0.5678(5) 0.3020(2) 0.0159(12) Uani d 1 . .
    O O23T 0.2087(5) 0.3473(5) 0.4344(2) 0.0182(13) Uani d 1 . .
    O O24T 0.9056(5) 0.7901(5) 0.4468(2) 0.0197(13) Uani d 1 . .
    O O25T 0.5988(5) 0.9681(5) 0.47535(19) 0.0147(12) Uani d 1 . .
    O O26T 0.3380(5) 0.7994(5) 0.4727(2) 0.0155(12) Uani d 1 . .
    O O27T 0.3765(5) 0.3963(5) 0.2688(2) 0.0173(12) Uani d 1 . .
    O O28T 0.6421(5) 0.5584(5) 0.2754(2) 0.0153(12) Uani d 1 . .
    Pt Pt2 0.53911(2) 0.75266(2) 0.16508(2) 0.00586(7) Uani d 1 . .
    V V10 0.80443(11) 0.91131(12) 0.17061(5) 0.0122(3) Uani d 1 . .
    V V11 0.27684(11) 0.58186(11) 0.16058(5) 0.0115(3) Uani d 1 . .
    V V12 0.20221(11) 0.71474(11) 0.08364(5) 0.0114(3) Uani d 1 . .
    V V13 0.46057(11) 0.88413(11) 0.08640(5) 0.0086(3) Uani d 1 . .
    V V14 0.72497(11) 1.04265(11) 0.09456(5) 0.0119(3) Uani d 1 . .
    V V15 0.64396(11) 0.77619(11) 0.07139(5) 0.0097(3) Uani d 1 . .
    V V16 0.38604(11) 0.61354(11) 0.06679(5) 0.0098(3) Uani d 1 . .
    V V17 0.35747(11) 0.84849(11) 0.18413(5) 0.0102(3) Uani d 1 . .
    V V18 0.61454(11) 1.01700(11) 0.18801(5) 0.0102(3) Uani d 1 . .
    O O29D 0.6175(4) 0.8848(4) 0.13261(18) 0.0088(11) Uani d 1 . .
    O O30D 0.3927(4) 0.7441(4) 0.12588(19) 0.0087(11) Uani d 1 . .
    O O31C 0.5470(4) 0.6575(4) 0.10733(18) 0.0086(11) Uani d 1 . .
    O O32C 0.5210(4) 0.8660(4) 0.21187(18) 0.0095(11) Uani d 1 . .
    O O33C 0.4847(4) 0.7683(4) 0.04911(19) 0.0109(11) Uani d 1 . .
    O O34C 0.4619(4) 0.9637(4) 0.14678(18) 0.0096(11) Uani d 1 . .
    O O35B 0.6982(4) 0.7753(5) 0.20013(19) 0.0102(11) Uani d 1 . .
    H H35 0.708(7) 0.790(7) 0.2306(11) 0.015 Uiso d 1 . .
    O O36B 0.4423(4) 0.6146(4) 0.19353(18) 0.0095(11) Uani d 1 . .
    H H36 0.456(7) 0.622(7) 0.2239(11) 0.014 Uiso d 1 . .
    O O37B 0.1590(4) 0.5998(5) 0.12020(19) 0.0126(11) Uani d 1 . .
    O O38B 0.3245(4) 0.8564(5) 0.05981(18) 0.0113(11) Uani d 1 . .
    O O39B 0.5532(4) 0.9973(5) 0.06518(19) 0.0121(11) Uani d 1 . .
    O O40B 0.8440(4) 1.0311(5) 0.13493(19) 0.0132(12) Uani d 1 . .
    O O41B 0.7744(4) 0.8063(4) 0.11859(18) 0.0107(11) Uani d 1 . .
    O O42B 0.3181(4) 0.5186(4) 0.10828(18) 0.0108(11) Uani d 1 . .
    O O43B 0.2940(4) 0.7090(5) 0.20421(19) 0.0129(11) Uani d 1 . .
    O O44B 0.7532(4) 0.9993(5) 0.21330(19) 0.0119(11) Uani d 1 . .
    H H44 0.792(7) 1.017(7) 0.2416(15) 0.018 Uiso d 1 . .
    O O45B 0.7080(4) 0.9175(4) 0.05283(19) 0.0116(11) Uani d 1 . .
    O O46B 0.2550(4) 0.6353(5) 0.04306(19) 0.0125(11) Uani d 1 . .
    O O47B 0.2332(4) 0.8236(5) 0.13672(19) 0.0132(12) Uani d 1 . .
    O O48B 0.6835(4) 1.1086(4) 0.14703(19) 0.0121(11) Uani d 1 . .
    O O49T 0.9260(5) 0.9248(5) 0.2009(2) 0.0199(13) Uani d 1 . .
    O O50T 0.2067(5) 0.4744(5) 0.1849(2) 0.0183(13) Uani d 1 . .
    O O51T 0.0834(5) 0.7074(5) 0.0525(2) 0.0178(13) Uani d 1 . .
    O O52T 0.7884(5) 1.1476(5) 0.0677(2) 0.0180(13) Uani d 1 . .
    O O53T 0.6564(5) 0.6969(5) 0.0290(2) 0.0153(12) Uani d 1 . .
    O O54T 0.3952(5) 0.5322(5) 0.02373(19) 0.0143(12) Uani d 1 . .
    O O55T 0.6068(5) 1.0995(5) 0.2310(2) 0.0179(12) Uani d 1 . .
    O O56T 0.3456(5) 0.9345(5) 0.2243(2) 0.0169(12) Uani d 1 . .
    Na Na1 0.1461(3) 0.1283(3) 0.07263(15) 0.0339(9) Uani d 1 . .
    Na Na2 0.5008(3) 0.3083(3) 0.11131(12) 0.0174(7) Uani d 1 . .
    Na Na3 0.7943(3) 0.4930(3) 0.11847(12) 0.0194(7) Uani d 1 . .
    Na Na4 0.2007(3) 1.0129(3) 0.38164(12) 0.0167(7) Uani d 1 . .
    Na Na5 0.4888(3) 1.1888(3) 0.38675(11) 0.0155(7) Uani d 1 . .
    Na Na6 0.7798(3) 1.3553(3) 0.38754(14) 0.0265(8) Uani d 1 . .
    Na Na7 0.9239(3) 0.5954(3) 0.23834(12) 0.0199(7) Uani d 1 . .
    Na Na8 0.0689(3) 0.9108(3) 0.26382(12) 0.0197(7) Uani d 1 . .
    Na Na9 0.1092(4) 0.4763(4) 0.48275(18) 0.0510(12) Uani d 1 . .
    O O1W 0.0600(6) 0.2091(6) 0.1273(3) 0.0383(17) Uani d 1 . .
    H H1A 0.033(8) 0.165(9) 0.098(2) 0.057 Uiso d 1 . .
    H H1B -0.008(5) 0.194(10) 0.137(3) 0.057 Uiso d 1 . .
    O O2W 0.1628(7) -0.0001(6) 0.1445(3) 0.0374(18) Uani d 1 . .
    H H2A 0.093(5) -0.031(8) 0.125(4) 0.056 Uiso d 1 . .
    H H2B 0.184(8) -0.057(6) 0.143(4) 0.056 Uiso d 1 . .
    O O3W 0.5461(8) 0.2114(6) 0.0491(2) 0.044(2) Uani d 1 . .
    H H3A 0.540(11) 0.142(4) 0.050(4) 0.065 Uiso d 1 . .
    H H3B 0.519(10) 0.215(9) 0.0197(18) 0.065 Uiso d 1 . .
    O O4W 0.9156(5) 0.6885(6) 0.1140(2) 0.0226(14) Uani d 1 . .
    H H4A 0.954(7) 0.696(8) 0.092(3) 0.034 Uiso d 1 . .
    H H4B 0.866(7) 0.717(8) 0.110(3) 0.034 Uiso d 1 . .
    O O5W 0.8156(6) 0.3811(6) 0.0545(2) 0.0289(15) Uani d 1 . .
    H H5A 0.879(6) 0.441(6) 0.052(3) 0.043 Uiso d 1 . .
    H H5B 0.779(7) 0.355(8) 0.0253(16) 0.043 Uiso d 1 . .
    O O6W 0.6875(5) 0.3288(5) 0.1561(2) 0.0205(13) Uani d 1 . .
    H H6A 0.711(8) 0.349(7) 0.1864(12) 0.031 Uiso d 1 . .
    H H6B 0.698(8) 0.270(5) 0.148(3) 0.031 Uiso d 1 . .
    O O7W 0.7774(6) 0.4251(6) 0.2556(2) 0.0247(14) Uani d 1 . .
    H H7A 0.734(7) 0.440(8) 0.271(3) 0.037 Uiso d 1 . .
    H H7B 0.803(8) 0.378(7) 0.266(3) 0.037 Uiso d 1 . .
    O O8W 0.1747(6) 1.1174(6) 0.4471(2) 0.0305(16) Uani d 1 . .
    H H8A 0.187(9) 1.110(8) 0.4771(15) 0.046 Uiso d 1 . .
    H H8B 0.212(9) 1.186(4) 0.443(3) 0.046 Uiso d 1 . .
    O O9W 0.4860(6) 1.0706(6) 0.3198(2) 0.0271(15) Uani d 1 . .
    H H9A 0.495(9) 1.009(5) 0.321(3) 0.041 Uiso d 1 . .
    H H9B 0.478(9) 1.085(8) 0.2913(16) 0.041 Uiso d 1 . .
    O O10W 0.4923(8) 1.3096(7) 0.4538(3) 0.046(2) Uani d 1 . .
    H H10A 0.503(9) 1.295(11) 0.4835(19) 0.069 Uiso d 1 . .
    H H10B 0.418(4) 1.294(12) 0.447(4) 0.069 Uiso d 1 . .
    O O11W 0.8894(6) 1.5425(5) 0.3708(2) 0.0250(14) Uani d 1 . .
    H H11A 0.938(6) 1.568(8) 0.351(3) 0.037 Uiso d 1 . .
    H H11B 0.823(4) 1.497(7) 0.351(3) 0.037 Uiso d 1 . .
    O O12W 0.3096(5) 0.3022(5) 0.0720(2) 0.0181(12) Uani d 1 . .
    H H12A 0.2971 0.3655 0.0884 0.027 Uiso calc 1 . .
    H H12B 0.3131 0.3156 0.0382 0.027 Uiso calc 1 . .
    O O13W 0.6077(5) 0.4766(5) 0.0792(2) 0.0170(12) Uani d 1 . .
    H H13A 0.5905 0.5421 0.0898 0.025 Uiso calc 1 . .
    H H13B 0.5972 0.4646 0.0437 0.025 Uiso calc 1 . .
    O O14W 0.7541(5) 0.5871(5) 0.1854(2) 0.0174(12) Uani d 1 . .
    H H14A 0.7569 0.6633 0.1802 0.026 Uiso calc 1 . .
    H H14B 0.6802 0.5398 0.1954 0.026 Uiso calc 1 . .
    O O15W 1.0571(5) 0.7556(5) 0.2066(2) 0.0243(14) Uani d 1 . .
    H H15A 1.0246 0.7608 0.1733 0.036 Uiso calc 1 . .
    H H15B 1.1339 0.7524 0.2075 0.036 Uiso calc 1 . .
    O O16W 0.9349(5) 0.7502(5) 0.2956(2) 0.0228(14) Uani d 1 . .
    H H16A 0.8580 0.7534 0.2946 0.027 Uiso calc 1 . .
    H H16B 0.9671 0.7449 0.3289 0.027 Uiso calc 1 . .
    O O17W 0.9596(5) 0.4918(6) 0.1720(2) 0.0279(15) Uani d 1 . .
    H H17A 1.0350 0.5346 0.1622 0.042 Uiso calc 1 . .
    H H17B 0.9514 0.4142 0.1778 0.042 Uiso calc 1 . .
    O O18W 0.0315(5) 1.0158(5) 0.3297(2) 0.0209(13) Uani d 1 . .
    H H18A 0.0396 1.0934 0.3238 0.031 Uiso calc 1 . .
    H H18B -0.0434 0.9730 0.3399 0.031 Uiso calc 1 . .
    O O19W 0.2389(5) 0.9159(5) 0.3135(2) 0.0183(13) Uani d 1 . .
    H H19A 0.3121 0.9625 0.3029 0.027 Uiso calc 1 . .
    H H19B 0.2354 0.8393 0.3185 0.027 Uiso calc 1 . .
    O O20W 0.3058(5) 1.1735(5) 0.3436(2) 0.0173(12) Uani d 1 . .
    H H20A 0.2959 1.1550 0.3083 0.026 Uiso calc 1 . .
    H H20B 0.2893 1.2409 0.3515 0.026 Uiso calc 1 . .
    O O21W 0.5954(5) 1.3463(5) 0.3459(2) 0.0210(13) Uani d 1 . .
    H H21A 0.5822 1.3258 0.3106 0.032 Uiso calc 1 . .
    H H21B 0.5828 1.4160 0.3539 0.032 Uiso calc 1 . .
    O O22W 0.3846(5) 1.0217(5) 0.4204(2) 0.0161(12) Uani d 1 . .
    H H22A 0.3965 1.0342 0.4560 0.024 Uiso calc 1 . .
    H H22B 0.3996 0.9551 0.4094 0.024 Uiso calc 1 . .
    O O23W 0.6749(5) 1.1915(5) 0.4225(2) 0.0183(13) Uani d 1 . .
    H H23A 0.6906 1.2049 0.4582 0.027 Uiso calc 1 . .
    H H23B 0.6860 1.1230 0.4109 0.027 Uiso calc 1 . .
    O O24W 0.7492(8) 1.4650(6) 0.4535(3) 0.050(2) Uani d 1 . .
    H H24A 0.7406 1.5324 0.4417 0.075 Uiso calc 1 . .
    H H24B 0.6753 1.4174 0.4633 0.075 Uiso calc 1 . .
    O O25W 0.9619(6) 1.3470(7) 0.4175(3) 0.0397(18) Uani d 1 . .
    H H25A 1.0010 1.3506 0.3895 0.059 Uiso calc 1 . .
    H H25B 0.9422 1.2695 0.4266 0.059 Uiso calc 1 . .
    O O26W 0.0268(7) 0.6045(7) 0.4655(3) 0.055(2) Uani d 1 . .
    H H26A -0.0103 0.5943 0.4312 0.082 Uiso calc 1 . .
    H H26B 0.0808 0.6852 0.4767 0.082 Uiso calc 1 . .
    O O27W 0.0246(7) 0.1633(7) 0.0101(3) 0.047(2) Uani d 1 . .
    H H27A 0.0433 0.2452 0.0132 0.070 Uiso d 1 . .
    H H27B -0.0572 0.1211 0.0126 0.070 Uiso d 1 . .
    O O28W -0.0237(6) -0.0493(7) 0.0732(3) 0.0438(19) Uani d 1 . .
    H H28A -0.0259 -0.1086 0.0490 0.066 Uiso d 1 . .
    H H28B -0.0949 -0.0364 0.0655 0.066 Uiso d 1 . .
    O O29W 0.2076(5) 0.0083(5) 0.0286(2) 0.0237(14) Uani d 1 . .
    H H29A 0.2398 -0.0317 0.0508 0.036 Uiso d 1 . .
    H H29B 0.2678 0.0544 0.0115 0.036 Uiso d 1 . .
    O O30W 0.4040(5) 0.1487(5) 0.1495(2) 0.0260(15) Uani d 1 . .
    H H30A 0.3196 0.1262 0.1414 0.039 Uiso d 1 . .
    H H30B 0.4302 0.1690 0.1845 0.039 Uiso d 1 . .
    O O31W 0.5088(5) 0.4329(5) 0.1786(2) 0.0239(14) Uani d 1 . .
    H H31A 0.4989 0.3920 0.2067 0.036 Uiso d 1 . .
    H H31B 0.4461 0.4589 0.1715 0.036 Uiso d 1 . .
    O O32W 0.1998(6) 1.0926(6) 0.2446(2) 0.0375(18) Uani d 1 . .
    H H32A 0.1630 1.1466 0.2458 0.056 Uiso d 1 . .
    H H32B 0.2152 1.0820 0.2121 0.056 Uiso d 1 . .
    O O33W 0.0827(5) 0.8155(5) 0.3844(2) 0.0197(13) Uani d 1 . .
    H H33A 0.0498 0.8084 0.4139 0.030 Uiso d 1 . .
    H H33B 0.1310 0.7721 0.3844 0.030 Uiso d 1 . .
    O O34W 0.7955(7) 1.2617(6) 0.3126(3) 0.0394(18) Uani d 1 . .
    H H34A 0.7285 1.1878 0.3033 0.059 Uiso d 1 . .
    H H34B 0.8677 1.2499 0.3175 0.059 Uiso d 1 . .
    O O35W 0.9524(6) 1.1264(6) 0.4358(3) 0.0367(17) Uani d 1 . .
    O O36W 0.0339(7) 0.3635(6) 0.0656(3) 0.044(2) Uani d 1 . .
    O O37W 0.4813(7) 1.2430(8) 0.2503(3) 0.047(2) Uani d 1 . .
    O O38W 0.1417(7) 0.8435(8) 0.4863(3) 0.057(2) Uani d 1 . .
    O O39W 0.0156(8) 0.2317(7) 0.3108(3) 0.059(2) Uani d 1 . .
    O O40W 0.1094(9) 0.2640(8) 0.2269(3) 0.073(3) Uani d 1 . .
loop_
    _atom_site_aniso_label
    _atom_site_aniso_U_11
    _atom_site_aniso_U_22
    _atom_site_aniso_U_33
    _atom_site_aniso_U_12
    _atom_site_aniso_U_13
    _atom_site_aniso_U_23
    Pt1 0.00654(13) 0.00628(15) 0.00492(15) 0.00380(11) 0.00147(10) 0.00062(11)
    V1 0.0093(6) 0.0106(7) 0.0091(7) 0.0024(5) 0.0014(5) 0.0012(5)
    V2 0.0090(6) 0.0123(7) 0.0117(7) 0.0048(5) 0.0006(5) 0.0015(5)
    V3 0.0111(6) 0.0116(7) 0.0145(7) 0.0044(5) 0.0044(5) 0.0046(6)
    V4 0.0099(6) 0.0100(6) 0.0075(6) 0.0062(5) 0.0014(5) 0.0020(5)
    V5 0.0102(6) 0.0138(7) 0.0108(7) 0.0063(5) 0.0004(5) 0.0010(6)
    V6 0.0111(6) 0.0097(6) 0.0072(6) 0.0049(5) 0.0017(5) -0.0013(5)
    V7 0.0105(6) 0.0112(7) 0.0088(7) 0.0055(5) 0.0042(5) 0.0001(5)
    V8 0.0115(6) 0.0079(6) 0.0125(7) 0.0034(5) 0.0038(5) -0.0004(5)
    V9 0.0098(6) 0.0098(6) 0.0089(7) 0.0053(5) 0.0021(5) -0.0013(5)
    O1D 0.008(2) 0.008(3) 0.004(3) 0.003(2) 0.0004(18) -0.001(2)
    O2D 0.010(2) 0.011(3) 0.011(3) 0.005(2) 0.004(2) 0.003(2)
    O3C 0.009(2) 0.005(3) 0.008(3) 0.003(2) 0.0015(19) -0.004(2)
    O4C 0.010(2) 0.009(3) 0.009(3) 0.005(2) 0.003(2) 0.002(2)
    O5C 0.011(2) 0.010(3) 0.006(3) 0.007(2) 0.0017(19) 0.002(2)
    O6C 0.009(2) 0.009(3) 0.008(3) 0.003(2) 0.0025(19) 0.005(2)
    O8B 0.008(2) 0.016(3) 0.008(3) 0.007(2) 0.003(2) 0.002(2)
    O9B 0.011(2) 0.010(3) 0.015(3) 0.004(2) 0.003(2) 0.000(2)
    O10B 0.013(2) 0.009(3) 0.012(3) 0.006(2) 0.003(2) 0.004(2)
    O11B 0.009(2) 0.014(3) 0.012(3) 0.008(2) 0.000(2) 0.001(2)
    O12B 0.010(2) 0.012(3) 0.009(3) 0.002(2) 0.001(2) -0.002(2)
    O13B 0.012(2) 0.010(3) 0.008(3) 0.001(2) 0.000(2) -0.001(2)
    O14B 0.010(2) 0.017(3) 0.015(3) 0.010(2) 0.003(2) 0.003(2)
    O15B 0.011(2) 0.016(3) 0.015(3) 0.007(2) 0.003(2) 0.003(2)
    O16B 0.014(3) 0.012(3) 0.011(3) 0.005(2) 0.008(2) 0.002(2)
    O17B 0.014(3) 0.008(3) 0.007(3) 0.005(2) -0.001(2) -0.002(2)
    O18B 0.012(3) 0.014(3) 0.018(3) 0.006(2) 0.008(2) 0.008(2)
    O19B 0.013(3) 0.011(3) 0.015(3) 0.006(2) 0.003(2) 0.005(2)
    O20B 0.009(2) 0.013(3) 0.015(3) 0.007(2) 0.002(2) 0.001(2)
    O21T 0.012(3) 0.009(3) 0.017(3) 0.001(2) 0.004(2) 0.003(2)
    O22T 0.015(3) 0.019(3) 0.016(3) 0.010(2) 0.002(2) 0.003(2)
    O23T 0.018(3) 0.014(3) 0.023(3) 0.004(2) 0.007(2) 0.008(3)
    O24T 0.016(3) 0.028(4) 0.016(3) 0.011(3) 0.000(2) 0.003(3)
    O25T 0.019(3) 0.014(3) 0.010(3) 0.006(2) 0.004(2) -0.004(2)
    O26T 0.015(3) 0.019(3) 0.017(3) 0.011(2) 0.006(2) -0.002(2)
    O27T 0.018(3) 0.017(3) 0.019(3) 0.009(2) 0.005(2) -0.002(2)
    O28T 0.016(3) 0.015(3) 0.018(3) 0.009(2) 0.007(2) -0.002(2)
    Pt2 0.00667(13) 0.00671(15) 0.00512(15) 0.00362(11) 0.00141(10) 0.00057(11)
    V10 0.0097(6) 0.0157(7) 0.0116(7) 0.0056(5) 0.0016(5) 0.0026(6)
    V11 0.0106(6) 0.0118(7) 0.0104(7) 0.0026(5) 0.0024(5) 0.0020(5)
    V12 0.0096(6) 0.0140(7) 0.0109(7) 0.0058(5) 0.0006(5) 0.0008(6)
    V13 0.0105(6) 0.0097(6) 0.0079(6) 0.0063(5) 0.0022(5) 0.0022(5)
    V14 0.0127(6) 0.0102(7) 0.0148(7) 0.0057(5) 0.0052(5) 0.0036(6)
    V15 0.0124(6) 0.0105(7) 0.0088(7) 0.0067(5) 0.0044(5) 0.0010(5)
    V16 0.0111(6) 0.0102(7) 0.0080(6) 0.0048(5) 0.0012(5) -0.0009(5)
    V17 0.0101(6) 0.0124(7) 0.0092(7) 0.0051(5) 0.0041(5) 0.0001(5)
    V18 0.0125(6) 0.0076(6) 0.0102(7) 0.0039(5) 0.0027(5) -0.0010(5)
    O29D 0.008(2) 0.009(3) 0.009(3) 0.003(2) 0.003(2) 0.001(2)
    O30D 0.007(2) 0.008(3) 0.012(3) 0.004(2) 0.0003(19) 0.000(2)
    O31C 0.011(2) 0.007(3) 0.011(3) 0.006(2) 0.004(2) 0.003(2)
    O32C 0.013(2) 0.011(3) 0.005(3) 0.006(2) 0.000(2) -0.002(2)
    O33C 0.011(2) 0.013(3) 0.010(3) 0.006(2) 0.003(2) 0.003(2)
    O34C 0.010(2) 0.009(3) 0.008(3) 0.004(2) -0.001(2) 0.001(2)
    O35B 0.009(2) 0.012(3) 0.009(3) 0.004(2) 0.001(2) 0.001(2)
    O36B 0.015(3) 0.009(3) 0.006(2) 0.004(2) 0.004(2) 0.003(2)
    O37B 0.009(2) 0.013(3) 0.010(3) 0.001(2) -0.002(2) -0.001(2)
    O38B 0.011(2) 0.014(3) 0.009(3) 0.005(2) 0.002(2) 0.002(2)
    O39B 0.013(3) 0.016(3) 0.009(3) 0.008(2) 0.002(2) 0.003(2)
    O40B 0.010(2) 0.015(3) 0.013(3) 0.003(2) 0.004(2) 0.000(2)
    O41B 0.011(2) 0.013(3) 0.010(3) 0.006(2) 0.004(2) 0.002(2)
    O42B 0.016(3) 0.011(3) 0.004(3) 0.005(2) -0.002(2) 0.001(2)
    O43B 0.012(2) 0.014(3) 0.011(3) 0.003(2) 0.001(2) 0.002(2)
    O44B 0.015(3) 0.012(3) 0.008(3) 0.006(2) -0.004(2) -0.001(2)
    O45B 0.011(2) 0.012(3) 0.012(3) 0.005(2) 0.005(2) 0.001(2)
    O46B 0.010(2) 0.017(3) 0.012(3) 0.007(2) 0.000(2) 0.003(2)
    O47B 0.013(3) 0.020(3) 0.011(3) 0.011(2) 0.002(2) 0.003(2)
    O48B 0.015(3) 0.009(3) 0.013(3) 0.005(2) 0.005(2) 0.001(2)
    O49T 0.014(3) 0.022(3) 0.022(3) 0.006(2) 0.002(2) 0.008(3)
    O50T 0.021(3) 0.020(3) 0.012(3) 0.007(2) 0.003(2) 0.007(2)
    O51T 0.012(3) 0.024(3) 0.017(3) 0.010(2) -0.001(2) 0.001(3)
    O52T 0.021(3) 0.015(3) 0.020(3) 0.008(2) 0.008(2) 0.007(3)
    O53T 0.024(3) 0.016(3) 0.011(3) 0.012(2) 0.008(2) 0.005(2)
    O54T 0.020(3) 0.013(3) 0.011(3) 0.008(2) 0.003(2) -0.001(2)
    O55T 0.023(3) 0.016(3) 0.014(3) 0.007(2) 0.004(2) 0.000(2)
    O56T 0.020(3) 0.019(3) 0.013(3) 0.011(2) 0.003(2) -0.003(2)
    Na1 0.035(2) 0.027(2) 0.040(2) 0.0101(17) 0.0161(18) 0.0027(18)
    Na2 0.0203(16) 0.0149(17) 0.0182(18) 0.0082(14) 0.0041(13) 0.0035(14)
    Na3 0.0195(16) 0.0193(18) 0.0210(19) 0.0094(14) 0.0050(14) 0.0011(15)
    Na4 0.0174(15) 0.0157(17) 0.0167(18) 0.0082(13) 0.0003(13) -0.0009(14)
    Na5 0.0170(15) 0.0152(17) 0.0138(17) 0.0063(13) 0.0024(12) 0.0009(13)
    Na6 0.0232(18) 0.0217(18) 0.039(2) 0.0115(15) 0.0097(16) 0.0091(16)
    Na7 0.0176(16) 0.0214(18) 0.0189(18) 0.0072(14) 0.0011(13) 0.0009(14)
    Na8 0.0191(16) 0.0192(18) 0.0192(18) 0.0078(14) 0.0001(13) 0.0018(14)
    Na9 0.047(3) 0.060(3) 0.051(3) 0.023(2) 0.017(2) 0.009(2)
    O1W 0.031(4) 0.031(4) 0.050(5) 0.010(3) 0.009(3) -0.001(3)
    O2W 0.060(5) 0.021(4) 0.047(5) 0.028(4) 0.024(4) 0.007(3)
    O3W 0.111(7) 0.028(4) 0.006(3) 0.044(5) 0.007(4) 0.004(3)
    O4W 0.023(3) 0.032(4) 0.025(4) 0.019(3) 0.012(3) 0.011(3)
    O5W 0.047(4) 0.024(4) 0.011(3) 0.013(3) -0.002(3) -0.003(3)
    O6W 0.025(3) 0.015(3) 0.022(3) 0.011(3) 0.001(3) -0.002(3)
    O7W 0.028(3) 0.027(4) 0.024(4) 0.014(3) 0.010(3) 0.003(3)
    O8W 0.046(4) 0.029(4) 0.022(4) 0.021(3) 0.005(3) 0.007(3)
    O9W 0.049(4) 0.026(4) 0.015(3) 0.026(3) 0.007(3) 0.000(3)
    O10W 0.093(7) 0.046(5) 0.026(4) 0.052(5) 0.017(4) 0.015(4)
    O11W 0.033(4) 0.020(3) 0.024(3) 0.011(3) 0.010(3) 0.005(3)
    O12W 0.024(3) 0.013(3) 0.018(3) 0.008(2) 0.005(2) 0.001(2)
    O13W 0.021(3) 0.018(3) 0.016(3) 0.012(2) 0.005(2) 0.003(2)
    O14W 0.018(3) 0.019(3) 0.018(3) 0.011(2) 0.005(2) 0.004(3)
    O15W 0.018(3) 0.027(4) 0.026(4) 0.006(3) 0.009(3) 0.000(3)
    O16W 0.017(3) 0.026(3) 0.025(4) 0.007(3) 0.010(3) 0.003(3)
    O17W 0.021(3) 0.028(4) 0.033(4) 0.010(3) 0.003(3) -0.001(3)
    O18W 0.017(3) 0.023(3) 0.026(3) 0.012(3) 0.003(2) 0.003(3)
    O19W 0.018(3) 0.017(3) 0.022(3) 0.008(2) 0.007(2) 0.004(3)
    O20W 0.020(3) 0.013(3) 0.022(3) 0.011(2) 0.003(2) 0.001(2)
    O21W 0.024(3) 0.018(3) 0.025(3) 0.012(3) 0.006(3) 0.007(3)
    O22W 0.019(3) 0.019(3) 0.014(3) 0.013(2) 0.001(2) 0.004(2)
    O23W 0.018(3) 0.016(3) 0.022(3) 0.008(2) 0.002(2) 0.001(3)
    O24W 0.089(6) 0.039(4) 0.060(5) 0.046(5) 0.061(5) 0.037(4)
    O25W 0.031(4) 0.051(5) 0.051(5) 0.025(4) 0.016(3) 0.031(4)
    O26W 0.044(5) 0.048(5) 0.069(6) 0.018(4) 0.000(4) 0.019(5)
    O27W 0.050(5) 0.035(4) 0.053(5) 0.019(4) 0.002(4) 0.002(4)
    O28W 0.031(4) 0.049(5) 0.057(5) 0.020(4) 0.016(4) 0.012(4)
    O29W 0.030(3) 0.032(4) 0.020(3) 0.019(3) 0.014(3) 0.014(3)
    O30W 0.026(3) 0.022(3) 0.033(4) 0.013(3) 0.008(3) 0.005(3)
    O31W 0.033(3) 0.023(3) 0.021(4) 0.018(3) 0.004(3) -0.003(3)
    O32W 0.043(4) 0.035(4) 0.023(4) 0.005(3) 0.004(3) -0.001(3)
    O33W 0.023(3) 0.019(3) 0.022(3) 0.011(3) 0.010(2) 0.005(3)
    O34W 0.052(5) 0.025(4) 0.041(4) 0.018(3) -0.001(4) -0.001(3)
    O35W 0.033(4) 0.029(4) 0.038(4) 0.007(3) -0.005(3) -0.001(3)
    O36W 0.052(5) 0.026(4) 0.044(5) 0.016(4) -0.014(4) -0.009(4)
    O37W 0.061(5) 0.069(5) 0.031(4) 0.054(5) 0.002(4) -0.009(4)
    O38W 0.044(5) 0.065(6) 0.059(6) 0.023(4) 0.003(4) -0.003(5)
    O39W 0.058(6) 0.034(5) 0.081(7) 0.013(4) 0.013(5) 0.013(5)
    O40W 0.075(7) 0.045(5) 0.064(7) -0.002(5) -0.015(5) 0.015(5)
_geom_special_details
;
 All esds (except the esd in the dihedral angle between two l.s. planes)
 are estimated using the full covariance matrix.  The cell esds are taken
 into account individually in the estimation of esds in distances, angles
 and torsion angles; correlations between esds in cell parameters are only
 used when they are defined by crystal symmetry.  An approximate (isotropic)
 treatment of cell esds is used for estimating esds involving l.s. planes.
;
loop_
    _geom_bond_atom_site_label_1
    _geom_bond_atom_site_label_2
    _geom_bond_site_symmetry_2
    _geom_bond_distance
    _geom_bond_publ_flag
    Pt1 O1D . 1.970(5) ?
    Pt1 O2D . 1.982(5) ?
    Pt1 O4C . 2.012(5) ?
    Pt1 O7B . 2.012(5) y
    Pt1 O3C . 2.025(5) ?
    Pt1 O8B . 2.025(5) y
    Pt1 V8 . 3.1038(14) ?
    Pt1 V6 . 3.1065(13) ?
    Pt1 V7 . 3.1239(13) ?
    Pt1 V9 . 3.1393(13) ?
    Pt1 V1 . 3.1495(13) ?
    Pt1 V4 . 3.1627(13) ?
    V1 O21T . 1.603(5) ?
    V1 O12B . 1.830(5) y
    V1 O16B . 1.882(5) y
    V1 O13B . 1.882(5) y
    V1 O7B . 2.058(5) y
    V1 O1D . 2.340(5) ?
    V1 V5 . 3.1109(19) ?
    V2 O22T . 1.604(5) ?
    V2 O9B . 1.832(6) ?
    V2 O14B . 1.841(6) y
    V2 O15B . 1.904(5) y
    V2 O8B . 2.076(5) y
    V2 O2D . 2.387(5) ?
    V2 V3 . 3.1190(19) ?
    V3 O23T . 1.595(6) ?
    V3 O9B . 1.837(5) ?
    V3 O19B . 1.840(5) y
    V3 O18B . 1.883(6) y
    V3 O10B . 2.054(5) y
    V3 O2D . 2.382(5) ?
    V3 V4 . 3.1027(18) ?
    V4 O10B . 1.674(5) ?
    V4 O11B . 1.675(5) y
    V4 O6C . 1.916(5) ?
    V4 O5C . 1.922(5) ?
    V4 O2D . 2.159(5) ?
    V4 O1D . 2.174(5) ?
    V5 O24T . 1.578(6) ?
    V5 O17B . 1.838(5) y
    V5 O12B . 1.842(6) y
    V5 O20B . 1.896(5) y
    V5 O11B . 2.059(5) y
    V5 O1D . 2.419(5) ?
    V6 O25T . 1.602(5) ?
    V6 O13B . 1.805(5) y
    V6 O17B . 1.843(5) y
    V6 O3C . 2.001(5) ?
    V6 O5C . 2.023(5) ?
    V6 O1D . 2.271(5) ?
    V6 V7 . 3.1090(18) ?
    V7 O26T . 1.610(5) ?
    V7 O18B . 1.802(5) y
    V7 O14B . 1.847(5) y
    V7 O5C . 2.007(5) ?
    V7 O3C . 2.036(5) ?
    V7 O2D . 2.255(5) ?
    V8 O27T . 1.599(6) ?
    V8 O15B . 1.808(5) y
    V8 O19B . 1.840(5) y
    V8 O4C . 2.024(5) ?
    V8 O6C . 2.026(5) ?
    V8 O2D . 2.268(5) ?
    V9 O28T . 1.603(5) ?
    V9 O20B . 1.805(5) y
    V9 O16B . 1.851(5) y
    V9 O6C . 1.987(5) ?
    V9 O4C . 2.056(5) ?
    V9 O1D . 2.260(5) ?
    O7B H7 . 0.85(3) ?
    O8B H8 . 0.86(3) ?
    O15B O50T . 2.889(8) ?
    O18B Na9 . 2.498(7) ?
    O22T Na7 1_455 2.454(6) ?
    O23T Na9 . 2.847(7) ?
    Pt2 O29D . 1.966(5) ?
    Pt2 O30D . 1.980(5) ?
    Pt2 O32C . 2.010(5) ?
    Pt2 O35B . 2.015(5) y
    Pt2 O31C . 2.017(5) ?
    Pt2 O36B . 2.017(5) y
    Pt2 V17 . 3.1101(13) ?
    Pt2 V15 . 3.1193(13) ?
    Pt2 V16 . 3.1202(13) ?
    Pt2 V18 . 3.1413(14) ?
    Pt2 V10 . 3.1485(13) ?
    Pt2 V11 . 3.1613(13) ?
    V10 O49T . 1.590(6) ?
    V10 O41B . 1.820(5) y
    V10 O40B . 1.841(6) ?
    V10 O44B . 1.950(6) y
    V10 O35B . 2.059(5) y
    V10 O29D . 2.340(5) ?
    V10 V14 . 3.1158(19) ?
    V11 O50T . 1.585(6) ?
    V11 O37B . 1.846(5) ?
    V11 O42B . 1.882(5) y
    V11 O43B . 1.905(6) y
    V11 O36B . 2.035(5) y
    V11 O30D . 2.399(5) ?
    V12 O51T . 1.596(5) ?
    V12 O37B . 1.813(6) ?
    V12 O46B . 1.853(5) y
    V12 O47B . 1.869(6) y
    V12 O38B . 2.103(5) y
    V12 O30D . 2.408(5) ?
    V13 O38B . 1.666(5) y
    V13 O39B . 1.683(5) y
    V13 O33C . 1.919(5) ?
    V13 O34C . 1.929(5) ?
    V13 O30D . 2.136(5) ?
    V13 O29D . 2.215(5) ?
    V14 O52T . 1.583(6) ?
    V14 O40B . 1.819(5) ?
    V14 O45B . 1.854(5) y
    V14 O48B . 1.904(5) y
    V14 O39B . 2.048(5) y
    V14 O29D . 2.383(5) ?
    V15 O53T . 1.591(5) ?
    V15 O45B . 1.824(5) y
    V15 O41B . 1.859(5) y
    V15 O33C . 1.989(5) ?
    V15 O31C . 1.992(5) ?
    V15 O29D . 2.302(5) ?
    V15 V16 . 3.0899(18) ?
    V16 O54T . 1.603(5) ?
    V16 O42B . 1.808(5) y
    V16 O46B . 1.834(5) y
    V16 O31C . 2.032(5) ?
    V16 O33C . 2.033(5) ?
    V16 O30D . 2.260(5) ?
    V17 O56T . 1.601(5) ?
    V17 O47B . 1.821(5) y
    V17 O43B . 1.822(6) y
    V17 O32C . 2.027(5) ?
    V17 O34C . 2.035(5) ?
    V17 O30D . 2.265(5) ?
    V17 V18 . 3.1050(18) ?
    V18 O55T . 1.603(6) ?
    V18 O48B . 1.779(5) y
    V18 O44B . 1.907(5) y
    V18 O34C . 1.942(5) ?
    V18 O32C . 2.057(5) ?
    V18 O29D . 2.253(5) ?
    O35B H35 . 0.85(3) ?
    O36B H36 . 0.84(3) ?
    O44B H44 . 0.84(3) ?
    O49T Na8 1_655 2.420(7) ?
    Na1 O29W . 2.353(7) ?
    Na1 O27W . 2.360(9) ?
    Na1 O12W . 2.379(7) ?
    Na1 O1W . 2.421(8) ?
    Na1 O28W . 2.448(8) ?
    Na1 O2W . 2.742(9) ?
    Na2 O3W . 2.361(7) ?
    Na2 O30W . 2.364(7) ?
    Na2 O31W . 2.372(7) ?
    Na2 O13W . 2.378(6) ?
    Na2 O6W . 2.425(7) ?
    Na2 O12W . 2.488(7) ?
    Na2 Na3 . 3.506(4) ?
    Na3 O5W . 2.355(7) ?
    Na3 O13W . 2.387(6) ?
    Na3 O4W . 2.399(7) ?
    Na3 O14W . 2.407(6) ?
    Na3 O17W . 2.409(7) ?
    Na3 O6W . 2.429(7) ?
    Na4 O8W . 2.358(8) ?
    Na4 O22W . 2.387(6) ?
    Na4 O20W . 2.397(7) ?
    Na4 O33W . 2.400(7) ?
    Na4 O18W . 2.436(6) ?
    Na4 O19W . 2.441(6) ?
    Na5 O9W . 2.339(7) ?
    Na5 O10W . 2.357(8) ?
    Na5 O22W . 2.382(6) ?
    Na5 O20W . 2.389(6) ?
    Na5 O23W . 2.418(6) ?
    Na5 O21W . 2.425(7) ?
    Na5 H10B . 2.59(12) ?
    Na6 O23W . 2.375(7) ?
    Na6 O11W . 2.380(7) ?
    Na6 O25W . 2.390(7) ?
    Na6 O21W . 2.417(7) ?
    Na6 O24W . 2.436(8) ?
    Na6 O34W . 2.444(8) ?
    Na7 O7W . 2.385(7) ?
    Na7 O14W . 2.399(6) ?
    Na7 O15W . 2.419(7) ?
    Na7 O16W . 2.432(7) ?
    Na7 O17W . 2.432(7) ?
    Na7 O22T 1_655 2.454(6) ?
    Na8 O19W . 2.373(6) ?
    Na8 O49T 1_455 2.420(7) ?
    Na8 O16W 1_455 2.428(7) ?
    Na8 O32W . 2.428(8) ?
    Na8 O15W 1_455 2.431(7) ?
    Na8 O18W . 2.444(7) ?
    Na9 O24W 2_676 2.204(11) ?
    Na9 O26W . 2.319(9) ?
    Na9 O26W 2_566 2.395(10) ?
    Na9 O25W 1_445 2.410(9) ?
    O1W H1A . 0.92(3) ?
    O1W H1B . 0.90(3) ?
    O2W H2A . 0.90(3) ?
    O2W H2B . 0.88(3) ?
    O3W H3A . 0.86(3) ?
    O3W H3B . 0.87(3) ?
    O4W H4A . 0.84(3) ?
    O4W H4B . 0.84(3) ?
    O5W H5A . 0.87(3) ?
    O5W H5B . 0.86(3) ?
    O6W H6A . 0.85(3) ?
    O6W H6B . 0.84(3) ?
    O7W H7A . 0.83(3) ?
    O7W H7B . 0.84(3) ?
    O8W H8A . 0.86(3) ?
    O8W H8B . 0.85(3) ?
    O9W H9A . 0.85(3) ?
    O9W H9B . 0.84(3) ?
    O10W H10A . 0.88(3) ?
    O10W H10B . 0.87(3) ?
    O11W H11A . 0.87(3) ?
    O11W H11B . 0.89(3) ?
    O12W H12A . 0.9900 ?
    O12W H12B . 0.9900 ?
    O13W H13A . 0.9900 ?
    O13W H13B . 0.9900 ?
    O14W H14A . 0.9900 ?
    O14W H14B . 0.9900 ?
    O15W H15A . 0.9900 ?
    O15W H15B . 0.9900 ?
    O16W H16A . 0.9900 ?
    O16W H16B . 0.9900 ?
    O17W H17A . 0.9900 ?
    O17W H17B . 0.9900 ?
    O18W H18A . 0.9900 ?
    O18W H18B . 0.9900 ?
    O19W H19A . 0.9900 ?
    O19W H19B . 0.9900 ?
    O20W H20A . 0.9900 ?
    O20W H20B . 0.9900 ?
    O21W H21A . 0.9900 ?
    O21W H21B . 0.9900 ?
    O22W H22A . 0.9900 ?
    O22W H22B . 0.9900 ?
    O23W H23A . 0.9900 ?
    O23W H23B . 0.9900 ?
    O24W H24A . 0.9900 ?
    O24W H24B . 0.9900 ?
    O25W H25A . 0.9900 ?
    O25W H25B . 0.9900 ?
    O26W H26A . 0.9900 ?
    O26W H26B . 0.9900 ?
    O27W H27A . 0.9800 ?
    O27W H27B . 0.9800 ?
    O28W H28A . 0.9800 ?
    O28W H28B . 0.9800 ?
    O29W H29A . 0.9800 ?
    O29W H29B . 0.9800 ?
    O30W H30A . 0.9800 ?
    O30W H30B . 0.9800 ?
    O31W H31A . 0.9800 ?
    O31W H31B . 0.9800 ?
    O32W H32A . 0.9800 ?
    O32W H32B . 0.9800 ?
    O33W H33A . 0.9800 ?
    O33W H33B . 0.9800 ?
    O34W H34A . 0.9801 ?
    O34W H34B . 0.9801 ?
loop_
    _geom_angle_atom_site_label_1
    _geom_angle_atom_site_label_2
    _geom_angle_atom_site_label_3
    _geom_angle_site_symmetry_1
    _geom_angle_site_symmetry_3
    _geom_angle
    _geom_angle_publ_flag
    O1D Pt1 O2D . . 85.0(2) ?
    O1D Pt1 O4C . . 85.4(2) ?
    O2D Pt1 O4C . . 86.0(2) ?
    O1D Pt1 O7B . . 87.7(2) ?
    O2D Pt1 O7B . . 172.5(2) ?
    O4C Pt1 O7B . . 95.1(2) ?
    O1D Pt1 O3C . . 85.4(2) ?
    O2D Pt1 O3C . . 85.2(2) ?
    O4C Pt1 O3C . . 167.8(2) ?
    O7B Pt1 O3C . . 92.5(2) ?
    O1D Pt1 O8B . . 173.5(2) ?
    O2D Pt1 O8B . . 88.5(2) ?
    O4C Pt1 O8B . . 94.3(2) ?
    O7B Pt1 O8B . . 98.8(2) ?
    O3C Pt1 O8B . . 93.9(2) ?
    O1D Pt1 V8 . . 89.71(15) ?
    O2D Pt1 V8 . . 46.83(15) ?
    O4C Pt1 V8 . . 39.88(15) ?
    O7B Pt1 V8 . . 134.92(15) ?
    O3C Pt1 V8 . . 132.08(15) ?
    O8B Pt1 V8 . . 85.95(16) ?
    O1D Pt1 V6 . . 46.84(14) ?
    O2D Pt1 V6 . . 89.20(15) ?
    O4C Pt1 V6 . . 132.19(14) ?
    O7B Pt1 V6 . . 84.60(15) ?
    O3C Pt1 V6 . . 39.23(14) ?
    O8B Pt1 V6 . . 133.10(15) ?
    V8 Pt1 V6 . . 123.87(4) ?
    O1D Pt1 V7 . . 89.07(14) ?
    O2D Pt1 V7 . . 46.00(15) ?
    O4C Pt1 V7 . . 131.97(15) ?
    O7B Pt1 V7 . . 132.36(15) ?
    O3C Pt1 V7 . . 39.83(15) ?
    O8B Pt1 V7 . . 86.34(15) ?
    V8 Pt1 V7 . . 92.55(3) ?
    V6 Pt1 V7 . . 59.87(3) ?
    O1D Pt1 V9 . . 45.75(14) ?
    O2D Pt1 V9 . . 88.58(14) ?
    O4C Pt1 V9 . . 40.01(14) ?
    O7B Pt1 V9 . . 87.51(15) ?
    O3C Pt1 V9 . . 131.16(14) ?
    O8B Pt1 V9 . . 134.34(15) ?
    V8 Pt1 V9 . . 60.05(3) ?
    V6 Pt1 V9 . . 92.40(3) ?
    V7 Pt1 V9 . . 121.82(3) ?
    O1D Pt1 V1 . . 47.87(15) ?
    O2D Pt1 V1 . . 132.90(15) ?
    O4C Pt1 V1 . . 89.57(14) ?
    O7B Pt1 V1 . . 39.84(15) ?
    O3C Pt1 V1 . . 90.19(14) ?
    O8B Pt1 V1 . . 138.59(15) ?
    V8 Pt1 V1 . . 120.36(3) ?
    V6 Pt1 V1 . . 60.49(3) ?
    V7 Pt1 V1 . . 120.36(3) ?
    V9 Pt1 V1 . . 60.34(3) ?
    O1D Pt1 V4 . . 42.71(15) ?
    O2D Pt1 V4 . . 42.31(14) ?
    O4C Pt1 V4 . . 84.03(15) ?
    O7B Pt1 V4 . . 130.38(15) ?
    O3C Pt1 V4 . . 83.75(15) ?
    O8B Pt1 V4 . . 130.82(15) ?
    V8 Pt1 V4 . . 61.95(3) ?
    V6 Pt1 V4 . . 61.92(3) ?
    V7 Pt1 V4 . . 61.13(3) ?
    V9 Pt1 V4 . . 60.69(3) ?
    V1 Pt1 V4 . . 90.58(3) ?
    O21T V1 O12B . . 102.9(3) ?
    O21T V1 O16B . . 102.5(3) ?
    O12B V1 O16B . . 91.3(2) ?
    O21T V1 O13B . . 104.3(3) ?
    O12B V1 O13B . . 91.2(2) ?
    O16B V1 O13B . . 151.8(2) ?
    O21T V1 O7B . . 97.3(2) ?
    O12B V1 O7B . . 159.8(2) ?
    O16B V1 O7B . . 85.8(2) ?
    O13B V1 O7B . . 82.2(2) ?
    O21T V1 O1D . . 174.6(2) ?
    O12B V1 O1D . . 82.5(2) ?
    O16B V1 O1D . . 76.5(2) ?
    O13B V1 O1D . . 75.9(2) ?
    O7B V1 O1D . . 77.38(19) ?
    O21T V1 V5 . . 135.1(2) ?
    O12B V1 V5 . . 32.21(17) ?
    O16B V1 V5 . . 84.60(17) ?
    O13B V1 V5 . . 82.68(17) ?
    O7B V1 V5 . . 127.61(16) ?
    O1D V1 V5 . . 50.29(12) ?
    O21T V1 Pt1 . . 136.0(2) ?
    O12B V1 Pt1 . . 121.12(17) ?
    O16B V1 Pt1 . . 77.65(16) ?
    O13B V1 Pt1 . . 77.00(16) ?
    O7B V1 Pt1 . . 38.78(15) ?
    O1D V1 Pt1 . . 38.63(12) ?
    V5 V1 Pt1 . . 88.92(4) ?
    O22T V2 O9B . . 104.1(3) ?
    O22T V2 O14B . . 103.9(3) ?
    O9B V2 O14B . . 93.1(2) ?
    O22T V2 O15B . . 104.7(3) ?
    O9B V2 O15B . . 89.2(2) ?
    O14B V2 O15B . . 149.8(2) ?
    O22T V2 O8B . . 97.8(3) ?
    O9B V2 O8B . . 158.1(2) ?
    O14B V2 O8B . . 83.4(2) ?
    O15B V2 O8B . . 83.3(2) ?
    O22T V2 O2D . . 175.0(3) ?
    O9B V2 O2D . . 80.9(2) ?
    O14B V2 O2D . . 75.8(2) ?
    O15B V2 O2D . . 74.9(2) ?
    O8B V2 O2D . . 77.25(19) ?
    O22T V2 V3 . . 135.9(2) ?
    O9B V2 V3 . . 31.83(16) ?
    O14B V2 V3 . . 84.70(17) ?
    O15B V2 V3 . . 81.58(17) ?
    O8B V2 V3 . . 126.31(15) ?
    O2D V2 V3 . . 49.08(13) ?
    O22T V2 Pt1 . . 136.4(2) ?
    O9B V2 Pt1 . . 119.47(17) ?
    O14B V2 Pt1 . . 76.32(16) ?
    O15B V2 Pt1 . . 76.36(16) ?
    O8B V2 Pt1 . . 38.68(14) ?
    O2D V2 Pt1 . . 38.58(12) ?
    V3 V2 Pt1 . . 87.65(4) ?
    O23T V3 O9B . . 103.8(3) ?
    O23T V3 O19B . . 105.1(3) ?
    O9B V3 O19B . . 92.0(2) ?
    O23T V3 O18B . . 102.5(3) ?
    O9B V3 O18B . . 89.7(2) ?
    O19B V3 O18B . . 151.1(2) ?
    O23T V3 O10B . . 101.3(3) ?
    O9B V3 O10B . . 154.8(2) ?
    O19B V3 O10B . . 83.7(2) ?
    O18B V3 O10B . . 82.6(2) ?
    O23T V3 O2D . . 174.7(3) ?
    O9B V3 O2D . . 81.0(2) ?
    O19B V3 O2D . . 76.7(2) ?
    O18B V3 O2D . . 75.1(2) ?
    O10B V3 O2D . . 73.89(19) ?
    O23T V3 V4 . . 131.2(2) ?
    O9B V3 V4 . . 124.91(17) ?
    O19B V3 V4 . . 77.94(17) ?
    O18B V3 V4 . . 77.53(16) ?
    O10B V3 V4 . . 29.94(15) ?
    O2D V3 V4 . . 43.96(12) ?
    O23T V3 V2 . . 135.5(2) ?
    O9B V3 V2 . . 31.72(17) ?
    O19B V3 V2 . . 84.66(17) ?
    O18B V3 V2 . . 81.72(17) ?
    O10B V3 V2 . . 123.10(16) ?
    O2D V3 V2 . . 49.23(12) ?
    V4 V3 V2 . . 93.19(5) ?
    O23T V3 Na9 . . 60.4(2) ?
    O9B V3 Na9 . . 76.93(19) ?
    O19B V3 Na9 . . 157.87(19) ?
    O18B V3 Na9 . . 49.40(18) ?
    O10B V3 Na9 . . 114.31(18) ?
    O2D V3 Na9 . . 119.39(16) ?
    V4 V3 Na9 . . 124.12(10) ?
    V2 V3 Na9 . . 94.90(10) ?
    O10B V4 O11B . . 108.3(3) ?
    O10B V4 O6C . . 98.3(2) ?
    O11B V4 O6C . . 97.8(2) ?
    O10B V4 O5C . . 98.0(2) ?
    O11B V4 O5C . . 98.3(2) ?
    O6C V4 O5C . . 152.2(2) ?
    O10B V4 O2D . . 87.7(2) ?
    O11B V4 O2D . . 163.9(2) ?
    O6C V4 O2D . . 79.0(2) ?
    O5C V4 O2D . . 79.2(2) ?
    O10B V4 O1D . . 163.8(2) ?
    O11B V4 O1D . . 87.8(2) ?
    O6C V4 O1D . . 78.9(2) ?
    O5C V4 O1D . . 79.2(2) ?
    O2D V4 O1D . . 76.10(19) ?
    O10B V4 V3 . . 37.78(18) ?
    O11B V4 V3 . . 146.1(2) ?
    O6C V4 V3 . . 88.88(15) ?
    O5C V4 V3 . . 90.29(15) ?
    O2D V4 V3 . . 49.98(14) ?
    O1D V4 V3 . . 126.07(14) ?
    O10B V4 Pt1 . . 125.93(18) ?
    O11B V4 Pt1 . . 125.73(19) ?
    O6C V4 Pt1 . . 75.88(15) ?
    O5C V4 Pt1 . . 76.31(15) ?
    O2D V4 Pt1 . . 38.18(14) ?
    O1D V4 Pt1 . . 37.92(13) ?
    V3 V4 Pt1 . . 88.15(4) ?
    O24T V5 O17B . . 104.5(3) ?
    O24T V5 O12B . . 105.9(3) ?
    O17B V5 O12B . . 92.4(2) ?
    O24T V5 O20B . . 103.6(3) ?
    O17B V5 O20B . . 150.0(2) ?
    O12B V5 O20B . . 89.8(2) ?
    O24T V5 O11B . . 100.5(3) ?
    O17B V5 O11B . . 83.9(2) ?
    O12B V5 O11B . . 153.4(2) ?
    O20B V5 O11B . . 81.0(2) ?
    O24T V5 O1D . . 173.9(3) ?
    O17B V5 O1D . . 76.0(2) ?
    O12B V5 O1D . . 80.0(2) ?
    O20B V5 O1D . . 74.98(19) ?
    O11B V5 O1D . . 73.46(19) ?
    O24T V5 V1 . . 137.9(2) ?
    O17B V5 V1 . . 83.64(17) ?
    O12B V5 V1 . . 31.96(16) ?
    O20B V5 V1 . . 82.54(17) ?
    O11B V5 V1 . . 121.53(15) ?
    O1D V5 V1 . . 48.09(12) ?
    O25T V6 O13B . . 104.8(3) ?
    O25T V6 O17B . . 102.3(3) ?
    O13B V6 O17B . . 94.0(2) ?
    O25T V6 O3C . . 98.7(2) ?
    O13B V6 O3C . . 91.9(2) ?
    O17B V6 O3C . . 155.9(2) ?
    O25T V6 O5C . . 100.9(3) ?
    O13B V6 O5C . . 153.2(2) ?
    O17B V6 O5C . . 88.0(2) ?
    O3C V6 O5C . . 76.5(2) ?
    O25T V6 O1D . . 175.2(2) ?
    O13B V6 O1D . . 79.2(2) ?
    O17B V6 O1D . . 79.8(2) ?
    O3C V6 O1D . . 78.45(19) ?
    O5C V6 O1D . . 74.86(19) ?
    O25T V6 Pt1 . . 138.3(2) ?
    O13B V6 Pt1 . . 79.13(17) ?
    O17B V6 Pt1 . . 119.03(16) ?
    O3C V6 Pt1 . . 39.77(14) ?
    O5C V6 Pt1 . . 76.55(15) ?
    O1D V6 Pt1 . . 39.24(12) ?
    O25T V6 V7 . . 91.0(2) ?
    O13B V6 V7 . . 131.65(17) ?
    O17B V6 V7 . . 127.32(17) ?
    O3C V6 V7 . . 40.04(15) ?
    O5C V6 V7 . . 39.33(14) ?
    O1D V6 V7 . . 84.38(13) ?
    Pt1 V6 V7 . . 60.35(3) ?
    O26T V7 O18B . . 102.9(3) ?
    O26T V7 O14B . . 104.7(3) ?
    O18B V7 O14B . . 94.4(2) ?
    O26T V7 O5C . . 100.3(2) ?
    O18B V7 O5C . . 90.7(2) ?
    O14B V7 O5C . . 152.6(2) ?
    O26T V7 O3C . . 98.2(3) ?
    O18B V7 O3C . . 156.8(2) ?
    O14B V7 O3C . . 89.3(2) ?
    O5C V7 O3C . . 76.1(2) ?
    O26T V7 O2D . . 174.8(2) ?
    O18B V7 O2D . . 80.0(2) ?
    O14B V7 O2D . . 79.2(2) ?
    O5C V7 O2D . . 75.24(19) ?
    O3C V7 O2D . . 78.27(19) ?
    O26T V7 V6 . . 90.4(2) ?
    O18B V7 V6 . . 130.40(17) ?
    O14B V7 V6 . . 128.33(18) ?
    O5C V7 V6 . . 39.71(15) ?
    O3C V7 V6 . . 39.24(14) ?
    O2D V7 V6 . . 84.51(13) ?
    O26T V7 Pt1 . . 137.7(2) ?
    O18B V7 Pt1 . . 119.17(18) ?
    O14B V7 Pt1 . . 77.68(16) ?
    O5C V7 Pt1 . . 76.32(14) ?
    O3C V7 Pt1 . . 39.57(14) ?
    O2D V7 Pt1 . . 39.22(13) ?
    V6 V7 Pt1 . . 59.79(3) ?
    O27T V8 O15B . . 104.2(3) ?
    O27T V8 O19B . . 102.8(3) ?
    O15B V8 O19B . . 94.1(2) ?
    O27T V8 O4C . . 98.2(3) ?
    O15B V8 O4C . . 92.4(2) ?
    O19B V8 O4C . . 155.8(2) ?
    O27T V8 O6C . . 101.4(3) ?
    O15B V8 O6C . . 153.1(2) ?
    O19B V8 O6C . . 88.1(2) ?
    O4C V8 O6C . . 75.9(2) ?
    O27T V8 O2D . . 175.0(2) ?
    O15B V8 O2D . . 79.8(2) ?
    O19B V8 O2D . . 79.7(2) ?
    O4C V8 O2D . . 78.5(2) ?
    O6C V8 O2D . . 74.26(19) ?
    O27T V8 Pt1 . . 137.5(2) ?
    O15B V8 Pt1 . . 79.50(18) ?
    O19B V8 Pt1 . . 119.27(18) ?
    O4C V8 Pt1 . . 39.58(14) ?
    O6C V8 Pt1 . . 76.10(15) ?
    O2D V8 Pt1 . . 39.60(13) ?
    O28T V9 O20B . . 103.0(3) ?
    O28T V9 O16B . . 104.0(3) ?
    O20B V9 O16B . . 94.6(2) ?
    O28T V9 O6C . . 100.5(3) ?
    O20B V9 O6C . . 91.2(2) ?
    O16B V9 O6C . . 152.8(2) ?
    O28T V9 O4C . . 98.4(2) ?
    O20B V9 O4C . . 156.8(2) ?
    O16B V9 O4C . . 88.8(2) ?
    O6C V9 O4C . . 76.0(2) ?
    O28T V9 O1D . . 174.6(2) ?
    O20B V9 O1D . . 80.9(2) ?
    O16B V9 O1D . . 79.2(2) ?
    O6C V9 O1D . . 75.5(2) ?
    O4C V9 O1D . . 77.26(19) ?
    O28T V9 Pt1 . . 137.3(2) ?
    O20B V9 Pt1 . . 119.51(17) ?
    O16B V9 Pt1 . . 78.31(16) ?
    O6C V9 Pt1 . . 75.68(15) ?
    O4C V9 Pt1 . . 38.97(14) ?
    O1D V9 Pt1 . . 38.65(12) ?
    Pt1 O1D V4 . . 99.4(2) ?
    Pt1 O1D V9 . . 95.6(2) ?
    V4 O1D V9 . . 91.78(19) ?
    Pt1 O1D V6 . . 93.9(2) ?
    V4 O1D V6 . . 93.01(19) ?
    V9 O1D V6 . . 168.5(2) ?
    Pt1 O1D V1 . . 93.5(2) ?
    V4 O1D V1 . . 167.1(2) ?
    V9 O1D V1 . . 86.79(17) ?
    V6 O1D V1 . . 86.21(17) ?
    Pt1 O1D V5 . . 175.0(3) ?
    V4 O1D V5 . . 85.52(18) ?
    V9 O1D V5 . . 85.31(17) ?
    V6 O1D V5 . . 84.66(17) ?
    V1 O1D V5 . . 81.62(16) ?
    Pt1 O2D V4 . . 99.5(2) ?
    Pt1 O2D V7 . . 94.8(2) ?
    V4 O2D V7 . . 92.8(2) ?
    Pt1 O2D V8 . . 93.6(2) ?
    V4 O2D V8 . . 93.51(19) ?
    V7 O2D V8 . . 168.6(2) ?
    Pt1 O2D V3 . . 174.3(3) ?
    V4 O2D V3 . . 86.07(18) ?
    V7 O2D V3 . . 85.94(17) ?
    V8 O2D V3 . . 85.00(18) ?
    Pt1 O2D V2 . . 92.8(2) ?
    V4 O2D V2 . . 167.7(3) ?
    V7 O2D V2 . . 85.56(17) ?
    V8 O2D V2 . . 86.25(18) ?
    V3 O2D V2 . . 81.69(16) ?
    V6 O3C Pt1 . . 101.0(2) ?
    V6 O3C V7 . . 100.7(2) ?
    Pt1 O3C V7 . . 100.6(2) ?
    Pt1 O4C V8 . . 100.5(2) ?
    Pt1 O4C V9 . . 101.0(2) ?
    V8 O4C V9 . . 99.9(2) ?
    V4 O5C V7 . . 108.9(2) ?
    V4 O5C V6 . . 109.7(2) ?
    V7 O5C V6 . . 101.0(2) ?
    V4 O6C V9 . . 109.3(2) ?
    V4 O6C V8 . . 109.8(2) ?
    V9 O6C V8 . . 102.2(2) ?
    Pt1 O7B V1 . . 101.4(2) ?
    Pt1 O7B H7 . . 115(6) ?
    V1 O7B H7 . . 108(6) ?
    Pt1 O8B V2 . . 101.5(2) ?
    Pt1 O8B H8 . . 100(6) ?
    V2 O8B H8 . . 128(6) ?
    V2 O9B V3 . . 116.5(3) ?
    V4 O10B V3 . . 112.3(3) ?
    V4 O11B V5 . . 113.2(3) ?
    V1 O12B V5 . . 115.8(3) ?
    V6 O13B V1 . . 117.5(3) y
    V2 O14B V7 . . 117.6(3) y
    V8 O15B V2 . . 118.1(3) y
    V8 O15B O50T . . 106.1(2) ?
    V2 O15B O50T . . 129.2(3) ?
    V9 O16B V1 . . 115.7(3) y
    V5 O17B V6 . . 118.3(3) y
    V7 O18B V3 . . 118.2(3) y
    V3 O19B V8 . . 117.3(3) y
    V9 O20B V5 . . 117.9(3) y
    O29D Pt2 O30D . . 85.5(2) ?
    O29D Pt2 O32C . . 85.2(2) ?
    O30D Pt2 O32C . . 85.7(2) ?
    O29D Pt2 O35B . . 87.8(2) ?
    O30D Pt2 O35B . . 173.2(2) ?
    O32C Pt2 O35B . . 94.9(2) ?
    O29D Pt2 O31C . . 85.7(2) ?
    O30D Pt2 O31C . . 85.2(2) ?
    O32C Pt2 O31C . . 167.6(2) ?
    O35B Pt2 O31C . . 93.2(2) ?
    O29D Pt2 O36B . . 173.7(2) ?
    O30D Pt2 O36B . . 88.2(2) ?
    O32C Pt2 O36B . . 95.0(2) ?
    O35B Pt2 O36B . . 98.5(2) ?
    O31C Pt2 O36B . . 93.1(2) ?
    O29D Pt2 V17 . . 90.02(14) ?
    O30D Pt2 V17 . . 46.60(15) ?
    O32C Pt2 V17 . . 39.82(14) ?
    O35B Pt2 V17 . . 134.64(15) ?
    O31C Pt2 V17 . . 131.80(14) ?
    O36B Pt2 V17 . . 86.12(15) ?
    O29D Pt2 V15 . . 47.45(15) ?
    O30D Pt2 V15 . . 88.06(15) ?
    O32C Pt2 V15 . . 132.61(15) ?
    O35B Pt2 V15 . . 86.57(15) ?
    O31C Pt2 V15 . . 38.63(14) ?
    O36B Pt2 V15 . . 131.77(15) ?
    V17 Pt2 V15 . . 123.17(3) ?
    O29D Pt2 V16 . . 90.58(15) ?
    O30D Pt2 V16 . . 46.23(15) ?
    O32C Pt2 V16 . . 131.88(14) ?
    O35B Pt2 V16 . . 132.89(15) ?
    O31C Pt2 V16 . . 39.78(14) ?
    O36B Pt2 V16 . . 84.62(15) ?
    V17 Pt2 V16 . . 92.42(3) ?
    V15 Pt2 V16 . . 59.37(3) ?
    O29D Pt2 V18 . . 45.50(15) ?
    O30D Pt2 V18 . . 87.66(15) ?
    O32C Pt2 V18 . . 39.97(15) ?
    O35B Pt2 V18 . . 88.41(15) ?
    O31C Pt2 V18 . . 131.12(14) ?
    O36B Pt2 V18 . . 134.92(15) ?
    V17 Pt2 V18 . . 59.56(3) ?
    V15 Pt2 V18 . . 92.92(3) ?
    V16 Pt2 V18 . . 121.99(4) ?
    O29D Pt2 V10 . . 47.89(14) ?
    O30D Pt2 V10 . . 133.33(15) ?
    O32C Pt2 V10 . . 91.75(15) ?
    O35B Pt2 V10 . . 39.90(15) ?
    O31C Pt2 V10 . . 88.43(14) ?
    O36B Pt2 V10 . . 138.32(15) ?
    V17 Pt2 V10 . . 122.46(4) ?
    V15 Pt2 V10 . . 60.42(3) ?
    V16 Pt2 V10 . . 119.75(4) ?
    V18 Pt2 V10 . . 62.92(3) ?
    O29D Pt2 V11 . . 134.82(15) ?
    O30D Pt2 V11 . . 49.32(15) ?
    O32C Pt2 V11 . . 90.33(15) ?
    O35B Pt2 V11 . . 137.40(15) ?
    O31C Pt2 V11 . . 90.06(14) ?
    O36B Pt2 V11 . . 38.92(15) ?
    V17 Pt2 V11 . . 60.53(4) ?
    V15 Pt2 V11 . . 119.55(4) ?
    V16 Pt2 V11 . . 60.19(3) ?
    V18 Pt2 V11 . . 120.09(3) ?
    V10 Pt2 V11 . . 176.76(4) ?
    O49T V10 O41B . . 105.2(3) ?
    O49T V10 O40B . . 104.0(3) ?
    O41B V10 O40B . . 93.0(2) ?
    O49T V10 O44B . . 102.9(3) ?
    O41B V10 O44B . . 150.8(2) ?
    O40B V10 O44B . . 87.8(2) ?
    O49T V10 O35B . . 97.7(3) ?
    O41B V10 O35B . . 85.0(2) ?
    O40B V10 O35B . . 157.9(2) ?
    O44B V10 O35B . . 83.5(2) ?
    O49T V10 O29D . . 174.4(3) ?
    O41B V10 O29D . . 77.4(2) ?
    O40B V10 O29D . . 80.7(2) ?
    O44B V10 O29D . . 73.9(2) ?
    O35B V10 O29D . . 77.41(19) ?
    O49T V10 V14 . . 135.4(2) ?
    O41B V10 V14 . . 83.73(17) ?
    O40B V10 V14 . . 31.43(16) ?
    O44B V10 V14 . . 81.89(17) ?
    O35B V10 V14 . . 126.73(15) ?
    O29D V10 V14 . . 49.32(13) ?
    O49T V10 Pt2 . . 136.6(2) ?
    O41B V10 Pt2 . . 77.74(16) ?
    O40B V10 Pt2 . . 119.20(17) ?
    O44B V10 Pt2 . . 76.50(16) ?
    O35B V10 Pt2 . . 38.88(14) ?
    O29D V10 Pt2 . . 38.55(13) ?
    V14 V10 Pt2 . . 87.86(4) ?
    O50T V11 O37B . . 102.3(3) ?
    O50T V11 O42B . . 103.7(3) ?
    O37B V11 O42B . . 91.4(2) ?
    O50T V11 O43B . . 104.1(3) ?
    O37B V11 O43B . . 90.0(2) ?
    O42B V11 O43B . . 151.2(2) ?
    O50T V11 O36B . . 99.6(3) ?
    O37B V11 O36B . . 158.1(2) ?
    O42B V11 O36B . . 83.3(2) ?
    O43B V11 O36B . . 84.7(2) ?
    O50T V11 O30D . . 176.9(3) ?
    O37B V11 O30D . . 80.8(2) ?
    O42B V11 O30D . . 75.7(2) ?
    O43B V11 O30D . . 76.2(2) ?
    O36B V11 O30D . . 77.27(19) ?
    O50T V11 Pt2 . . 138.2(2) ?
    O37B V11 Pt2 . . 119.53(17) ?
    O42B V11 Pt2 . . 77.15(16) ?
    O43B V11 Pt2 . . 77.21(16) ?
    O36B V11 Pt2 . . 38.53(15) ?
    O30D V11 Pt2 . . 38.74(12) ?
    O51T V12 O37B . . 105.4(3) ?
    O51T V12 O46B . . 104.2(3) ?
    O37B V12 O46B . . 91.9(2) ?
    O51T V12 O47B . . 104.1(3) ?
    O37B V12 O47B . . 91.5(2) ?
    O46B V12 O47B . . 149.5(2) ?
    O51T V12 O38B . . 100.7(3) ?
    O37B V12 O38B . . 153.9(2) ?
    O46B V12 O38B . . 82.4(2) ?
    O47B V12 O38B . . 81.4(2) ?
    O51T V12 O30D . . 173.4(3) ?
    O37B V12 O30D . . 81.2(2) ?
    O46B V12 O30D . . 75.2(2) ?
    O47B V12 O30D . . 75.5(2) ?
    O38B V12 O30D . . 72.73(19) ?
    O38B V13 O39B . . 108.8(3) ?
    O38B V13 O33C . . 99.2(2) ?
    O39B V13 O33C . . 97.2(2) ?
    O38B V13 O34C . . 98.1(2) ?
    O39B V13 O34C . . 97.4(2) ?
    O33C V13 O34C . . 152.3(2) ?
    O38B V13 O30D . . 89.0(2) ?
    O39B V13 O30D . . 162.2(2) ?
    O33C V13 O30D . . 79.4(2) ?
    O34C V13 O30D . . 79.5(2) ?
    O38B V13 O29D . . 164.9(2) ?
    O39B V13 O29D . . 86.3(2) ?
    O33C V13 O29D . . 79.6(2) ?
    O34C V13 O29D . . 78.1(2) ?
    O30D V13 O29D . . 75.97(19) ?
    O38B V13 Pt2 . . 126.97(19) ?
    O39B V13 Pt2 . . 124.23(18) ?
    O33C V13 Pt2 . . 76.42(16) ?
    O34C V13 Pt2 . . 75.92(16) ?
    O30D V13 Pt2 . . 38.00(13) ?
    O29D V13 Pt2 . . 37.97(13) ?
    O52T V14 O40B . . 103.9(3) ?
    O52T V14 O45B . . 103.4(3) ?
    O40B V14 O45B . . 91.3(2) ?
    O52T V14 O48B . . 103.8(3) ?
    O40B V14 O48B . . 90.9(2) ?
    O45B V14 O48B . . 151.2(2) ?
    O52T V14 O39B . . 101.8(3) ?
    O40B V14 O39B . . 154.3(2) ?
    O45B V14 O39B . . 83.7(2) ?
    O48B V14 O39B . . 82.0(2) ?
    O52T V14 O29D . . 176.2(3) ?
    O40B V14 O29D . . 79.9(2) ?
    O45B V14 O29D . . 76.9(2) ?
    O48B V14 O29D . . 75.3(2) ?
    O39B V14 O29D . . 74.43(19) ?
    O52T V14 V10 . . 135.7(2) ?
    O40B V14 V10 . . 31.87(17) ?
    O45B V14 V10 . . 82.04(17) ?
    O48B V14 V10 . . 84.85(17) ?
    O39B V14 V10 . . 122.54(16) ?
    O29D V14 V10 . . 48.14(12) ?
    O53T V15 O45B . . 102.3(3) ?
    O53T V15 O41B . . 103.9(3) ?
    O45B V15 O41B . . 92.5(2) ?
    O53T V15 O33C . . 102.1(3) ?
    O45B V15 O33C . . 90.3(2) ?
    O41B V15 O33C . . 152.6(2) ?
    O53T V15 O31C . . 100.0(3) ?
    O45B V15 O31C . . 156.3(2) ?
    O41B V15 O31C . . 89.7(2) ?
    O33C V15 O31C . . 77.4(2) ?
    O53T V15 O29D . . 177.4(2) ?
    O45B V15 O29D . . 79.6(2) ?
    O41B V15 O29D . . 77.7(2) ?
    O33C V15 O29D . . 76.0(2) ?
    O31C V15 O29D . . 77.85(19) ?
    O53T V15 V16 . . 91.9(2) ?
    O45B V15 V16 . . 130.58(17) ?
    O41B V15 V16 . . 129.82(17) ?
    O33C V15 V16 . . 40.32(15) ?
    O31C V15 V16 . . 40.33(15) ?
    O29D V15 V16 . . 85.47(13) ?
    O53T V15 Pt2 . . 139.1(2) ?
    O45B V15 Pt2 . . 118.55(17) ?
    O41B V15 Pt2 . . 78.08(16) ?
    O33C V15 Pt2 . . 76.71(15) ?
    O31C V15 Pt2 . . 39.20(15) ?
    O29D V15 Pt2 . . 38.98(13) ?
    V16 V15 Pt2 . . 60.33(3) ?
    O54T V16 O42B . . 104.9(3) ?
    O54T V16 O46B . . 103.4(3) ?
    O42B V16 O46B . . 94.8(2) ?
    O54T V16 O31C . . 98.2(2) ?
    O42B V16 O31C . . 91.3(2) ?
    O46B V16 O31C . . 155.2(2) ?
    O54T V16 O33C . . 99.6(3) ?
    O42B V16 O33C . . 153.6(2) ?
    O46B V16 O33C . . 88.8(2) ?
    O31C V16 O33C . . 75.5(2) ?
    O54T V16 O30D . . 173.3(2) ?
    O42B V16 O30D . . 80.8(2) ?
    O46B V16 O30D . . 79.4(2) ?
    O31C V16 O30D . . 77.92(19) ?
    O33C V16 O30D . . 74.2(2) ?
    O54T V16 V15 . . 89.4(2) ?
    O42B V16 V15 . . 130.56(17) ?
    O46B V16 V15 . . 128.07(18) ?
    O31C V16 V15 . . 39.37(14) ?
    O33C V16 V15 . . 39.29(14) ?
    O30D V16 V15 . . 84.14(13) ?
    O54T V16 Pt2 . . 137.5(2) ?
    O42B V16 Pt2 . . 79.19(17) ?
    O46B V16 Pt2 . . 118.62(18) ?
    O31C V16 Pt2 . . 39.41(14) ?
    O33C V16 Pt2 . . 76.17(15) ?
    O30D V16 Pt2 . . 39.23(12) ?
    V15 V16 Pt2 . . 60.30(3) ?
    O56T V17 O47B . . 102.2(3) ?
    O56T V17 O43B . . 104.6(3) ?
    O47B V17 O43B . . 95.4(2) ?
    O56T V17 O32C . . 98.3(3) ?
    O47B V17 O32C . . 156.0(2) ?
    O43B V17 O32C . . 91.3(2) ?
    O56T V17 O34C . . 99.4(3) ?
    O47B V17 O34C . . 88.9(2) ?
    O43B V17 O34C . . 154.1(2) ?
    O32C V17 O34C . . 75.5(2) ?
    O56T V17 O30D . . 173.4(3) ?
    O47B V17 O30D . . 80.1(2) ?
    O43B V17 O30D . . 81.3(2) ?
    O32C V17 O30D . . 78.16(19) ?
    O34C V17 O30D . . 74.30(19) ?
    O56T V17 V18 . . 89.8(2) ?
    O47B V17 V18 . . 126.52(18) ?
    O43B V17 V18 . . 131.95(17) ?
    O32C V17 V18 . . 40.86(15) ?
    O34C V17 V18 . . 37.60(14) ?
    O30D V17 V18 . . 83.91(13) ?
    O56T V17 Pt2 . . 137.7(2) ?
    O47B V17 Pt2 . . 119.53(17) ?
    O43B V17 Pt2 . . 79.64(17) ?
    O32C V17 Pt2 . . 39.42(14) ?
    O34C V17 Pt2 . . 76.02(15) ?
    O30D V17 Pt2 . . 39.42(12) ?
    V18 V17 Pt2 . . 60.72(3) ?
    O55T V18 O48B . . 105.3(3) ?
    O55T V18 O44B . . 101.9(3) ?
    O48B V18 O44B . . 92.8(2) ?
    O55T V18 O34C . . 103.1(3) ?
    O48B V18 O34C . . 92.5(2) ?
    O44B V18 O34C . . 152.0(2) ?
    O55T V18 O32C . . 96.5(3) ?
    O48B V18 O32C . . 157.5(2) ?
    O44B V18 O32C . . 88.1(2) ?
    O34C V18 O32C . . 76.9(2) ?
    O55T V18 O29D . . 173.5(3) ?
    O48B V18 O29D . . 81.1(2) ?
    O44B V18 O29D . . 76.8(2) ?
    O34C V18 O29D . . 76.9(2) ?
    O32C V18 O29D . . 77.16(19) ?
    O55T V18 V17 . . 90.8(2) ?
    O48B V18 V17 . . 132.26(18) ?
    O44B V18 V17 . . 128.03(18) ?
    O34C V18 V17 . . 39.74(15) ?
    O32C V18 V17 . . 40.16(14) ?
    O29D V18 V17 . . 85.18(13) ?
    O55T V18 Pt2 . . 135.1(2) ?
    O48B V18 Pt2 . . 119.60(18) ?
    O44B V18 Pt2 . . 77.19(17) ?
    O34C V18 Pt2 . . 76.33(16) ?
    O32C V18 Pt2 . . 38.89(14) ?
    O29D V18 Pt2 . . 38.49(13) ?
    V17 V18 Pt2 . . 59.72(3) ?
    Pt2 O29D V13 . . 98.2(2) ?
    Pt2 O29D V18 . . 96.0(2) ?
    V13 O29D V18 . . 90.60(19) ?
    Pt2 O29D V15 . . 93.6(2) ?
    V13 O29D V15 . . 90.63(19) ?
    V18 O29D V15 . . 170.1(3) ?
    Pt2 O29D V10 . . 93.6(2) ?
    V13 O29D V10 . . 167.9(3) ?
    V18 O29D V10 . . 91.21(18) ?
    V15 O29D V10 . . 85.57(17) ?
    Pt2 O29D V14 . . 175.8(3) ?
    V13 O29D V14 . . 85.67(18) ?
    V18 O29D V14 . . 85.54(18) ?
    V15 O29D V14 . . 84.72(17) ?
    V10 O29D V14 . . 82.54(16) ?
    Pt2 O30D V13 . . 100.4(2) ?
    Pt2 O30D V16 . . 94.5(2) ?
    V13 O30D V16 . . 93.9(2) ?
    Pt2 O30D V17 . . 94.0(2) ?
    V13 O30D V17 . . 93.8(2) ?
    V16 O30D V17 . . 167.3(2) ?
    Pt2 O30D V11 . . 91.9(2) ?
    V13 O30D V11 . . 167.7(2) ?
    V16 O30D V11 . . 85.03(17) ?
    V17 O30D V11 . . 85.29(17) ?
    Pt2 O30D V12 . . 172.9(3) ?
    V13 O30D V12 . . 86.73(18) ?
    V16 O30D V12 . . 85.41(17) ?
    V17 O30D V12 . . 84.97(16) ?
    V11 O30D V12 . . 80.97(15) ?
    V15 O31C Pt2 . . 102.2(2) ?
    V15 O31C V16 . . 100.3(2) ?
    Pt2 O31C V16 . . 100.8(2) ?
    Pt2 O32C V17 . . 100.8(2) ?
    Pt2 O32C V18 . . 101.1(2) ?
    V17 O32C V18 . . 99.0(2) ?
    V13 O33C V15 . . 110.5(3) ?
    V13 O33C V16 . . 108.7(2) ?
    V15 O33C V16 . . 100.4(2) ?
    V13 O34C V18 . . 110.3(2) ?
    V13 O34C V17 . . 108.4(2) ?
    V18 O34C V17 . . 102.7(2) ?
    Pt2 O35B V10 . . 101.2(2) ?
    Pt2 O35B H35 . . 114(6) ?
    V10 O35B H35 . . 112(6) ?
    Pt2 O36B V11 . . 102.6(2) ?
    Pt2 O36B H36 . . 115(6) ?
    V11 O36B H36 . . 117(6) ?
    V12 O37B V11 . . 117.1(3) ?
    V13 O38B V12 . . 111.6(3) ?
    V13 O39B V14 . . 113.6(3) ?
    V14 O40B V10 . . 116.7(3) ?
    V10 O41B V15 . . 118.0(3) y
    V16 O42B V11 . . 117.2(3) y
    V17 O43B V11 . . 116.0(3) y
    V18 O44B V10 . . 116.6(3) y
    V18 O44B H44 . . 129(6) ?
    V10 O44B H44 . . 114(6) ?
    V15 O45B V14 . . 118.3(3) y
    V16 O46B V12 . . 118.4(3) y
    V17 O47B V12 . . 117.7(3) y
    V18 O48B V14 . . 117.5(3) y
    V11 O50T O15B . . 118.8(3) ?
    O29W Na1 O27W . . 100.4(3) ?
    O29W Na1 O12W . . 96.9(2) ?
    O27W Na1 O12W . . 93.8(3) ?
    O29W Na1 O1W . . 165.5(3) ?
    O27W Na1 O1W . . 86.1(3) ?
    O12W Na1 O1W . . 95.6(3) ?
    O29W Na1 O28W . . 83.7(3) ?
    O27W Na1 O28W . . 85.7(3) ?
    O12W Na1 O28W . . 179.3(3) ?
    O1W Na1 O28W . . 83.9(3) ?
    O29W Na1 O2W . . 83.8(2) ?
    O27W Na1 O2W . . 147.5(3) ?
    O12W Na1 O2W . . 117.8(3) ?
    O1W Na1 O2W . . 83.9(3) ?
    O28W Na1 O2W . . 62.6(3) ?
    O3W Na2 O30W . . 97.7(3) ?
    O3W Na2 O31W . . 165.1(3) ?
    O30W Na2 O31W . . 90.3(2) ?
    O3W Na2 O13W . . 85.3(3) ?
    O30W Na2 O13W . . 175.3(3) ?
    O31W Na2 O13W . . 86.0(2) ?
    O3W Na2 O6W . . 84.5(3) ?
    O30W Na2 O6W . . 90.2(2) ?
    O31W Na2 O6W . . 82.9(2) ?
    O13W Na2 O6W . . 86.4(2) ?
    O3W Na2 O12W . . 101.4(3) ?
    O30W Na2 O12W . . 90.3(2) ?
    O31W Na2 O12W . . 91.2(2) ?
    O13W Na2 O12W . . 92.8(2) ?
    O6W Na2 O12W . . 174.0(2) ?
    O5W Na3 O13W . . 93.8(3) ?
    O5W Na3 O4W . . 107.2(3) ?
    O13W Na3 O4W . . 101.7(2) ?
    O5W Na3 O14W . . 173.2(3) ?
    O13W Na3 O14W . . 83.7(2) ?
    O4W Na3 O14W . . 79.6(2) ?
    O5W Na3 O17W . . 93.2(3) ?
    O13W Na3 O17W . . 167.2(3) ?
    O4W Na3 O17W . . 86.4(2) ?
    O14W Na3 O17W . . 88.2(2) ?
    O5W Na3 O6W . . 93.6(2) ?
    O13W Na3 O6W . . 86.1(2) ?
    O4W Na3 O6W . . 157.1(3) ?
    O14W Na3 O6W . . 80.0(2) ?
    O17W Na3 O6W . . 82.8(2) ?
    O8W Na4 O22W . . 95.2(2) ?
    O8W Na4 O20W . . 96.8(3) ?
    O22W Na4 O20W . . 87.9(2) ?
    O8W Na4 O33W . . 106.4(3) ?
    O22W Na4 O33W . . 98.9(2) ?
    O20W Na4 O33W . . 155.0(2) ?
    O8W Na4 O18W . . 91.8(2) ?
    O22W Na4 O18W . . 169.3(2) ?
    O20W Na4 O18W . . 83.3(2) ?
    O33W Na4 O18W . . 86.8(2) ?
    O8W Na4 O19W . . 176.3(3) ?
    O22W Na4 O19W . . 83.1(2) ?
    O20W Na4 O19W . . 79.8(2) ?
    O33W Na4 O19W . . 77.2(2) ?
    O18W Na4 O19W . . 89.4(2) ?
    O9W Na5 O10W . . 179.4(3) ?
    O9W Na5 O22W . . 88.5(2) ?
    O10W Na5 O22W . . 92.2(3) ?
    O9W Na5 O20W . . 84.9(2) ?
    O10W Na5 O20W . . 95.0(3) ?
    O22W Na5 O20W . . 88.2(2) ?
    O9W Na5 O23W . . 88.6(2) ?
    O10W Na5 O23W . . 91.5(3) ?
    O22W Na5 O23W . . 92.0(2) ?
    O20W Na5 O23W . . 173.5(2) ?
    O9W Na5 O21W . . 85.8(3) ?
    O10W Na5 O21W . . 93.6(3) ?
    O22W Na5 O21W . . 174.3(2) ?
    O20W Na5 O21W . . 91.7(2) ?
    O23W Na5 O21W . . 87.5(2) ?
    O23W Na6 O11W . . 166.4(3) ?
    O23W Na6 O25W . . 91.9(2) ?
    O11W Na6 O25W . . 87.3(3) ?
    O23W Na6 O21W . . 88.7(2) ?
    O11W Na6 O21W . . 94.2(2) ?
    O25W Na6 O21W . . 171.0(3) ?
    O23W Na6 O24W . . 86.0(2) ?
    O11W Na6 O24W . . 81.0(3) ?
    O25W Na6 O24W . . 104.2(3) ?
    O21W Na6 O24W . . 84.8(3) ?
    O23W Na6 O34W . . 99.5(3) ?
    O11W Na6 O34W . . 93.9(3) ?
    O25W Na6 O34W . . 83.6(3) ?
    O21W Na6 O34W . . 87.5(3) ?
    O24W Na6 O34W . . 170.4(3) ?
    O7W Na7 O14W . . 78.9(2) ?
    O7W Na7 O15W . . 170.2(3) ?
    O14W Na7 O15W . . 94.0(2) ?
    O7W Na7 O16W . . 106.5(2) ?
    O14W Na7 O16W . . 94.8(2) ?
    O15W Na7 O16W . . 80.7(2) ?
    O7W Na7 O17W . . 92.0(2) ?
    O14W Na7 O17W . . 87.8(2) ?
    O15W Na7 O17W . . 80.9(2) ?
    O16W Na7 O17W . . 161.5(3) ?
    O7W Na7 O22T . 1_655 86.9(2) ?
    O14W Na7 O22T . 1_655 165.3(2) ?
    O15W Na7 O22T . 1_655 100.5(2) ?
    O16W Na7 O22T . 1_655 85.5(2) ?
    O17W Na7 O22T . 1_655 96.5(2) ?
    O19W Na8 O49T . 1_455 166.9(2) ?
    O19W Na8 O16W . 1_455 94.8(2) ?
    O49T Na8 O16W 1_455 1_455 96.9(2) ?
    O19W Na8 O32W . . 84.5(2) ?
    O49T Na8 O32W 1_455 . 85.0(2) ?
    O16W Na8 O32W 1_455 . 169.4(3) ?
    O19W Na8 O15W . 1_455 92.8(2) ?
    O49T Na8 O15W 1_455 1_455 83.3(2) ?
    O16W Na8 O15W 1_455 1_455 80.5(2) ?
    O32W Na8 O15W . 1_455 110.1(3) ?
    O19W Na8 O18W . . 90.8(2) ?
    O49T Na8 O18W 1_455 . 96.8(2) ?
    O16W Na8 O18W 1_455 . 81.1(2) ?
    O32W Na8 O18W . . 88.3(3) ?
    O15W Na8 O18W 1_455 . 161.5(3) ?
    O24W Na9 O26W 2_676 . 114.8(4) ?
    O24W Na9 O26W 2_676 2_566 88.6(3) ?
    O26W Na9 O26W . 2_566 90.2(3) ?
    O24W Na9 O25W 2_676 1_445 158.6(3) ?
    O26W Na9 O25W . 1_445 86.1(3) ?
    O26W Na9 O25W 2_566 1_445 86.9(3) ?
    O24W Na9 O18B 2_676 . 77.0(3) ?
    O26W Na9 O18B . . 94.9(3) ?
    O26W Na9 O18B 2_566 . 165.5(3) ?
    O25W Na9 O18B 1_445 . 107.0(3) ?
    O24W Na9 O23T 2_676 . 93.2(3) ?
    O26W Na9 O23T . . 138.4(3) ?
    O26W Na9 O23T 2_566 . 122.2(3) ?
    O25W Na9 O23T 1_445 . 71.8(2) ?
    O18B Na9 O23T . . 60.72(19) ?
    H1A O1W H1B . . 100(4) ?
    H2A O2W H2B . . 101(4) ?
    H3A O3W H3B . . 107(5) ?
    H4A O4W H4B . . 114(5) ?
    H5A O5W H5B . . 106(5) ?
    H6A O6W H6B . . 110(5) ?
    H7A O7W H7B . . 116(5) ?
    H8A O8W H8B . . 110(5) ?
    H9A O9W H9B . . 111(5) ?
    H10A O10W H10B . . 103(5) ?
    H11A O11W H11B . . 104(4) ?
    H12A O12W H12B . . 107.5 ?
    H13A O13W H13B . . 110.2 ?
    H14A O14W H14B . . 110.6 ?
    H15A O15W H15B . . 109.6 ?
    H16A O16W H16B . . 109.6 ?
    H17A O17W H17B . . 110.7 ?
    H18A O18W H18B . . 111.0 ?
    H19A O19W H19B . . 110.8 ?
    H20A O20W H20B . . 110.7 ?
    H21A O21W H21B . . 110.7 ?
    H22A O22W H22B . . 110.6 ?
    H23A O23W H23B . . 110.6 ?
    H24A O24W H24B . . 107.6 ?
    H25A O25W H25B . . 106.3 ?
    H26A O26W H26B . . 110.9 ?
    H28A O28W H28B . . 109.5 ?
    H29A O29W H29B . . 109.5 ?
    H30A O30W H30B . . 109.5 ?
    H31A O31W H31B . . 109.5 ?
    H32A O32W H32B . . 109.5 ?
    H33A O33W H33B . . 109.5 ?
    H34A O34W H34B . . 109.5 ?
loop_
    _geom_hbond_atom_site_label_D
    _geom_hbond_atom_site_label_H
    _geom_hbond_atom_site_label_A
    _geom_hbond_site_symmetry_A
    _geom_hbond_distance_DH
    _geom_hbond_distance_HA
    _geom_hbond_distance_DA
    _geom_hbond_angle_DHA
    O7B H7 O32C . 0.85(3) 1.79(3) 2.627(7) 171(8)
    O8B H8 O43B . 0.86(3) 1.89(3) 2.737(7) 169(8)
    O35B H35 O16B . 0.85(3) 1.86(4) 2.685(7) 164(9)
    O36B H36 O4C . 0.84(3) 1.79(3) 2.628(7) 174(8)
    O44B H44 O21T . 0.84(3) 2.00(6) 2.724(8) 144(8)
    O1W H1B O40B 1_445 0.90(3) 2.18(9) 2.845(9) 130(9)
    O2W H2B O47B 1_545 0.88(3) 1.88(3) 2.757(8) 178(12)
    O3W H3A O39B 1_545 0.86(3) 2.01(4) 2.856(9) 168(10)
    O3W H3B O33C 2_665 0.87(3) 1.97(6) 2.795(8) 159(12)
    O4W H4A O51T 1_655 0.84(3) 2.08(3) 2.893(8) 163(8)
    O4W H4B O41B . 0.84(3) 1.96(4) 2.780(8) 165(10)
    O5W H5B O46B 2_665 0.86(3) 1.94(5) 2.743(8) 154(9)
    O6W H6A O7W . 0.85(3) 2.03(3) 2.872(9) 170(9)
    O6W H6B O48B 1_545 0.84(3) 2.02(5) 2.810(8) 158(9)
    O7W H7A O28T . 0.83(3) 2.26(5) 2.951(8) 141(8)
    O7W H7B O34W 1_545 0.84(3) 2.05(6) 2.794(10) 148(8)
    O8W H8A O17B 2_676 0.86(3) 1.93(5) 2.760(8) 161(9)
    O8W H8B O23T 1_565 0.85(3) 2.12(7) 2.872(9) 148(10)
    O9W H9A O7B . 0.85(3) 2.01(5) 2.826(8) 161(9)
    O9W H9B O37W . 0.84(3) 2.39(6) 3.073(11) 138(8)
    O10W H10A O5C 2_676 0.88(3) 1.92(4) 2.782(9) 165(11)
    O11W H11A O22T 1_665 0.87(3) 2.23(5) 3.061(8) 158(9)
    O12W H12A O42B . 0.99 1.92 2.861(8) 158.9
    O12W H12B O53T 2_665 0.99 2.00 2.956(8) 160.3
    O13W H13A O31C . 0.99 1.84 2.831(7) 175.7
    O13W H13B O54T 2_665 0.99 1.93 2.905(8) 168.7
    O14W H14A O35B . 0.99 1.96 2.806(8) 142.4
    O14W H14B O31W . 0.99 2.03 2.928(8) 150.5
    O15W H15A O4W . 0.99 1.92 2.819(9) 149.1
    O16W H16A O20B . 0.99 2.51 3.054(7) 114.6
    O16W H16B O33W 1_655 0.99 1.88 2.764(9) 147.4
    O17W H17A O37B 1_655 0.99 2.06 3.013(8) 161.5
    O17W H17A O50T 1_655 0.99 2.60 3.205(8) 119.4
    O18W H18A O39W 1_565 0.99 1.97 2.942(10) 166.5
    O18W H18B O12B 1_455 0.99 2.01 2.977(8) 165.1
    O19W H19A O9W . 0.99 2.05 2.949(9) 149.4
    O19W H19B O8B . 0.99 1.99 2.867(8) 145.9
    O20W H20A O32W . 0.99 1.94 2.857(9) 152.1
    O20W H20B O19B 1_565 0.99 1.81 2.753(8) 157.4
    O21W H21A O37W . 0.99 1.93 2.836(10) 150.8
    O21W H21B O6C 1_565 0.99 1.90 2.869(8) 164.3
    O22W H22A O25T 2_676 0.99 1.94 2.920(8) 170.2
    O22W H22B O3C . 0.99 1.83 2.819(7) 173.2
    O23W H23A O26T 2_676 0.99 2.04 2.993(8) 160.1
    O23W H23B O13B . 0.99 1.87 2.840(8) 167.3
    O24W H24A O11B 1_565 0.99 1.97 2.887(9) 152.3
    O24W H24B O10W . 0.99 2.15 3.082(13) 156.6
    O25W H25A O9B 1_665 0.99 2.07 2.874(9) 137.2
    O25W H25B O35W . 0.99 1.93 2.880(10) 160.1
    O26W H26A O11W 1_445 0.99 1.88 2.848(11) 165.3
    O26W H26B O38W . 0.99 1.86 2.811(12) 161.2
    O27W H27A O36W . 0.98 2.11 2.881(10) 134.7
    O27W H27B O29W 2 0.98 2.09 2.891(10) 138.0
    O28W H28A O27W 2 0.98 1.78 2.692(11) 153.4
    O28W H28B O40B 1_445 0.98 2.45 2.994(9) 115.0
    O29W H29A O38B 1_545 0.98 2.12 2.992(8) 147.2
    O29W H29B O45B 2_665 0.98 1.93 2.755(8) 140.8
    O30W H30A O2W . 0.98 2.03 2.877(10) 143.1
    O30W H30B O37W 1_545 0.98 1.93 2.893(10) 166.5
    O31W H31B O36B . 0.98 2.08 2.812(8) 129.9
    O32W H32A O40W 1_565 0.98 1.96 2.901(13) 159.8
    O32W H32B O2W 1_565 0.98 2.01 2.896(10) 150.0
    O33W H33A O38W . 0.98 2.13 2.833(11) 127.5
    O33W H33B O14B . 0.98 1.81 2.786(8) 178.2
    O34W H34A O55T . 0.98 2.29 3.038(9) 132.3
    O34W H34B O39W 1_665 0.98 2.02 2.979(12) 166.1
_shelx_hkl_file
;
  -1   0   0 -0.1596  0.1552   2
   1   0   0 -0.0426  0.2491   3
  -2   0   0 5.57377 0.61828   2
   2   0   0 4.44785 0.86261   3
  -3   0   0 69.3583  3.2813   2
   3   0   0 63.6104  3.6360   3
  -4   0   0 233.174  10.069   2
   4   0   0 226.722  10.809   3
  -5   0   0 16.9716  1.5459   2
  -6   0   0 -0.1490  0.9463   2
   6   0   0 0.31795 1.12287   3
  -7   0   0 191.717   8.781   2
   7   0   0 175.056   9.436   3
  -8   0   0 72.9423  4.2573   2
   8   0   0 67.1731  4.6709   3
  -9   0   0 13.1139  2.0560   2
   9   0   0 13.0390  2.6649   3
 -10   0   0 44.2715  3.4622   2
  10   0   0 49.7193  4.1470   3
 -11   0   0 361.191  16.646   2
  11   0   0 354.305  17.715   3
 -12   0   0 437.001  20.081   2
  12   0   0 439.878  21.317   3
 -13   0   0 95.1896  6.4279   2
  13   0   0 104.150   7.060   3
 -14   0   0 24.2882  3.9726   2
  14   0   0 27.9334  4.3342   3
  15  -1   0 31.5734  3.8645   3
 -15   1   0 28.4236  4.1610   2
  14  -1   0 9.62081 3.11726   3
 -14   1   0 0.75248 2.63222   2
  13  -1   0 41.1234  4.1493   3
 -13   1   0 34.2232  3.5312   2
  12  -1   0 47.0528  4.2437   3
 -12   1   0 40.7717  3.8103   2
  11  -1   0 23.0010  2.9686   3
 -11   1   0 24.0721  2.8130   2
  10  -1   0 13.7889  2.7477   3
 -10   1   0 13.5995  2.3438   2
   9  -1   0 22.3651  2.5256   3
  -9   1   0 19.0328  2.1939   2
   8  -1   0 39.6953  3.4362   3
  -8   1   0 40.6313  2.9477   2
   7  -1   0 7.75790 1.85496   3
  -7   1   0 6.24985 1.38091   2
   6  -1   0 0.54494 1.05561   3
  -6   1   0 -0.6317  0.7797   2
   5  -1   0 1.99306 1.18885   3
  -5   1   0 3.69481 0.90786   2
   4  -1   0 3.63716 1.15723   3
  -4   1   0 2.40725 0.52624   1
  -4   1   0 2.70169 0.75742   2
   3  -1   0 -0.7619  0.4412   3
  -3   1   0 0.09081 0.29364   1
  -3   1   0 -0.3470  0.4469   2
   2  -1   0 2.30124 0.56197   3
  -2   1   0 2.70532 0.36275   1
  -2   1   0 3.31557 0.46806   2
   1  -1   0 -0.5651  0.1655   3
  -1   1   0 -0.4100  0.1977   1
  -1   1   0 -0.5171  0.1235   2
   0   1   0 -0.3487  0.1312   3
   0   1   0 -0.4062  0.1370   1
  -1  -1   0 2.55151 0.45206   2
   1   1   0 2.07996 0.38049   1
   1   1   0 1.60390 0.40825   3
  -2  -1   0 1.07067 0.50143   2
   2   1   0 0.37581 0.32901   1
   2   1   0 0.55619 0.45794   3
  -3  -1   0 3.08115 0.79287   2
   3   1   0 2.23701 0.81870   3
   3   1   0 2.38105 0.47261   1
  -4  -1   0 7.85373 1.15865   2
   4   1   0 4.51093 0.53058   1
   4   1   0 4.09243 1.05132   3
  -5  -1   0 10.1433  1.4453   2
   5   1   0 4.77003 1.29217   3
  -6  -1   0 10.9218  1.5762   2
   6   1   0 7.05897 1.60411   3
  -7  -1   0 8.39360 1.50474   2
   7   1   0 4.98305 1.80790   3
  -8  -1   0 0.50965 1.27366   2
   8   1   0 3.31605 1.51959   3
  -9  -1   0 18.9590  2.5348   2
   9   1   0 17.0408  2.9022   3
 -10  -1   0 41.6397  3.5039   2
  10   1   0 44.5070  3.9673   3
 -11  -1   0 98.4668  6.1330   2
  11   1   0 99.5997  6.7030   3
 -12  -1   0 41.9995  3.8351   2
  12   1   0 36.8583  3.9978   3
 -13  -1   0 5.28194 2.78310   2
  13   1   0 10.6143  3.3131   3
 -14  -1   0 5.07168 2.87426   2
  14   1   0 4.98135 2.79823   3
  15  -2   0 6.40269 3.34951   3
 -15   2   0 4.07622 2.83954   2
  14  -2   0 1.61400 2.45331   3
 -14   2   0 2.27541 2.03322   2
  13  -2   0 51.0489  4.7730   3
 -13   2   0 62.4963  4.5716   2
  12  -2   0 58.4206  4.9026   3
 -12   2   0 62.4247  4.5260   2
  11  -2   0 8.66345 2.49353   3
 -11   2   0 5.03652 1.93630   2
  10  -2   0 112.876   6.854   3
 -10   2   0 106.840   6.085   2
   9  -2   0 961.825  44.313   3
  -9   2   0 1045.83   42.16   2
   8  -2   0 661.540  28.913   3
  -8   2   0 618.657  27.143   2
   7  -2   0 32.5954  2.7189   3
  -7   2   0 29.9426  2.2438   2
  -7   2   0 29.3258  1.7674   1
   6  -2   0 6.69863 1.48421   3
  -6   2   0 0.94227 0.56270   1
  -6   2   0 -0.5900  0.7584   2
   5  -2   0 223.288  10.885   3
  -5   2   0 237.461  10.368   2
  -5   2   0 245.786  10.725   1
   4  -2   0 428.957  18.701   3
  -4   2   0 415.954  19.051   1
  -4   2   0 436.719  17.890   2
   3  -2   0 13.6482  1.0921   3
  -3   2   0 16.4428  1.0214   1
  -3   2   0 13.8363  1.0374   2
   2  -2   0 506.344  20.521   3
  -2   2   0 416.637  19.602   2
  -2   2   0 512.810  21.346   1
   1  -2   0 1325.80   53.37   3
  -1   2   0 1190.90   55.47   1
   0  -2   0 222.748   9.246   2
   0   2   0 214.657  10.071   1
   0   2   0 227.082   9.675   3
  -1  -2   0 53.8139  2.4835   2
   1   2   0 50.2094  2.6469   1
   1   2   0 52.0492  2.6112   3
  -2  -2   0 1132.46   44.90   2
   2   2   0 1148.92   48.59   1
   2   2   0 1017.13   46.78   3
  -3  -2   0 334.807  13.035   2
   3   2   0 282.221  13.657   1
   3   2   0 295.736  13.601   3
  -4  -2   0 10.3557  1.1932   2
   4   2   0 9.65658 1.32849   3
   4   2   0 8.20881 0.83828   1
  -5  -2   0 91.0416  4.6894   2
   5   2   0 89.2614  5.0723   3
   5   2   0 87.2347  4.2485   1
  -6  -2   0 107.402   5.523   2
   6   2   0 109.173   6.069   3
   6   2   0 101.284   4.893   1
  -7  -2   0 11.5846  1.9299   2
   7   2   0 15.8319  2.5274   3
  -8  -2   0 3.23533 1.46874   2
   8   2   0 5.96829 1.99899   3
  -9  -2   0 99.6921  5.6795   2
   9   2   0 92.7052  6.2652   3
 -10  -2   0 140.000   7.607   2
  10   2   0 134.372   8.262   3
 -11  -2   0 138.625   7.762   2
  11   2   0 138.075   8.566   3
 -12  -2   0 47.1184  4.0288   2
  12   2   0 42.8960  4.3273   3
 -13  -2   0 43.7058  4.0919   2
  13   2   0 48.4788  4.7297   3
  15  -3   0 2.09692 2.80231   3
 -15   3   0 -2.0567  2.4222   2
  14  -3   0 0.02872 2.46222   3
 -14   3   0 -4.7954  2.0760   2
  13  -3   0 10.3125  2.9235   3
 -13   3   0 4.59522 2.30836   2
  12  -3   0 29.6935  3.4120   3
 -12   3   0 24.9723  2.8513   2
  11  -3   0 -0.2715  1.6598   3
 -11   3   0 2.25285 1.72766   2
  10  -3   0 34.5313  3.3002   3
 -10   3   0 23.1495  2.4256   2
   9  -3   0 57.4409  4.1475   3
  -9   3   0 46.6411  3.3662   2
   8  -3   0 0.13925 1.02475   3
  -8   3   0 0.43487 1.10866   2
   7  -3   0 1.18789 1.16892   3
  -7   3   0 1.66669 0.75054   1
  -7   3   0 0.40186 0.91050   2
   6  -3   0 1.35171 0.88488   3
  -6   3   0 -0.0666  0.6587   1
  -6   3   0 1.46564 0.90181   2
   5  -3   0 0.77699 0.77129   3
  -5   3   0 -0.0810  0.6742   2
  -5   3   0 -0.2538  0.5583   1
   4  -3   0 0.09217 0.57268   3
  -4   3   0 0.02753 0.55205   2
  -4   3   0 -0.4650  0.4736   1
   3  -3   0 0.95555 0.56043   3
  -3   3   0 0.47757 0.56784   1
  -3   3   0 0.40900 0.46041   2
   2  -3   0 0.03950 0.40805   3
  -2   3   0 -0.3323  0.4784   1
  -2   3   0 0.16167 0.24122   2
   1  -3   0 0.53209 0.40746   3
  -1   3   0 1.14682 0.60751   1
   0  -3   0 1.28721 0.42016   2
   0   3   0 0.76920 0.61384   1
   0   3   0 0.26603 0.42159   3
  -1  -3   0 4.65747 0.73457   2
   1   3   0 4.80131 0.84846   1
   1   3   0 2.97585 0.68314   3
  -2  -3   0 0.46631 0.58433   2
   2   3   0 0.03536 0.63456   3
   2   3   0 -0.0422  0.5552   1
  -3  -3   0 1.65110 0.76589   2
   3   3   0 1.00686 0.74078   3
   3   3   0 0.98070 0.66467   1
  -4  -3   0 15.4802  1.5468   2
   4   3   0 14.9418  1.7163   3
   4   3   0 17.1181  1.3608   1
  -5  -3   0 24.4209  1.9640   2
   5   3   0 21.4667  1.5385   1
   5   3   0 19.3461  2.1013   3
  -6  -3   0 1.06878 1.09062   2
   6   3   0 2.05845 1.29888   3
  -7  -3   0 -1.1564  1.1432   2
   7   3   0 0.27265 1.42088   3
  -8  -3   0 3.53282 1.58456   2
   8   3   0 3.86518 1.77043   3
  -9  -3   0 12.2775  2.1620   2
   9   3   0 10.0648  2.6338   3
 -10  -3   0 2.63138 1.88350   2
  10   3   0 1.60822 2.26410   3
 -11  -3   0 9.41844 2.61981   2
  11   3   0 8.17065 2.71523   3
 -12  -3   0 23.8496  3.6071   2
  12   3   0 26.2733  4.3110   3
 -13  -3   0 22.9122  4.0633   2
  13   3   0 21.2614  4.0499   3
 -16   4   0 22.3089  3.8364   2
  15  -4   0 2.87348 2.76304   3
 -15   4   0 1.09118 2.52841   2
  14  -4   0 5.71203 2.77040   3
 -14   4   0 7.47308 2.79885   2
  13  -4   0 35.3898  4.0550   3
 -13   4   0 39.2607  3.5825   2
  12  -4   0 74.6188  5.4835   3
 -12   4   0 74.0629  4.9171   2
  11  -4   0 78.4496  5.5211   3
 -11   4   0 72.8960  4.7689   2
  10  -4   0 112.393   6.541   3
 -10   4   0 95.4034  5.7156   2
   9  -4   0 141.303   7.956   3
  -9   4   0 152.796   7.456   2
   8  -4   0 1.91779 1.39143   3
  -8   4   0 5.80546 1.14734   1
  -8   4   0 6.52029 1.48430   2
   7  -4   0 13.4334  1.7197   3
  -7   4   0 15.2567  1.3344   1
  -7   4   0 13.0938  1.5278   2
   6  -4   0 0.36344 1.04785   3
  -6   4   0 1.93567 0.99532   2
  -6   4   0 2.62323 0.93101   1
   5  -4   0 69.0296  3.7399   3
  -5   4   0 65.5464  3.6873   1
  -5   4   0 75.4232  3.5573   2
   4  -4   0 50.9472  2.8646   3
  -4   4   0 53.6284  2.9322   1
  -4   4   0 50.4727  2.5678   2
  -3   4   0 147.681   7.128   1
  -3   4   0 146.805   6.233   2
   2  -4   0 236.661  10.325   3
  -2   4   0 228.835  10.851   1
   1  -4   0 224.713   9.797   3
  -1   4   0 212.889  10.295   1
   0  -4   0 272.082  11.985   2
   0   4   0 292.841  12.766   3
   0   4   0 299.696  13.411   1
  -1  -4   0 113.429   5.118   2
   1   4   0 114.422   5.743   1
   1   4   0 113.408   5.482   3
  -2  -4   0 114.295   5.557   2
   2   4   0 123.451   5.940   3
   2   4   0 126.782   6.102   1
  -3  -4   0 91.7586  4.7018   2
   3   4   0 99.6569  4.9542   1
   3   4   0 94.7835  5.0114   3
  -4  -4   0 69.1677  3.5771   2
   4   4   0 55.5193  3.6080   3
   4   4   0 56.7764  3.3394   1
  -5  -4   0 8.03878 1.58303   2
   5   4   0 6.44238 1.16728   1
   5   4   0 8.44120 1.77744   3
  -6  -4   0 21.1906  2.0918   2
   6   4   0 23.3338  2.4466   3
  -7  -4   0 0.28497 1.33090   2
   7   4   0 2.11863 1.75221   3
  -8  -4   0 148.770   7.508   2
   8   4   0 129.216   8.043   3
  -9  -4   0 261.985  12.821   2
   9   4   0 272.601  13.992   3
 -10  -4   0 58.6506  4.4330   2
  10   4   0 55.8327  4.9649   3
 -11  -4   0 47.3786  4.1404   2
  11   4   0 51.0964  4.9101   3
 -12  -4   0 67.8873  5.3625   2
  12   4   0 70.1228  5.7454   3
  16  -5   0 17.5786  3.8902   3
 -16   5   0 7.89632 3.11314   2
  15  -5   0 12.9392  3.5005   3
 -15   5   0 6.86612 2.77354   2
  14  -5   0 18.2415  3.7355   3
 -14   5   0 10.7897  2.9858   2
  13  -5   0 24.7473  3.9582   3
 -13   5   0 23.1721  2.8416   2
  12  -5   0 7.29962 2.64984   3
 -12   5   0 6.75817 2.28303   2
  11  -5   0 27.3113  3.1049   3
 -11   5   0 21.8064  2.4680   2
  10  -5   0 5.60902 1.90138   3
 -10   5   0 6.59215 1.91836   2
   9  -5   0 7.17842 1.85816   3
  -9   5   0 4.78624 1.47439   2
   8  -5   0 13.0039  1.9487   3
  -8   5   0 10.3222  1.2309   1
  -8   5   0 10.5918  1.6539   2
   7  -5   0 2.13665 1.20465   3
  -7   5   0 2.79452 1.00438   1
  -7   5   0 2.35818 1.03350   2
   6  -5   0 -0.0666  0.7655   3
  -6   5   0 -1.5340  0.7746   2
  -6   5   0 0.51206 0.78891   1
   5  -5   0 5.61441 1.17129   3
  -5   5   0 3.30814 0.85215   2
  -5   5   0 3.69910 1.02956   1
  -4   5   0 18.4475  1.1732   2
  -4   5   0 17.1135  1.5803   1
   3  -5   0 13.9901  1.1577   3
  -3   5   0 11.9405  0.7130   2
  -3   5   0 12.3379  1.3305   1
   2  -5   0 7.38706 0.93941   3
  -2   5   0 8.04416 1.28195   1
   1  -5   0 2.59121 0.79976   3
   1  -5   0 2.40979 0.39579   2
  -1   5   0 2.97061 0.97653   1
   0  -5   0 0.25813 0.48451   2
   0   5   0 -0.1482  0.8311   1
  -1  -5   0 -0.0811  0.5994   2
   1   5   0 -1.3875  0.6045   3
   1   5   0 -0.7046  0.7212   1
  -2  -5   0 4.32383 0.89449   2
   2   5   0 3.07440 1.07272   1
   2   5   0 2.61242 0.94974   3
  -3  -5   0 0.64943 0.86300   2
   3   5   0 -0.2923  0.8370   3
   3   5   0 0.89690 0.89476   1
  -4  -5   0 2.30411 1.08192   2
   4   5   0 0.97077 1.09733   3
   4   5   0 1.17544 1.03202   1
  -5  -5   0 5.65326 1.64929   2
   5   5   0 8.17974 1.35737   1
   5   5   0 6.32803 1.55806   3
  -6  -5   0 0.58380 1.26997   2
   6   5   0 -0.4124  1.2834   3
  -7  -5   0 2.02911 1.53888   2
   7   5   0 3.84510 1.82007   3
  -8  -5   0 77.5156  5.1431   2
   8   5   0 88.0002  5.9215   3
  -9  -5   0 33.4312  3.2493   2
   9   5   0 27.9800  3.5336   3
 -10  -5   0 1.74311 1.96062   2
  10   5   0 -0.8360  2.4763   3
 -11  -5   0 7.75801 2.65586   2
  11   5   0 13.2578  3.1624   3
 -12  -5   0 17.3260  3.6509   2
  12   5   0 20.0868  4.0889   3
  16  -6   0 16.0971  3.8165   3
 -16   6   0 7.77310 3.21532   2
  15  -6   0 61.2791  5.6512   3
 -15   6   0 61.5441  4.8771   2
  14  -6   0 47.9725  4.7011   3
 -14   6   0 46.9509  4.1457   2
  13  -6   0 128.855   8.203   3
 -13   6   0 130.671   7.442   2
  12  -6   0 151.297   8.859   3
 -12   6   0 146.783   7.994   2
  11  -6   0 290.552  14.271   3
 -11   6   0 279.189  13.287   2
  10  -6   0 165.599   8.812   3
 -10   6   0 164.449   8.219   2
   9  -6   0 16.1482  1.9733   3
  -9   6   0 13.9534  1.7202   2
  -9   6   0 16.7262  1.7542   1
   8  -6   0 2.47093 1.42935   3
  -8   6   0 1.03727 1.02150   1
  -8   6   0 1.66820 1.13762   2
   7  -6   0 21.0096  2.0465   3
  -7   6   0 19.7627  1.7196   2
  -7   6   0 19.7558  1.8497   1
   6  -6   0 51.5343  3.2233   3
  -6   6   0 50.9053  3.2546   1
  -6   6   0 55.8632  2.9037   2
   5  -6   0 235.950  10.757   3
  -5   6   0 249.314  11.265   1
  -5   6   0 215.443   9.852   2
   4  -6   0 81.2236  4.1907   3
  -4   6   0 79.5145  3.4589   2
  -4   6   0 76.4298  4.4400   1
   3  -6   0 251.601  11.569   3
  -3   6   0 262.474  12.322   1
   2  -6   0 292.486  13.073   3
  -2   6   0 291.111  13.851   1
   1  -6   0 244.456  10.887   3
   1  -6   0 235.785   9.892   2
  -1   6   0 234.495  11.497   1
   0  -6   0 422.612  17.811   2
   0  -6   0 438.075  19.029   3
   0   6   0 430.642  19.924   1
  -1  -6   0 120.921   5.661   2
   1   6   0 123.298   6.226   3
   1   6   0 129.306   6.580   1
  -2  -6   0 107.819   4.967   2
   2   6   0 98.0105  5.5279   1
   2   6   0 97.2246  5.3172   3
  -3  -6   0 122.344   5.921   2
   3   6   0 119.763   6.366   3
   3   6   0 121.004   6.420   1
  -4  -6   0 118.958   6.110   2
   4   6   0 119.359   6.590   3
   4   6   0 127.478   6.490   1
  -5  -6   0 18.5110  2.0003   2
   5   6   0 23.9536  2.4463   3
  -6  -6   0 -0.5958  1.2984   2
   6   6   0 1.13419 1.75442   3
  -7  -6   0 321.794  14.696   2
   7   6   0 314.002  15.798   3
  -8  -6   0 437.706  20.549   2
   8   6   0 486.007  22.299   3
  -9  -6   0 10.6584  2.5154   2
   9   6   0 9.73885 2.86125   3
 -10  -6   0 8.13159 2.70641   2
  10   6   0 9.10773 3.21890   3
 -11  -6   0 148.458   8.769   2
  11   6   0 161.857  10.107   3
  16  -7   0 3.81171 3.30831   3
 -16   7   0 7.53859 3.25956   2
  15  -7   0 3.78062 3.01907   3
 -15   7   0 5.27158 2.55892   2
  14  -7   0 17.1450  3.5870   3
 -14   7   0 15.9634  3.0351   2
  13  -7   0 54.8351  4.9018   3
 -13   7   0 52.1090  4.1856   2
  12  -7   0 101.028   6.505   3
  12  -7   0 101.128   6.503   3
 -12   7   0 93.4874  5.8343   2
  11  -7   0 8.26282 2.32536   3
 -11   7   0 8.32517 2.07543   2
  10  -7   0 15.8540  2.4872   3
 -10   7   0 15.3264  2.3046   2
   9  -7   0 11.4147  2.0213   3
  -9   7   0 11.5930  1.8202   2
  -9   7   0 12.9717  1.9185   1
   8  -7   0 1.05451 1.26965   3
  -8   7   0 0.62159 1.12373   1
  -8   7   0 0.73907 1.19184   2
   7  -7   0 12.9819  1.6418   3
  -7   7   0 11.6768  1.4900   2
  -7   7   0 13.3305  1.9591   1
   6  -7   0 3.37372 1.27832   3
  -6   7   0 4.07574 1.24706   1
  -6   7   0 5.58658 1.00111   2
   5  -7   0 0.29737 0.95792   3
  -5   7   0 -0.7386  0.4936   2
  -5   7   0 -0.5633  0.8875   1
   4  -7   0 1.30282 0.81861   3
  -4   7   0 0.55645 0.94326   1
   3  -7   0 3.23684 1.01361   3
  -3   7   0 2.37620 1.20500   1
   2  -7   0 2.02776 0.94456   3
  -2   7   0 0.36786 1.08609   1
   1  -7   0 5.68485 1.26993   3
   1  -7   0 7.48444 0.72843   2
  -1   7   0 7.96734 1.70466   1
   0  -7   0 10.2245  1.6351   3
   0  -7   0 8.81792 1.11223   2
   0   7   0 10.0955  1.9145   1
  -1  -7   0 0.27343 0.80426   2
   1   7   0 0.59714 1.20110   1
   1   7   0 0.64549 0.86955   3
  -2  -7   0 2.35844 0.94382   2
   2   7   0 2.36606 1.02878   3
   2   7   0 2.85535 1.33488   1
  -3  -7   0 24.0923  1.9808   2
   3   7   0 22.3445  2.2567   3
   3   7   0 22.1525  2.2044   1
  -4  -7   0 -2.1178  1.1245   2
   4   7   0 1.03990 1.10481   3
   4   7   0 0.93380 1.19501   1
  -5  -7   0 0.68789 1.45061   2
   5   7   0 -0.0042  1.2799   3
  -6  -7   0 -0.5797  1.4129   2
   6   7   0 1.72761 1.64381   3
  -7  -7   0 23.5688  3.0828   2
   7   7   0 26.5705  3.7106   3
  -8  -7   0 4.94931 2.29402   2
   8   7   0 7.92365 2.57489   3
  -9  -7   0 1.34035 2.28674   2
   9   7   0 3.27027 2.57120   3
 -10  -7   0 29.7259  3.6330   2
  10   7   0 25.1406  4.5768   3
 -11  -7   0 39.7349  4.1929   2
  16  -8   0 8.92727 3.89258   3
  15  -8   0 16.6303  3.8605   3
  14  -8   0 232.624  12.983   3
  13  -8   0 855.845  38.876   3
  12  -8   0 899.057  40.326   3
  11  -8   0 47.3997  4.0107   3
 -11   8   0 55.2396  3.7281   2
  10  -8   0 27.2861  2.8747   3
 -10   8   0 26.3791  2.4164   2
 -10   8   0 30.8605  2.5986   1
   9  -8   0 89.4461  5.5001   3
  -9   8   0 97.4912  5.4599   1
  -9   8   0 90.8058  4.9301   2
   8  -8   0 4.76167 1.42716   3
  -8   8   0 4.65090 1.62853   1
   7  -8   0 2.30587 1.13061   3
  -7   8   0 4.04951 1.45641   1
   6  -8   0 26.4218  2.2692   3
  -6   8   0 29.1716  2.4806   1
   5  -8   0 352.134  16.154   3
  -5   8   0 363.082  17.082   1
   4  -8   0 4.83546 1.23398   3
  -4   8   0 5.10949 1.49801   1
   3  -8   0 81.5415  4.5224   3
  -3   8   0 83.8221  5.0252   1
   2  -8   0 762.432  32.315   3
  -2   8   0 720.228  33.894   1
   1  -8   0 2341.10   95.94   3
  -1   8   0 2165.70   99.95   1
   0  -8   0 723.076  31.290   3
   0   8   0 705.151  32.770   1
   1   8   0 5.17103 1.73859   1
   2   8   0 190.692   9.380   3
   2   8   0 185.167   9.754   1
   3   8   0 123.111   6.801   3
   3   8   0 122.739   6.894   1
   4   8   0 32.4073  2.9782   3
   5   8   0 19.2757  2.5610   3
   6   8   0 1.14307 1.99598   3
   7   8   0 15.7677  3.3247   3
   8   8   0 30.9929  3.8443   3
   9   8   0 72.1518  6.0476   3
  16  -9   0 3.63051 3.54630   3
  15  -9   0 20.0439  4.2026   3
  14  -9   0 47.2740  4.6426   3
  13  -9   0 38.1389  4.0072   3
  12  -9   0 0.46997 1.99522   3
  11  -9   0 -1.0230  1.6933   3
  10  -9   0 9.71775 2.10285   3
 -10   9   0 9.04874 2.12816   1
   9  -9   0 11.6264  2.1608   3
  -9   9   0 7.77359 1.96368   1
   8  -9   0 1.47079 1.18098   3
  -8   9   0 2.09607 1.64541   1
   7  -9   0 3.42159 1.34041   3
  -7   9   0 4.83254 1.59230   1
   6  -9   0 1.40901 1.10040   3
  -6   9   0 0.40183 1.21075   1
   5  -9   0 2.70873 1.20391   3
  -5   9   0 2.80312 1.49123   1
   4  -9   0 5.55440 1.44004   3
  -4   9   0 7.31046 1.81217   1
   3  -9   0 -1.9553  0.9700   3
  -3   9   0 -1.4800  1.1159   1
   2  -9   0 2.81037 1.27309   3
  -2   9   0 3.49717 1.77520   1
   1  -9   0 8.02275 1.75349   3
  -1   9   0 4.87086 1.84121   1
   0  -9   0 0.83690 1.23813   3
   0   9   0 2.41603 1.58933   1
  -1  -9   0 -0.0903  1.2444   3
   1   9   0 1.37997 1.62304   1
   2   9   0 11.4772  2.2932   1
   2   9   0 12.9632  2.1714   3
   3   9   0 7.87611 2.06908   1
   3   9   0 4.47326 1.72871   3
   4   9   0 -1.3205  1.4282   3
   5   9   0 16.2697  2.9889   3
   6   9   0 4.76782 2.10124   3
   7   9   0 3.10777 2.13652   3
   8   9   0 9.78342 3.22381   3
  15 -10   0 36.6025  4.4992   3
  14 -10   0 68.2830  5.6816   3
  13 -10   0 29.6289  3.5295   3
  12 -10   0 61.6432  4.7884   3
  11 -10   0 251.821  13.081   3
 -11  10   0 266.797  13.223   1
  10 -10   0 565.705  26.615   3
 -10  10   0 603.885  27.444   1
   9 -10   0 80.1399  5.1258   3
  -9  10   0 80.5642  5.2041   1
   8 -10   0 23.9731  2.4087   3
  -8  10   0 21.8920  2.6338   1
   7 -10   0 149.364   7.739   3
  -7  10   0 144.270   8.205   1
  -6  10   0 83.5886  5.4123   1
   5 -10   0 21.7615  2.1784   3
  -5  10   0 23.0815  2.6440   1
   4 -10   0 88.5223  5.0687   3
  -4  10   0 90.6304  5.7362   1
   3 -10   0 100.555   5.513   3
  -3  10   0 96.5265  6.1401   1
   2 -10   0 331.718  15.304   3
  -2  10   0 325.873  16.339   1
   1 -10   0 229.830  11.255   3
  -1  10   0 235.148  12.171   1
   0 -10   0 18.5226  2.5240   3
   0  10   0 18.2224  2.5265   1
  -1 -10   0 64.1570  4.3364   3
   1  10   0 66.6454  4.8015   1
  -2 -10   0 61.0416  4.3126   3
   2  10   0 61.8851  4.5512   1
   3  10   0 2.10181 1.67636   3
   3  10   0 0.87049 1.81381   1
   4  10   0 3.44293 1.94176   3
   5  10   0 17.8022  3.2234   3
   6  10   0 3.10382 2.14352   3
   7  10   0 39.3622  4.3433   3
  15 -11   0 3.49333 3.23008   3
  14 -11   0 0.81541 2.88946   3
  13 -11   0 19.5907  3.2039   3
  12 -11   0 7.26092 2.42192   3
  11 -11   0 14.4692  2.8451   3
 -11  11   0 10.5859  2.5879   1
  10 -11   0 23.0922  2.7052   3
 -10  11   0 20.6546  2.5899   1
   9 -11   0 0.24789 1.50101   3
  -9  11   0 1.44091 1.78252   1
   8 -11   0 3.71459 1.74628   3
  -8  11   0 3.51077 1.93238   1
   7 -11   0 1.70260 1.38903   3
  -7  11   0 1.98346 1.73771   1
   6 -11   0 0.82817 1.33198   3
  -6  11   0 -0.8779  1.4972   1
   5 -11   0 -1.2012  1.1217   3
  -5  11   0 -0.9301  1.2054   1
   4 -11   0 2.92402 1.43358   3
  -4  11   0 1.82316 1.74340   1
   3 -11   0 4.75753 1.50137   3
  -3  11   0 3.06596 2.06746   1
   2 -11   0 0.57630 1.30310   3
  -2  11   0 0.73656 1.66247   1
   1 -11   0 3.97824 1.36589   3
  -1  11   0 1.91487 1.92691   1
   0 -11   0 5.72322 1.96070   3
   0  11   0 5.00789 2.21824   1
  -1 -11   0 10.7378  2.2735   3
   1  11   0 10.1434  2.5705   1
  -2 -11   0 3.21968 1.82702   3
   2  11   0 0.94622 2.27712   1
  -3 -11   0 0.59327 1.82892   3
   4  11   0 3.42532 2.18128   3
   5  11   0 1.19408 2.18295   3
   6  11   0 7.29598 2.81323   3
  15 -12   0 3.81720 3.27313   3
  14 -12   0 53.4784  4.9874   3
  13 -12   0 80.4068  6.0087   3
  12 -12   0 45.8040  4.1658   3
  11 -12   0 95.9078  6.3838   3
 -11  12   0 106.129   6.706   1
  10 -12   0 46.9960  3.9328   3
 -10  12   0 50.7648  4.2405   1
   9 -12   0 24.7001  2.7523   3
  -9  12   0 21.3912  2.7652   1
   8 -12   0 12.5245  2.5269   3
  -8  12   0 13.0275  2.7522   1
   7 -12   0 0.60736 1.41597   3
  -7  12   0 2.51088 1.92267   1
   6 -12   0 11.9064  2.2198   3
  -6  12   0 15.9351  2.9936   1
   5 -12   0 41.9502  3.3769   3
  -5  12   0 46.2759  4.0246   1
   4 -12   0 94.3954  5.5142   3
  -4  12   0 89.4096  6.1742   1
   3 -12   0 156.930   8.348   3
  -3  12   0 155.622   9.172   1
   2 -12   0 80.3530  5.0768   3
  -2  12   0 76.4557  5.6050   1
   1 -12   0 67.2185  4.6603   3
  -1  12   0 72.2645  5.3607   1
   0 -12   0 64.5884  4.5061   3
   0  12   0 60.6179  4.9532   1
  -1 -12   0 20.8141  3.0440   3
   1  12   0 20.2796  3.5291   1
  -2 -12   0 24.5644  3.0408   3
   2  12   0 27.6548  3.5605   1
  -3 -12   0 19.4407  3.3696   3
  -4 -12   0 16.0086  3.2093   3
  14 -13   0 8.15220 3.18723   3
  13 -13   0 9.41844 3.13676   3
  12 -13   0 -0.8826  2.0817   3
 -12  13   0 -2.3215  2.3162   1
  11 -13   0 13.5578  2.7850   3
 -11  13   0 15.1318  3.1392   1
  10 -13   0 4.03733 2.12579   3
 -10  13   0 5.38355 2.42427   1
   9 -13   0 -0.9240  1.7773   3
  -9  13   0 1.19215 2.00730   1
   8 -13   0 2.10503 1.63821   3
  -8  13   0 1.81989 2.06178   1
   7 -13   0 -0.6234  1.7792   3
  -7  13   0 4.49936 2.18549   1
   6 -13   0 -0.3270  1.5735   3
  -6  13   0 -2.2587  1.9535   1
   5 -13   0 5.47659 1.91175   3
  -5  13   0 3.03478 2.31644   1
   4 -13   0 4.27097 1.90228   3
  -4  13   0 3.94564 2.47151   1
   3 -13   0 -0.7053  1.7329   3
  -3  13   0 -0.2948  2.1018   1
   2 -13   0 2.16571 1.79986   3
  -2  13   0 0.64281 2.33671   1
   1 -13   0 2.70931 1.93532   3
  -1  13   0 4.43218 2.73188   1
   0 -13   0 7.71377 2.28950   3
   0  13   0 -2.7542  2.2565   1
  -1 -13   0 1.11968 1.94998   3
   1  13   0 2.23706 2.74874   1
  -2 -13   0 1.66134 2.19826   3
  -3 -13   0 13.6006  3.2446   3
  13 -14   0 253.831  13.608   3
  12 -14   0 211.151  12.048   3
 -12  14   0 237.522  12.679   1
  11 -14   0 38.7706  3.9874   3
 -11  14   0 39.7208  4.2778   1
  10 -14   0 43.0763  3.9136   3
 -10  14   0 40.8015  4.1197   1
   9 -14   0 22.2668  2.8860   3
  -9  14   0 24.1128  3.3368   1
   8 -14   0 9.75301 2.51090   3
  -8  14   0 12.7446  3.1462   1
   7 -14   0 2.75497 1.88319   3
  -7  14   0 -0.4186  2.3293   1
   6 -14   0 20.2968  2.6005   3
  -6  14   0 22.9601  3.8717   1
   5 -14   0 92.9944  5.9391   3
  -5  14   0 91.2109  6.7679   1
   4 -14   0 23.3228  2.7533   3
   3 -14   0 29.7969  3.1202   3
  -3  14   0 33.9166  4.0367   1
   2 -14   0 261.533  13.144   3
  -2  14   0 248.553  14.211   1
   1 -14   0 253.375  13.122   3
  -1  14   0 261.080  14.409   1
   0 -14   0 59.2720  4.7675   3
   0  14   0 64.4331  5.6996   1
  -1 -14   0 34.3399  3.7629   3
   1  14   0 47.5170  4.8494   1
  12 -15   0 21.8675  3.9532   3
 -12  15   0 30.7766  4.5672   1
  11 -15   0 4.45956 2.61246   3
 -11  15   0 5.70560 2.93607   1
  10 -15   0 1.71047 2.25440   3
 -10  15   0 0.80760 2.49969   1
   9 -15   0 0.11813 2.22283   3
  -9  15   0 -1.5998  2.4689   1
   8 -15   0 1.18389 2.40710   3
  -8  15   0 3.52929 2.69528   1
   7 -15   0 -1.0689  2.0631   3
  -7  15   0 -4.4142  2.3209   1
   6 -15   0 0.60863 1.76181   3
  -6  15   0 -3.6453  2.4932   1
   5 -15   0 1.17410 1.94306   3
  -5  15   0 -0.9278  2.5750   1
   4 -15   0 0.69189 1.87026   3
  -4  15   0 0.25651 2.85444   1
   3 -15   0 5.54445 2.33193   3
  -3  15   0 2.28081 3.06622   1
   2 -15   0 9.53992 2.63256   3
  -2  15   0 4.08851 3.51216   1
   1 -15   0 1.35158 2.52381   3
  -1  15   0 3.98986 3.27288   1
   0  15   0 7.54427 3.71259   1
 -11  16   0 43.5535  4.8208   1
 -10  16   0 101.414   7.554   1
   9 -16   0 6.32306 2.64825   3
  -9  16   0 3.21690 2.87031   1
   8 -16   0 5.15168 2.70647   3
  -8  16   0 1.67127 2.99911   1
  -7  16   0 37.8128  5.4371   1
   6 -16   0 38.2253  3.7701   3
  -6  16   0 34.9692  4.4877   1
   5 -16   0 -0.5027  2.4291   3
  -5  16   0 -4.1331  3.0642   1
   4 -16   0 87.6769  6.0448   3
  -4  16   0 84.2813  7.0809   1
  -3  16   0 326.345  18.094   1
  -2  16   0 381.530  20.557   1
  -2  16  -1 5.28831 3.81504   1
  -3  16  -1 -3.9766  3.0801   1
  -4  16  -1 4.43240 3.46835   1
   4 -16   1 3.58994 2.51552   3
  -5  16  -1 1.24959 3.05335   1
   5 -16   1 -1.1106  2.2058   3
  -6  16  -1 0.45144 2.95556   1
   6 -16   1 2.29193 2.23714   3
  -7  16  -1 0.83307 2.69571   1
   7 -16   1 0.99480 2.63853   3
  -8  16  -1 3.25103 2.88003   1
   8 -16   1 2.99073 2.57622   3
  -9  16  -1 1.36762 3.04991   1
   9 -16   1 2.13429 2.61726   3
 -10  16  -1 -0.5350  2.7265   1
 -11  16  -1 1.93732 3.23305   1
   0  15  -1 8.78602 3.88231   1
  -1  15  -1 95.4797  7.2049   1
   1 -15   1 87.2025  6.1269   3
  -2  15  -1 204.787  12.226   1
   2 -15   1 198.528  10.936   3
  -3  15  -1 102.627   7.555   1
   3 -15   1 95.4781  6.3926   3
  -4  15  -1 20.1932  4.3160   1
   4 -15   1 13.0444  3.0250   3
  -5  15  -1 28.2166  4.6086   1
   5 -15   1 27.6816  3.7312   3
  -6  15  -1 7.09907 3.04269   1
   6 -15   1 6.16864 2.36675   3
  -7  15  -1 13.3222  3.5490   1
   7 -15   1 2.78422 2.43427   3
  -8  15  -1 21.6507  4.0536   1
   8 -15   1 18.3762  3.5266   3
  -9  15  -1 25.2100  4.1568   1
   9 -15   1 18.8191  3.1879   3
 -10  15  -1 35.8908  4.0429   1
  10 -15   1 32.0214  3.4215   3
 -11  15  -1 4.85900 3.02921   1
  11 -15   1 -0.1702  2.2967   3
 -12  15  -1 125.224   8.224   1
  12 -15   1 112.228   7.629   3
  -2 -14   1 13.5367  3.3388   3
   1  14  -1 0.63113 2.94722   1
  -1 -14   1 -0.8065  2.2150   3
   0  14  -1 -4.9138  2.9131   1
   0 -14   1 -1.7947  1.6528   3
  -1  14  -1 0.75441 3.01069   1
   1 -14   1 6.43805 2.35890   3
  -2  14  -1 3.71793 2.89278   1
   2 -14   1 6.34984 2.18983   3
  -3  14  -1 1.28421 2.54333   1
   3 -14   1 1.53164 1.57690   3
  -4  14  -1 -3.3257  2.2836   1
   4 -14   1 0.32144 1.74049   3
  -5  14  -1 -0.7666  2.3898   1
   5 -14   1 0.68743 1.73426   3
  -6  14  -1 0.74759 2.04268   1
   6 -14   1 0.77635 1.89969   3
  -7  14  -1 6.02684 2.67943   1
   7 -14   1 0.23459 1.79483   3
  -8  14  -1 3.35453 2.59048   1
   8 -14   1 4.18676 2.37309   3
  -9  14  -1 2.02189 2.29674   1
   9 -14   1 0.57059 2.05789   3
 -10  14  -1 16.0906  3.5078   1
  10 -14   1 14.6652  3.0135   3
 -11  14  -1 1.28013 2.25305   1
  11 -14   1 -1.6624  2.2732   3
 -12  14  -1 16.6649  3.8253   1
  12 -14   1 19.7356  3.7630   3
  13 -14   1 34.3967  4.0339   3
  -3 -13   1 62.9400  5.0943   3
  -2 -13   1 41.5847  3.9273   3
   1  13  -1 -0.6079  2.5011   1
  -1 -13   1 2.98550 2.09146   3
   0  13  -1 4.47967 2.76368   1
   0 -13   1 5.91828 2.24593   3
  -1  13  -1 11.3612  2.9652   1
   1 -13   1 12.0980  2.6328   3
  -2  13  -1 23.0014  3.5698   1
   2 -13   1 20.6190  3.0703   3
  -3  13  -1 167.656   9.788   1
   3 -13   1 160.657   8.793   3
  -4  13  -1 733.664  34.334   1
   4 -13   1 712.162  32.311   3
  -5  13  -1 571.248  28.168   1
   5 -13   1 596.218  26.592   3
  -6  13  -1 49.9267  4.3278   1
   6 -13   1 43.0194  3.6300   3
  -7  13  -1 7.93817 2.53772   1
   7 -13   1 1.34172 1.88812   3
  -8  13  -1 8.19194 2.53464   1
   8 -13   1 4.94267 1.84669   3
  -9  13  -1 39.9305  3.8731   1
   9 -13   1 34.9803  3.4446   3
 -10  13  -1 35.7285  3.7087   1
  10 -13   1 30.2805  3.2856   3
 -11  13  -1 52.6760  4.4551   1
  11 -13   1 49.8456  4.2825   3
 -12  13  -1 142.530   8.711   1
  12 -13   1 142.738   8.644   3
  13 -13   1 97.0645  6.8569   3
  14 -13   1 50.5748  5.0012   3
  -5 -12   1 8.22437 2.75142   3
  -4 -12   1 1.18155 2.30314   3
  -3 -12   1 -0.0870  1.8823   3
   2  12  -1 4.20320 2.48669   1
  -2 -12   1 4.33564 2.17739   3
   1  12  -1 -3.6661  1.8623   1
  -1 -12   1 2.85425 1.79881   3
   0  12  -1 -1.1886  2.3533   1
   0 -12   1 -0.0777  1.5869   3
  -1  12  -1 1.70601 2.20934   1
   1 -12   1 -0.8077  1.5554   3
  -2  12  -1 1.01181 1.97004   1
   2 -12   1 -0.5865  1.2789   3
  -3  12  -1 -1.6482  1.9042   1
   3 -12   1 2.22296 1.75578   3
  -4  12  -1 5.26936 2.29618   1
   4 -12   1 1.18998 1.52740   3
  -5  12  -1 -3.2793  1.6371   1
   5 -12   1 -0.6611  1.3703   3
  -6  12  -1 -0.4672  1.6350   1
   6 -12   1 -2.5090  1.3314   3
  -7  12  -1 2.12894 2.07761   1
   7 -12   1 3.95465 1.88395   3
  -8  12  -1 1.53787 1.72844   1
   8 -12   1 -0.0250  1.5953   3
  -9  12  -1 -0.0747  1.8059   1
   9 -12   1 0.29596 1.68675   3
 -10  12  -1 2.41049 2.12814   1
  10 -12   1 5.40064 2.28832   3
 -11  12  -1 1.27630 2.00091   1
  11 -12   1 1.91450 2.19116   3
  12 -12   1 3.11500 2.08083   3
  13 -12   1 1.23257 2.67885   3
  14 -12   1 28.7477  4.4037   3
   6  11  -1 116.275   7.713   3
   5  11  -1 280.385  14.498   3
  -3 -11   1 19.8976  2.6404   3
   2  11  -1 16.1223  2.9649   1
  -2 -11   1 10.2010  2.2016   3
   1  11  -1 2.32616 2.28602   1
  -1 -11   1 6.47155 1.86933   3
   0  11  -1 31.8603  3.3093   1
   0 -11   1 31.2990  2.8926   3
  -1  11  -1 84.8947  5.7633   1
   1 -11   1 84.9822  5.1405   3
  -2  11  -1 90.0586  6.1493   1
   2 -11   1 100.696   5.624   3
  -3  11  -1 337.034  17.084   1
   3 -11   1 344.257  15.945   3
  -4  11  -1 227.979  11.862   1
   4 -11   1 214.734  10.776   3
  -5  11  -1 75.8211  5.1905   1
   5 -11   1 70.4093  4.5442   3
  -6  11  -1 70.9219  5.0171   1
  -7  11  -1 93.8085  6.1323   1
   7 -11   1 99.2078  5.7902   3
  -8  11  -1 0.73113 1.73029   1
   8 -11   1 2.27572 1.69670   3
  -9  11  -1 2.03813 1.79379   1
   9 -11   1 4.11843 1.79133   3
 -10  11  -1 5.72474 2.26283   1
  10 -11   1 7.02054 2.22574   3
 -11  11  -1 8.51947 2.48130   1
  11 -11   1 6.95300 2.38501   3
  12 -11   1 35.5455  3.6842   3
  14 -11   1 116.934   7.965   3
  15 -11   1 69.2859  5.9968   3
   7  10  -1 11.1249  3.1178   3
   6  10  -1 26.6506  3.8904   3
   5  10  -1 22.2590  2.9775   3
   4  10  -1 6.26556 2.19248   3
   3  10  -1 1.95832 1.62642   3
   3  10  -1 2.94335 1.95202   1
   2  10  -1 -1.1845  1.4831   1
  -2 -10   1 0.87166 1.48388   3
   1  10  -1 -1.6799  1.6886   1
  -1 -10   1 -1.9711  1.4061   3
   0  10  -1 4.84993 1.87322   1
   0 -10   1 6.20933 1.61625   3
  -1  10  -1 1.28641 1.68261   1
   1 -10   1 0.55709 1.10152   3
  -2  10  -1 0.67613 1.55911   1
   2 -10   1 -0.7275  0.9485   3
  -3  10  -1 -1.6035  1.4516   1
   3 -10   1 0.26229 1.13995   3
  -4  10  -1 0.01279 1.37612   1
   4 -10   1 -0.1679  1.0879   3
  -5  10  -1 -0.3914  1.2516   1
   5 -10   1 0.37529 0.98093   3
  -6  10  -1 19.0256  3.0073   1
   6 -10   1 19.8840  2.1101   3
  -7  10  -1 0.69782 1.58299   1
   7 -10   1 2.14169 1.63200   3
  -8  10  -1 1.28679 1.53859   1
   8 -10   1 1.79019 1.37384   3
  -9  10  -1 0.93331 1.61291   1
   9 -10   1 2.77241 1.64731   3
 -10  10  -1 4.21911 1.93919   1
  10 -10   1 6.19885 2.07207   3
 -11  10  -1 6.27344 2.08281   1
  11 -10   1 3.72779 2.09467   3
  12 -10   1 -2.2182  1.7846   3
  13 -10   1 1.25568 2.52803   3
  14 -10   1 14.2739  3.6449   3
  15 -10   1 14.4554  3.9642   3
   8   9  -1 64.8080  5.7011   3
   7   9  -1 54.3330  4.7284   3
   6   9  -1 73.3916  5.4261   3
   5   9  -1 43.1360  3.8503   3
   4   9  -1 24.0240  2.5737   3
   3   9  -1 9.73261 2.13454   1
   3   9  -1 5.87329 1.71191   3
   2   9  -1 -0.6777  1.6437   1
   1   9  -1 40.9571  3.5328   1
  -1  -9   1 45.3334  3.1982   3
   0   9  -1 22.9541  2.4730   1
   0  -9   1 21.4534  2.0857   3
  -1   9  -1 281.074  13.933   1
   1  -9   1 273.532  12.967   3
  -2   9  -1 575.052  27.269   1
   2  -9   1 592.338  25.850   3
  -3   9  -1 193.254  10.217   1
   3  -9   1 196.443   9.443   3
  -4   9  -1 238.841  11.847   1
   4  -9   1 225.595  10.957   3
  -5   9  -1 58.2484  4.0129   1
   5  -9   1 54.8690  3.4989   3
  -6   9  -1 51.2683  3.7926   1
   6  -9   1 52.1687  3.4887   3
  -7   9  -1 17.5531  2.1598   1
   7  -9   1 17.0154  1.9948   3
  -8   9  -1 64.5161  4.2577   1
   8  -9   1 60.9504  4.1054   3
  -9   9  -1 -0.6304  1.4824   1
   9  -9   1 1.45044 1.33420   3
 -10   9  -1 37.5813  3.0824   1
  10  -9   1 39.1771  3.2658   3
  11  -9   1 3.55286 2.01776   3
  12  -9   1 53.1890  4.4643   3
  13  -9   1 194.922  10.942   3
  14  -9   1 337.160  17.388   3
  15  -9   1 69.8728  6.1436   3
   9   8  -1 10.4467  3.2872   3
   8   8  -1 8.30062 2.94541   3
   7   8  -1 9.73592 2.84718   3
   6   8  -1 10.6266  2.6453   3
   5   8  -1 8.51014 2.37339   3
   4   8  -1 1.48968 1.39521   3
   4   8  -1 1.93483 1.40902   1
   3   8  -1 2.85910 1.59106   1
   3   8  -1 1.67392 1.29360   3
   2   8  -1 7.04866 1.82508   1
   2   8  -1 5.90025 1.40806   3
   1   8  -1 1.80378 1.29937   1
  -1  -8   1 -0.4492  1.0161   3
   0   8  -1 0.85779 1.16690   1
   0  -8   1 1.44312 1.10188   3
  -1   8  -1 5.45200 1.60177   1
   1  -8   1 4.69665 1.42274   3
  -2   8  -1 6.52822 1.63568   1
   2  -8   1 4.99671 1.31763   3
  -3   8  -1 1.66369 1.25798   1
   3  -8   1 1.40300 0.89218   3
  -4   8  -1 0.56711 0.99300   1
   4  -8   1 1.34308 0.94384   3
  -5   8  -1 1.27213 1.24814   1
   5  -8   1 1.61248 1.07526   3
  -6   8  -1 -0.9377  0.9767   1
   6  -8   1 0.11516 1.09386   3
  -7   8  -1 0.98917 1.11325   1
   7  -8   1 1.29764 1.05078   3
  -8   8  -1 -0.4663  1.1828   1
   8  -8   1 -0.4607  1.2427   3
  -9   8  -1 -0.0228  1.3436   1
  -9   8  -1 -0.5433  1.2881   2
   9  -8   1 1.27039 1.42748   3
 -10   8  -1 -0.1208  1.2553   1
 -10   8  -1 2.26690 1.42825   2
  10  -8   1 -2.2743  1.4217   3
 -11   8  -1 3.91792 1.74036   2
  11  -8   1 1.32112 1.63300   3
  12  -8   1 61.8225  4.8824   3
  13  -8   1 99.4738  6.8113   3
  14  -8   1 43.4109  4.6372   3
  15  -8   1 14.7049  3.9072   3
  16  -8   1 12.3754  3.8603   3
 -11  -7   1 79.3202  5.9552   2
  10   7  -1 43.4980  4.8439   3
 -10  -7   1 52.8694  4.3555   2
   9   7  -1 22.4982  4.0283   3
  -9  -7   1 22.5338  3.4256   2
   8   7  -1 66.4653  5.3357   3
  -8  -7   1 69.7500  4.7757   2
   7   7  -1 112.438   7.046   3
  -7  -7   1 111.129   6.383   2
   6   7  -1 89.1484  5.8383   3
  -6  -7   1 91.2491  5.3159   2
   5   7  -1 10.6719  2.2802   3
  -5  -7   1 12.5499  2.0613   2
   4   7  -1 7.61096 1.71023   1
   4   7  -1 9.59733 1.94225   3
  -4  -7   1 5.44437 1.53851   2
   3   7  -1 149.516   8.257   1
   3   7  -1 158.502   8.134   3
  -3  -7   1 169.616   7.573   2
   2   7  -1 19.6176  1.9694   3
   2   7  -1 20.7062  2.0364   1
  -2  -7   1 19.5471  1.5979   2
   1   7  -1 1.52929 1.27930   1
   1   7  -1 4.65521 1.22331   3
  -1  -7   1 1.84490 0.87085   2
   0   7  -1 977.224  44.935   1
   0  -7   1 1009.50   40.72   2
   0  -7   1 1006.72   43.02   3
  -1   7  -1 1177.24   53.68   1
   1  -7   1 1186.60   48.81   2
   1  -7   1 1232.85   51.41   3
  -2   7  -1 222.865  11.058   1
   2  -7   1 225.266  10.385   3
  -3   7  -1 142.932   7.518   1
   3  -7   1 144.111   6.987   3
  -4   7  -1 138.829   7.010   1
   4  -7   1 123.754   6.400   3
  -5   7  -1 19.2228  1.2085   2
  -5   7  -1 19.6304  1.8991   1
   5  -7   1 18.5835  1.6896   3
  -6   7  -1 29.3760  2.4153   1
  -6   7  -1 32.9290  1.9858   2
   6  -7   1 32.5742  2.4434   3
  -7   7  -1 81.2195  4.7664   1
  -7   7  -1 82.9762  4.2681   2
   7  -7   1 87.6127  4.8592   3
  -8   7  -1 20.4783  2.0016   1
  -8   7  -1 19.5851  1.8237   2
   8  -7   1 19.7106  2.1431   3
  -9   7  -1 8.68391 1.70645   1
  -9   7  -1 4.78239 1.51270   2
   9  -7   1 8.47810 1.86547   3
 -10   7  -1 1.75262 1.38848   2
  10  -7   1 2.48337 1.62223   3
 -11   7  -1 74.6899  4.6224   2
  11  -7   1 73.3900  5.1401   3
 -12   7  -1 754.650  32.624   2
  12  -7   1 763.935  34.581   3
 -13   7  -1 527.321  22.885   2
  13  -7   1 492.079  24.401   3
 -14   7  -1 25.7177  3.2497   2
  14  -7   1 30.0087  3.8804   3
 -15   7  -1 53.7478  4.5638   2
  15  -7   1 55.9395  5.3859   3
 -16   7  -1 45.4377  4.4034   2
  16  -7   1 41.9331  4.9490   3
  11   6  -1 25.4733  4.3767   3
 -11  -6   1 19.3028  3.6253   2
  10   6  -1 3.50995 2.68126   3
 -10  -6   1 3.28381 2.63925   2
   9   6  -1 7.19140 2.77581   3
  -9  -6   1 6.59423 2.41772   2
   8   6  -1 68.0743  5.2686   3
  -8  -6   1 72.4494  4.8414   2
   7   6  -1 40.3908  3.8287   3
  -7  -6   1 43.5363  3.3730   2
   6   6  -1 3.52564 1.75439   3
  -6  -6   1 3.61459 1.50989   2
   5   6  -1 -0.4017  0.9757   3
  -5  -6   1 -1.3849  1.1846   2
   4   6  -1 5.56299 1.48198   3
   4   6  -1 4.16321 1.39405   1
  -4  -6   1 3.63373 1.26630   2
   3   6  -1 2.12412 1.06365   3
   3   6  -1 2.17050 1.18795   1
  -3  -6   1 1.86694 1.11719   2
   2   6  -1 0.95016 1.08865   1
   2   6  -1 0.01518 0.73340   3
  -2  -6   1 1.22784 0.84181   2
   1   6  -1 2.73330 1.14781   1
   1   6  -1 1.24340 0.84861   3
  -1  -6   1 1.42214 0.72803   2
   0   6  -1 2.54665 1.10077   1
   0  -6   1 2.77548 0.67202   2
   0  -6   1 2.08442 0.92521   3
  -1   6  -1 -1.2439  0.7731   1
   1  -6   1 -0.5430  0.6679   3
   1  -6   1 0.99146 0.35524   2
  -2   6  -1 3.51131 1.18088   1
   2  -6   1 0.85836 0.85407   3
  -3   6  -1 10.1520  1.3571   1
   3  -6   1 11.6305  1.2020   3
  -4   6  -1 10.4837  1.3486   1
  -4   6  -1 10.2150  0.7880   2
  -5   6  -1 30.7649  2.3110   1
  -5   6  -1 29.2741  1.7927   2
   5  -6   1 31.1178  2.1610   3
  -6   6  -1 -0.4746  0.7748   1
  -6   6  -1 1.99359 0.80688   2
   6  -6   1 2.15927 0.91106   3
  -7   6  -1 4.06917 1.15408   2
  -7   6  -1 5.36703 1.27764   1
   7  -6   1 5.22293 1.30864   3
  -8   6  -1 0.52321 0.99070   1
  -8   6  -1 0.98508 1.13827   2
   8  -6   1 0.53255 1.22681   3
  -9   6  -1 3.43407 1.29655   1
  -9   6  -1 0.57624 1.31314   2
   9  -6   1 2.31949 1.39513   3
 -10   6  -1 14.9359  2.1863   2
  10  -6   1 20.5603  2.9218   3
 -11   6  -1 19.9063  2.7355   2
  11  -6   1 21.7583  3.1008   3
 -12   6  -1 26.5058  2.8380   2
  12  -6   1 35.1189  3.7405   3
 -13   6  -1 5.01217 2.16482   2
  13  -6   1 5.07560 2.62925   3
 -14   6  -1 11.5021  2.8459   2
  14  -6   1 5.19772 3.24918   3
 -15   6  -1 39.9805  4.0557   2
  15  -6   1 45.7321  4.8639   3
 -16   6  -1 11.4549  3.2693   2
  16  -6   1 13.1825  3.7916   3
  12   5  -1 40.9284  4.6076   3
 -12  -5   1 42.6705  4.3417   2
  11   5  -1 1.10027 2.83180   3
 -11  -5   1 3.96810 2.52355   2
  10   5  -1 4.98447 2.59287   3
 -10  -5   1 2.79713 2.29018   2
   9   5  -1 369.870  18.442   3
  -9  -5   1 373.976  17.187   2
   8   5  -1 1164.49   52.13   3
  -8  -5   1 1193.85   49.51   2
   7   5  -1 81.4569  5.4196   3
  -7  -5   1 82.6611  4.9471   2
   6   5  -1 3.40383 1.63264   3
  -6  -5   1 0.68851 1.36310   2
   5   5  -1 9.72753 1.34017   1
   5   5  -1 13.6780  2.1349   3
  -5  -5   1 11.0571  1.8196   2
   4   5  -1 13.3921  1.5550   1
   4   5  -1 12.7874  1.6962   3
  -4  -5   1 13.3842  1.5310   2
   3   5  -1 62.4083  3.6279   3
   3   5  -1 58.6756  3.5636   1
  -3  -5   1 55.8442  3.2575   2
   2   5  -1 9.54851 1.41544   3
   2   5  -1 9.24187 1.29591   1
  -2  -5   1 9.28572 1.21635   2
   1   5  -1 7.02816 1.13962   3
   1   5  -1 10.3293  1.4040   1
  -1  -5   1 4.76398 0.85312   2
   0   5  -1 255.138  12.443   1
   0  -5   1 268.285  11.020   2
   0  -5   1 267.891  11.852   3
  -1   5  -1 50.0624  3.0917   1
   1  -5   1 51.6969  2.8106   3
  -2   5  -1 580.874  26.820   1
   2  -5   1 605.494  25.618   3
  -3   5  -1 86.0072  3.9082   2
  -3   5  -1 93.6516  4.8951   1
   3  -5   1 89.7485  4.5419   3
  -4   5  -1 356.194  16.979   1
  -4   5  -1 374.124  15.344   2
   4  -5   1 377.721  16.349   3
  -5   5  -1 198.841   9.260   1
  -5   5  -1 188.161   8.376   2
   5  -5   1 189.565   8.979   3
  -6   5  -1 103.394   5.464   1
  -6   5  -1 111.596   5.183   2
   6  -5   1 106.297   5.552   3
  -7   5  -1 51.2667  3.1308   2
  -7   5  -1 54.5369  3.1677   1
   7  -5   1 52.8844  3.4380   3
  -8   5  -1 12.7311  1.5536   2
  -8   5  -1 11.3413  1.3102   1
   8  -5   1 11.6094  1.8790   3
  -9   5  -1 20.6121  2.0652   2
   9  -5   1 24.4437  2.5292   3
 -10   5  -1 3.15872 1.49132   2
  10  -5   1 3.10596 1.79873   3
 -11   5  -1 98.1358  5.6269   2
  11  -5   1 88.0472  6.0617   3
 -12   5  -1 89.8626  5.4624   2
  12  -5   1 81.1609  6.0992   3
 -13   5  -1 99.1797  6.1846   2
  13  -5   1 104.566   7.189   3
 -14   5  -1 208.875  10.934   2
  14  -5   1 209.352  12.007   3
 -15   5  -1 166.625   9.653   2
  15  -5   1 181.064  10.778   3
 -16   5  -1 28.0928  4.2994   2
  12   4  -1 11.7504  3.5392   3
 -12  -4   1 14.1803  3.4011   2
  11   4  -1 10.4532  3.2579   3
 -11  -4   1 4.57378 2.38350   2
  10   4  -1 13.5866  2.9401   3
 -10  -4   1 11.2595  2.4184   2
   9   4  -1 72.2548  5.4732   3
  -9  -4   1 81.2093  5.1516   2
   8   4  -1 21.0335  2.6477   3
  -8  -4   1 23.6213  2.5027   2
   7   4  -1 4.35210 1.80081   3
  -7  -4   1 1.53661 1.45642   2
   6   4  -1 13.9874  2.3368   3
  -6  -4   1 12.9600  1.9403   2
   5   4  -1 -0.2046  0.9409   1
   5   4  -1 0.51867 1.11350   3
  -5  -4   1 -1.1472  0.9457   2
   4   4  -1 1.83248 0.91780   1
   4   4  -1 0.35344 0.80665   3
  -4  -4   1 -0.7392  0.9131   2
   3   4  -1 -1.1308  0.6944   3
   3   4  -1 0.58380 0.80034   1
  -3  -4   1 0.65561 0.72467   2
   2   4  -1 0.91207 0.72039   3
   2   4  -1 0.30348 0.69732   1
  -2  -4   1 1.17838 0.68442   2
   1   4  -1 0.07263 0.57094   3
   1   4  -1 -0.5738  0.6381   1
  -1  -4   1 -0.8478  0.5203   2
   0   4  -1 3.74242 0.88585   1
   0  -4   1 3.18550 0.68696   3
   0  -4   1 3.63016 0.45746   2
  -1   4  -1 0.38228 0.65450   1
   1  -4   1 0.46350 0.51512   3
  -2   4  -1 0.20945 0.68157   1
   2  -4   1 1.31792 0.53592   3
  -3   4  -1 6.46825 1.09081   1
  -3   4  -1 5.54682 0.72237   2
   3  -4   1 6.80247 0.92479   3
  -4   4  -1 0.50397 0.66012   1
  -4   4  -1 0.00234 0.54954   2
   4  -4   1 0.88243 0.62312   3
  -5   4  -1 0.81688 0.65525   2
  -5   4  -1 1.19987 0.68692   1
   5  -4   1 1.08889 0.72669   3
  -6   4  -1 -0.0665  0.7556   1
  -6   4  -1 -1.1970  0.6550   2
   6  -4   1 -0.2035  0.9205   3
  -7   4  -1 9.53757 1.49009   2
  -7   4  -1 9.37312 1.09154   1
   7  -4   1 9.42893 1.73639   3
  -8   4  -1 3.95736 1.31964   2
  -8   4  -1 8.06386 1.16785   1
   8  -4   1 7.03171 1.75147   3
  -9   4  -1 2.84289 1.35511   2
   9  -4   1 1.34750 1.42972   3
 -10   4  -1 3.67314 1.52483   2
  10  -4   1 6.05318 2.15141   3
 -11   4  -1 4.14149 1.75080   2
  11  -4   1 3.94794 2.18195   3
 -12   4  -1 18.2541  2.8594   2
  12  -4   1 17.9930  3.3835   3
 -13   4  -1 24.9036  3.3572   2
  13  -4   1 27.2912  4.2016   3
 -14   4  -1 33.1533  3.6606   2
  14  -4   1 37.8653  4.3024   3
 -15   4  -1 20.6483  3.8658   2
  15  -4   1 25.1527  4.2904   3
  13   3  -1 30.2976  4.7255   3
 -13  -3   1 25.3305  4.1753   2
  12   3  -1 30.1457  4.4752   3
 -12  -3   1 26.2532  3.2953   2
  11   3  -1 51.3301  4.7859   3
 -11  -3   1 56.9874  4.4323   2
  10   3  -1 104.822   7.042   3
 -10  -3   1 109.106   6.371   2
   9   3  -1 123.972   7.641   3
  -9  -3   1 131.681   7.083   2
   8   3  -1 71.2049  4.9575   3
  -8  -3   1 72.9861  4.5392   2
   7   3  -1 364.989  17.574   3
  -7  -3   1 378.728  16.598   2
   6   3  -1 534.853  24.383   3
  -6  -3   1 543.866  23.128   2
   5   3  -1 10.4778  1.6597   3
   5   3  -1 7.92678 1.01226   1
  -5  -3   1 8.69681 1.48393   2
   4   3  -1 1.65449 1.02371   3
   4   3  -1 2.23104 0.81411   1
  -4  -3   1 3.71538 1.05996   2
   3   3  -1 5.98666 0.97784   1
   3   3  -1 5.65670 1.10592   3
  -3  -3   1 6.12925 1.06109   2
   2   3  -1 144.294   6.919   1
   2   3  -1 140.202   6.735   3
  -2  -3   1 149.070   6.457   2
   1   3  -1 6.96219 1.01002   1
   1   3  -1 6.78531 0.82470   3
  -1  -3   1 7.67497 0.72400   2
   0   3  -1 184.625   8.562   1
   0  -3   1 179.811   7.622   2
  -1   3  -1 403.587  18.279   1
   1  -3   1 407.512  17.464   3
  -2   3  -1 481.484  22.411   2
  -2   3  -1 583.713  24.442   1
   2  -3   1 572.395  23.410   3
  -3   3  -1 468.172  18.842   1
  -3   3  -1 353.191  17.188   2
   3  -3   1 433.029  18.148   3
  -4   3  -1 170.310   8.212   1
  -4   3  -1 172.764   7.688   2
   4  -3   1 187.327   8.173   3
  -5   3  -1 131.766   6.393   1
  -5   3  -1 126.029   6.180   2
   5  -3   1 149.686   6.652   3
  -6   3  -1 142.890   6.879   2
  -6   3  -1 147.434   6.935   1
   6  -3   1 149.956   7.354   3
  -7   3  -1 4.00320 0.86043   1
  -7   3  -1 1.98388 1.05772   2
   7  -3   1 5.60106 1.59148   3
  -8   3  -1 -0.8506  0.9617   2
   8  -3   1 0.96796 1.47584   3
  -9   3  -1 0.67857 1.38915   2
   9  -3   1 6.99290 2.01728   3
 -10   3  -1 3.20800 1.66280   2
  10  -3   1 2.17860 1.98416   3
 -11   3  -1 20.5625  2.4305   2
  11  -3   1 22.0723  2.8894   3
 -12   3  -1 96.5066  6.0279   2
  12  -3   1 102.557   6.864   3
 -13   3  -1 53.7892  4.4146   2
  13  -3   1 61.2747  5.0133   3
 -14   3  -1 26.1667  3.8594   2
  14  -3   1 31.8650  4.6700   3
 -15   3  -1 35.3300  4.0789   2
  15  -3   1 40.3416  4.4797   3
  13   2  -1 7.38805 3.06173   3
 -13  -2   1 8.66438 2.93372   2
  12   2  -1 -2.8130  2.0576   3
 -12  -2   1 -3.8162  1.7264   2
  11   2  -1 0.11776 1.88314   3
 -11  -2   1 3.21140 2.13575   2
  10   2  -1 9.90815 2.72922   3
 -10  -2   1 11.0279  2.4877   2
   9   2  -1 2.02248 2.01465   3
  -9  -2   1 -0.1267  1.4673   2
   8   2  -1 16.5541  2.2401   3
  -8  -2   1 19.6706  2.2054   2
   7   2  -1 48.3131  3.7781   3
  -7  -2   1 57.0217  3.6564   2
   6   2  -1 3.32152 1.47879   3
  -6  -2   1 2.12437 1.26247   2
   5   2  -1 7.38126 0.90988   1
   5   2  -1 10.7031  1.7500   3
  -5  -2   1 10.5984  1.5034   2
   4   2  -1 4.80415 1.18172   3
   4   2  -1 5.00136 0.83308   1
  -4  -2   1 5.07663 1.04765   2
   3   2  -1 13.5567  1.3812   3
   3   2  -1 17.0520  1.2562   1
   2   2  -1 1.57416 0.63463   3
   2   2  -1 1.88784 0.58542   1
  -2  -2   1 2.99230 0.66565   2
   1   2  -1 0.73818 0.45502   3
   1   2  -1 1.00133 0.51838   1
  -1  -2   1 2.00301 0.50090   2
   0   2  -1 -0.0539  0.3344   1
   0   2  -1 0.26354 0.31362   3
   0  -2   1 0.71963 0.22449   2
  -1   2  -1 7.83397 0.89075   1
   1  -2   1 5.11984 0.73080   3
  -2   2  -1 1.84959 0.48863   1
  -2   2  -1 1.78618 0.38633   2
   2  -2   1 2.01345 0.52722   3
  -3   2  -1 5.39938 0.66154   1
  -3   2  -1 4.96089 0.67814   2
   3  -2   1 6.63756 0.90625   3
  -4   2  -1 -0.6532  0.5187   2
  -4   2  -1 0.10459 0.41773   1
   4  -2   1 -0.4159  0.6552   3
  -5   2  -1 11.9528  0.9427   1
  -5   2  -1 12.1837  1.2625   2
   5  -2   1 12.9823  1.5050   3
  -6   2  -1 3.48686 0.74819   1
  -6   2  -1 4.81547 1.17676   2
   6  -2   1 6.15378 1.60043   3
  -7   2  -1 1.89593 0.64260   1
  -7   2  -1 1.80385 0.93656   2
   7  -2   1 -0.2582  1.2773   3
  -8   2  -1 3.55765 1.30555   2
   8  -2   1 3.69662 1.67656   3
  -9   2  -1 8.81370 1.85754   2
   9  -2   1 8.78174 2.23321   3
 -10   2  -1 3.28700 1.37460   2
  10  -2   1 -0.3570  1.7516   3
 -11   2  -1 2.66968 1.65182   2
  11  -2   1 2.39030 1.85863   3
 -12   2  -1 13.0733  2.6715   2
  12  -2   1 10.1774  2.7622   3
 -13   2  -1 12.2749  2.7620   2
  13  -2   1 15.7628  3.3729   3
 -14   2  -1 1.22151 2.16887   2
  14  -2   1 -2.1373  2.5874   3
 -15   2  -1 7.35099 2.93890   2
  15  -2   1 9.50951 3.26814   3
  14   1  -1 5.82050 2.85242   3
 -14  -1   1 4.43238 2.68393   2
  13   1  -1 16.5494  3.8221   3
 -13  -1   1 12.9266  3.1595   2
  12   1  -1 23.3107  3.8677   3
 -12  -1   1 15.7848  3.2781   2
  11   1  -1 65.7995  5.1059   3
 -11  -1   1 67.2679  4.7677   2
  10   1  -1 88.5350  5.9418   3
 -10  -1   1 90.0665  5.4760   2
   9   1  -1 80.2558  5.5242   3
  -9  -1   1 85.5412  5.0739   2
   8   1  -1 68.3678  4.8341   3
  -8  -1   1 74.5867  4.4257   2
   7   1  -1 33.4383  2.9678   3
  -7  -1   1 29.3804  2.4732   2
   6   1  -1 174.220   8.831   3
  -6  -1   1 170.938   8.134   2
   5   1  -1 11.8408  0.9286   1
   5   1  -1 14.8590  1.7162   3
  -5  -1   1 16.2563  1.5122   2
   4   1  -1 2.43443 0.60019   1
   4   1  -1 2.31840 0.97762   3
  -4  -1   1 0.27196 0.78135   2
   3   1  -1 9.27804 1.24324   3
   2   1  -1 2.95317 0.63805   3
   2   1  -1 2.33855 0.47601   1
  -2  -1   1 2.31200 0.59436   2
   1   1  -1 171.425   7.622   1
   1   1  -1 169.625   7.323   3
  -1  -1   1 159.655   7.020   2
  -2   1  -1 417.608  18.418   1
  -2   1  -1 410.595  16.954   2
   2  -1   1 405.919  17.755   3
  -3   1  -1 65.9232  3.0330   1
  -3   1  -1 58.7715  3.0803   2
   3  -1   1 66.5051  3.4432   3
  -4   1  -1 36.9134  2.1453   2
  -4   1  -1 35.6429  1.7632   1
   4  -1   1 33.1215  2.4583   3
  -5   1  -1 2.94092 0.97186   2
   5  -1   1 4.07550 1.22605   3
  -6   1  -1 2.42666 0.90591   2
   6  -1   1 2.62911 1.23197   3
  -7   1  -1 116.532   5.468   2
   7  -1   1 85.0728  5.7666   3
  -8   1  -1 230.102  10.930   2
   8  -1   1 242.328  12.001   3
  -9   1  -1 14.8668  2.1523   2
   9  -1   1 19.4263  3.0002   3
 -10   1  -1 26.8198  2.5902   2
  10  -1   1 27.6638  3.0778   3
 -11   1  -1 172.974   9.024   2
  11  -1   1 173.564   9.783   3
 -12   1  -1 257.205  12.980   2
  12  -1   1 273.944  14.023   3
 -13   1  -1 221.727  11.290   2
  13  -1   1 208.900  11.964   3
 -14   1  -1 54.5318  4.7939   2
  14  -1   1 65.3459  5.4279   3
  15  -1   1 66.3172  5.7114   3
  14   0  -1 -2.3936  2.3329   3
 -14   0   1 -1.2279  2.3181   2
  13   0  -1 5.93110 2.65094   3
 -13   0   1 3.84561 2.59873   2
  12   0  -1 34.5729  3.6706   3
 -12   0   1 27.7233  3.2267   2
  11   0  -1 25.3869  3.1633   3
 -11   0   1 20.2133  2.5369   2
  10   0  -1 3.99944 2.00710   3
 -10   0   1 5.22828 1.94196   2
   9   0  -1 7.31311 2.23134   3
  -9   0   1 5.11981 1.61643   2
   8   0  -1 10.3362  2.0595   3
  -8   0   1 5.08597 1.35149   2
   7   0  -1 5.87008 1.73171   3
  -7   0   1 5.53383 1.46157   2
   6   0  -1 -0.3477  0.9643   3
  -6   0   1 -0.5447  0.8543   2
   5   0  -1 -0.4282  0.9616   3
  -5   0   1 -0.0375  0.6944   2
   4   0  -1 -0.5892  0.7835   3
   4   0  -1 0.48455 0.44810   1
  -4   0   1 0.28005 0.61680   2
   3   0  -1 3.43994 1.01212   3
  -3   0   1 4.78814 0.81236   2
   2   0  -1 0.42667 0.38340   1
   2   0  -1 0.89248 0.56430   3
   1   0  -1 -0.1466  0.1772   1
   1   0  -1 -0.1383  0.2260   3
  -1   0   1 -0.1036  0.1259   2
  -1   0  -1 -0.1628  0.1276   2
   1   0   1 -0.4722  0.2844   3
  -2   0  -1 0.55872 0.39528   2
   2   0   1 0.86875 0.61108   3
  -3   0  -1 4.42368 0.73550   2
   3   0   1 2.30273 0.94548   3
  -4   0  -1 1.31370 0.70537   2
   4   0   1 0.46492 0.83304   3
  -5   0  -1 7.34756 1.17380   2
   5   0   1 7.53189 1.52731   3
  -6   0  -1 11.4800  1.4364   2
   6   0   1 9.97987 1.82256   3
  -7   0  -1 17.1512  1.8182   2
   7   0   1 15.7370  2.3543   3
  -8   0  -1 6.92866 1.62076   2
   8   0   1 7.27663 2.01840   3
  -9   0  -1 5.26191 1.54602   2
   9   0   1 6.48945 2.18186   3
 -10   0  -1 -0.0349  1.3657   2
  10   0   1 2.91576 1.94673   3
 -11   0  -1 62.8842  4.4744   2
  11   0   1 66.8601  5.1240   3
 -12   0  -1 96.5826  6.2460   2
  12   0   1 97.3716  6.7245   3
 -13   0  -1 45.2641  4.1163   2
  13   0   1 41.4613  4.2637   3
 -14   0  -1 6.39964 2.89764   2
  14   0   1 9.03149 3.17175   3
  15  -1  -1 18.6125  3.7215   3
 -15   1   1 16.1663  3.6232   2
  14  -1  -1 -1.7906  2.2073   3
 -14   1   1 -4.6629  2.2136   2
  13  -1  -1 35.9223  3.8770   3
 -13   1   1 34.0047  3.6300   2
  12  -1  -1 161.407   9.449   3
 -12   1   1 168.153   8.893   2
  11  -1  -1 157.111   9.042   3
 -11   1   1 160.932   8.477   2
  10  -1  -1 114.923   7.269   3
 -10   1   1 132.374   6.923   2
   9  -1  -1 516.770  23.960   3
  -9   1   1 519.091  22.583   2
   8  -1  -1 612.666  30.182   3
  -8   1   1 736.487  28.824   2
   7  -1  -1 214.980  10.493   3
  -7   1   1 200.321   9.590   2
   6  -1  -1 47.8228  2.4484   1
   6  -1  -1 45.8485  3.2622   3
  -6   1   1 40.2663  2.7102   2
   5  -1  -1 12.4854  1.6132   3
   5  -1  -1 9.38757 0.94920   1
   5  -1  -1 9.30755 0.87401   4
  -5   1   1 11.9520  1.2267   2
   4  -1  -1 186.835   9.203   3
  -4   1   1 190.525   8.954   1
  -4   1   1 212.202   8.695   2
   3  -1  -1 58.4508  3.0531   3
  -3   1   1 49.9781  2.7920   1
  -3   1   1 67.9361  2.9233   2
   2  -1  -1 192.367   7.970   3
  -2   1   1 173.133   7.593   2
  -2   1   1 175.933   8.173   1
  -1  -1  -1 50.1440  2.2654   2
   1   1   1 45.9136  2.3934   3
   1   1   1 44.6565  2.3470   1
  -2  -1  -1 34.1637  1.7018   2
   2   1   1 30.1613  1.8319   3
   2   1   1 27.8802  1.5270   1
  -3  -1  -1 739.958  31.233   2
   3   1   1 753.333  32.813   3
   3   1   1 783.333  33.958   1
  -4  -1  -1 54.0206  2.8918   2
   4   1   1 46.3276  3.0944   3
  -5  -1  -1 118.319   5.639   2
   5   1   1 111.008   6.176   3
  -6  -1  -1 11.6512  1.7251   2
   6   1   1 13.4996  2.0438   3
  -7  -1  -1 162.803   7.919   2
   7   1   1 159.958   8.668   3
  -8  -1  -1 34.0477  2.7564   2
   8   1   1 31.9742  3.0652   3
  -9  -1  -1 8.07199 1.74648   2
   9   1   1 7.09504 2.27501   3
 -10  -1  -1 479.736  22.378   2
  10   1   1 536.886  24.085   3
 -11  -1  -1 778.863  35.679   2
  11   1   1 887.759  37.985   3
 -12  -1  -1 257.872  13.004   2
  12   1   1 269.022  14.072   3
 -13  -1  -1 66.7031  5.1189   2
  13   1   1 75.5405  6.0442   3
 -14  -1  -1 33.7981  3.7092   2
  14   1   1 36.0593  4.3472   3
  15  -2  -1 -1.8298  2.6517   3
 -15   2   1 -5.3982  2.2796   2
  14  -2  -1 8.86683 2.97306   3
 -14   2   1 -0.0390  2.4105   2
  13  -2  -1 5.85553 2.50894   3
 -13   2   1 -1.3234  1.8891   2
  12  -2  -1 9.95069 2.70097   3
 -12   2   1 7.53137 2.28978   2
  11  -2  -1 2.97290 1.87952   3
 -11   2   1 2.01722 1.40717   2
  10  -2  -1 17.9634  2.8908   3
 -10   2   1 19.6640  2.6719   2
   9  -2  -1 104.051   6.480   3
  -9   2   1 106.400   5.867   2
   8  -2  -1 37.9119  3.3036   3
  -8   2   1 39.9935  2.9421   2
   7  -2  -1 1.01482 1.19075   3
  -7   2   1 0.08114 0.93121   2
   6  -2  -1 0.83363 1.01675   3
  -6   2   1 0.56757 0.61230   1
  -6   2   1 0.99178 0.83881   2
   5  -2  -1 9.20235 1.25382   3
  -5   2   1 10.1453  0.9882   1
  -5   2   1 11.2162  1.2362   2
   4  -2  -1 6.45932 1.04431   3
  -4   2   1 5.29598 0.69546   1
  -4   2   1 6.54750 0.84803   2
   3  -2  -1 0.80768 0.52978   3
  -3   2   1 0.34412 0.41934   1
  -3   2   1 -0.1136  0.4803   2
   2  -2  -1 -0.0261  0.3388   3
  -2   2   1 -0.4207  0.3426   1
  -2   2   1 -0.0175  0.2769   2
   1  -2  -1 0.84448 0.34968   3
  -1   2   1 1.02324 0.44650   1
  -1   2   1 0.53607 0.16544   2
   0  -2  -1 0.89780 0.25043   2
   0   2   1 0.82684 0.43437   1
   0   2   1 0.61457 0.37456   3
  -1  -2  -1 1.03186 0.38593   2
   1   2   1 0.18331 0.39820   3
   1   2   1 1.05745 0.47783   1
   2   2   1 24.2666  1.6586   3
  -3  -2  -1 5.21218 0.99076   2
   3   2   1 3.50159 0.99844   3
   3   2   1 5.72397 0.67992   1
  -4  -2  -1 3.01844 0.88881   2
   4   2   1 3.97905 0.67617   1
   4   2   1 2.84832 0.95960   3
  -5  -2  -1 42.9154  2.7626   2
   5   2   1 42.5002  3.1712   3
   5   2   1 48.2070  2.3487   1
  -6  -2  -1 3.51358 1.16247   2
   6   2   1 5.55840 1.64761   3
  -7  -2  -1 0.97243 1.22739   2
   7   2   1 -0.1025  1.4445   3
  -8  -2  -1 -1.6252  1.0480   2
   8   2   1 -1.9024  1.4483   3
  -9  -2  -1 0.47184 1.27354   2
   9   2   1 1.42104 2.00290   3
 -10  -2  -1 25.1346  2.6777   2
  10   2   1 28.7833  3.4076   3
 -11  -2  -1 23.4084  2.8135   2
  11   2   1 29.3947  3.6520   3
 -12  -2  -1 9.29550 2.58222   2
  12   2   1 9.96350 3.13407   3
 -13  -2  -1 6.02300 2.38767   2
  13   2   1 6.57187 3.19942   3
  15  -3  -1 4.93256 2.99894   3
 -15   3   1 -0.8601  2.6294   2
  14  -3  -1 1.58096 2.73256   3
 -14   3   1 4.03890 2.48022   2
  13  -3  -1 39.2841  3.9095   3
 -13   3   1 33.0639  3.4310   2
  12  -3  -1 75.7846  5.5275   3
 -12   3   1 68.4294  4.8289   2
  11  -3  -1 19.8708  3.2622   3
 -11   3   1 19.1884  2.7092   2
  10  -3  -1 568.586  26.720   3
 -10   3   1 593.367  25.253   2
   9  -3  -1 1125.37   50.19   3
  -9   3   1 1167.10   47.82   2
   8  -3  -1 110.687   6.555   3
  -8   3   1 127.647   6.237   2
  -8   3   1 120.834   5.890   1
   7  -3  -1 12.7324  1.7023   3
  -7   3   1 14.3166  1.2407   1
  -7   3   1 15.9436  1.6126   2
   6  -3  -1 107.440   5.747   3
  -6   3   1 103.751   5.402   2
  -6   3   1 122.981   5.521   1
   5  -3  -1 88.8115  4.4730   3
  -5   3   1 79.8519  4.2750   1
  -5   3   1 90.2008  4.2541   2
   4  -3  -1 27.7683  1.8632   3
  -4   3   1 29.5438  1.7750   2
  -4   3   1 28.2558  1.8626   1
   3  -3  -1 143.154   6.316   3
  -3   3   1 129.624   6.523   1
  -3   3   1 140.577   5.927   2
   2  -3  -1 354.643  15.459   3
  -2   3   1 355.158  16.166   1
  -2   3   1 363.311  14.782   2
   1  -3  -1 4.35812 0.55938   3
  -1   3   1 4.72545 0.79035   1
  -1   3   1 3.12763 0.27175   2
   0  -3  -1 20.9013  1.1338   2
   0   3   1 21.3195  1.4785   1
   0   3   1 22.1479  1.3951   3
  -1  -3  -1 1718.49   70.57   2
   1   3   1 1784.96   76.60   1
   1   3   1 1712.35   73.66   3
  -2  -3  -1 1605.18   61.25   2
   2   3   1 1491.85   63.89   3
   2   3   1 1411.02   66.22   1
  -3  -3  -1 267.259  11.506   2
   3   3   1 276.300  12.111   3
   3   3   1 252.684  12.098   1
  -4  -3  -1 25.5205  1.8881   2
   4   3   1 22.9572  1.5888   1
   4   3   1 23.9632  2.0202   3
  -5  -3  -1 17.8867  1.7750   2
   5   3   1 23.1971  2.1095   3
   5   3   1 16.5842  1.3143   1
  -6  -3  -1 195.095   8.888   2
   6   3   1 173.932   9.417   3
  -7  -3  -1 -0.0629  1.0939   2
   7   3   1 0.13467 1.42648   3
  -8  -3  -1 0.37772 1.44167   2
   8   3   1 1.54647 1.85857   3
  -9  -3  -1 4.27901 1.88379   2
   9   3   1 2.12393 2.11509   3
 -10  -3  -1 8.22931 2.06107   2
  10   3   1 3.27144 2.50277   3
 -11  -3  -1 27.4175  3.1104   2
  11   3   1 27.6601  4.2403   3
 -12  -3  -1 102.065   6.515   2
  12   3   1 100.436   7.214   3
 -13  -3  -1 78.3297  5.9130   2
  13   3   1 78.2103  6.4484   3
  16  -4  -1 1.89456 2.94042   3
 -16   4   1 4.15016 2.78479   2
  15  -4  -1 5.55301 2.97554   3
 -15   4   1 4.59813 2.72299   2
  14  -4  -1 -0.9373  2.4157   3
 -14   4   1 2.91849 2.33646   2
  13  -4  -1 2.99259 2.55452   3
 -13   4   1 7.60788 2.32563   2
  12  -4  -1 0.79432 1.97754   3
 -12   4   1 2.91272 1.88415   2
  11  -4  -1 2.37337 2.01594   3
 -11   4   1 -0.9570  1.4882   2
  10  -4  -1 32.2599  3.2218   3
 -10   4   1 32.1272  2.7838   2
   9  -4  -1 21.6562  2.3742   3
  -9   4   1 23.9135  2.3000   2
   8  -4  -1 13.5897  2.1230   3
  -8   4   1 11.2968  1.3548   1
  -8   4   1 11.8403  1.7741   2
   7  -4  -1 7.76962 1.59149   3
  -7   4   1 9.40277 1.14444   1
  -7   4   1 10.4575  1.5986   2
   6  -4  -1 1.15731 0.90176   3
  -6   4   1 1.29707 0.74431   1
  -6   4   1 1.88660 0.87428   2
   5  -4  -1 7.77893 1.06348   3
  -5   4   1 7.09478 1.10400   1
  -5   4   1 7.79985 1.07932   2
   4  -4  -1 14.1423  1.1932   3
  -4   4   1 10.8116  1.1413   1
  -4   4   1 10.4273  0.9747   2
   3  -4  -1 4.47153 0.83556   3
  -3   4   1 3.38375 0.85788   1
  -3   4   1 4.09922 0.53631   2
   2  -4  -1 0.26312 0.51366   3
  -2   4   1 0.11405 0.60301   1
   1  -4  -1 0.11445 0.49599   3
   1  -4  -1 0.46082 0.24871   2
  -1   4   1 0.35979 0.65007   1
   0  -4  -1 1.45702 0.45810   2
   0   4   1 0.85478 0.54445   3
   0   4   1 1.84864 0.77849   1
  -1  -4  -1 9.11145 0.93474   2
   1   4   1 7.81650 1.02998   1
   1   4   1 7.10499 1.11219   3
  -2  -4  -1 2.14502 0.72919   2
   2   4   1 2.81143 0.87151   1
   2   4   1 2.78689 0.87173   3
  -3  -4  -1 2.14047 0.80898   2
   3   4   1 0.82894 0.78586   3
   3   4   1 1.35241 0.85136   1
  -4  -4  -1 15.3448  1.5892   2
   4   4   1 10.1116  1.6386   3
   4   4   1 11.4647  1.2717   1
  -5  -4  -1 3.50481 1.36734   2
   5   4   1 5.23428 1.56067   3
   5   4   1 8.00822 1.20444   1
  -6  -4  -1 -0.4243  1.1578   2
   6   4   1 -1.1857  1.2543   3
  -7  -4  -1 0.55738 1.26620   2
   7   4   1 -1.1982  1.4554   3
  -8  -4  -1 0.11082 1.55066   2
   8   4   1 -1.3967  1.7486   3
  -9  -4  -1 -1.4479  1.3764   2
   9   4   1 2.66531 2.22431   3
 -10  -4  -1 2.71440 2.22910   2
  10   4   1 1.41087 2.07075   3
 -11  -4  -1 1.52762 2.20835   2
  11   4   1 -0.1931  2.1402   3
 -12  -4  -1 31.7154  3.7239   2
  12   4   1 30.4583  4.0676   3
  16  -5  -1 4.14066 2.96184   3
 -16   5   1 -0.2258  2.6924   2
  15  -5  -1 21.9590  4.3865   3
 -15   5   1 26.2157  3.8330   2
  14  -5  -1 14.8281  3.4940   3
 -14   5   1 10.2940  2.8837   2
  13  -5  -1 49.6193  4.6928   3
 -13   5   1 53.9970  4.2316   2
  12  -5  -1 5.38844 2.45641   3
 -12   5   1 1.67004 1.91280   2
  11  -5  -1 80.8654  5.4553   3
 -11   5   1 74.3092  4.8334   2
  10  -5  -1 365.127  17.866   3
 -10   5   1 391.365  16.987   2
   9  -5  -1 35.2055  2.9664   3
  -9   5   1 30.3261  2.5715   2
  -9   5   1 33.6225  2.4055   1
   8  -5  -1 173.123   8.768   3
  -8   5   1 186.064   8.601   1
  -8   5   1 164.666   8.216   2
   7  -5  -1 708.903  31.185   3
  -7   5   1 731.436  29.804   2
  -7   5   1 698.082  32.003   1
   6  -5  -1 156.978   7.316   3
  -6   5   1 141.076   6.802   2
  -6   5   1 148.883   7.380   1
   5  -5  -1 2.53080 0.98786   3
  -5   5   1 1.70671 0.73144   2
  -5   5   1 1.91776 0.91700   1
   4  -5  -1 1.04595 0.68966   3
  -4   5   1 1.33617 0.52994   2
  -4   5   1 0.99820 0.78713   1
   3  -5  -1 15.7440  1.2863   3
  -3   5   1 15.5551  1.4385   1
  -3   5   1 13.8425  0.7806   2
   2  -5  -1 45.8215  2.5100   3
  -2   5   1 42.0737  2.7551   1
   1  -5  -1 177.068   7.500   2
   1  -5  -1 179.407   8.230   3
  -1   5   1 181.049   8.748   1
   0  -5  -1 190.318   8.178   2
   0   5   1 201.016   8.889   3
   0   5   1 185.380   9.293   1
  -1  -5  -1 102.541   5.020   2
   1   5   1 114.931   5.539   3
   1   5   1 112.926   5.770   1
  -2  -5  -1 235.093  10.889   2
   2   5   1 274.485  11.705   3
   2   5   1 247.547  11.915   1
  -3  -5  -1 70.6373  3.8230   2
   3   5   1 74.2353  4.1749   3
   3   5   1 69.9807  3.9837   1
  -4  -5  -1 90.4481  4.9773   2
   4   5   1 105.730   5.542   3
   4   5   1 95.2035  5.0987   1
  -5  -5  -1 20.5690  2.0358   2
   5   5   1 23.8441  2.3881   3
  -6  -5  -1 -0.0266  1.2962   2
   6   5   1 -0.0894  1.2550   3
  -7  -5  -1 1.01748 1.47758   2
   7   5   1 -0.4982  1.6478   3
  -8  -5  -1 28.8684  2.8996   2
   8   5   1 30.0014  3.2587   3
  -9  -5  -1 19.2048  3.1334   2
   9   5   1 22.6114  3.8725   3
 -10  -5  -1 31.8279  3.3454   2
  10   5   1 28.7707  3.7558   3
 -11  -5  -1 38.2478  3.7812   2
  11   5   1 35.8108  4.2655   3
 -12  -5  -1 53.4129  4.8495   2
  16  -6  -1 -0.1057  3.0758   3
 -16   6   1 0.50574 2.74257   2
  15  -6  -1 5.67981 3.07162   3
 -15   6   1 0.50406 2.22116   2
  14  -6  -1 4.63362 2.51522   3
 -14   6   1 -0.6683  2.0760   2
  13  -6  -1 9.22303 2.73037   3
 -13   6   1 12.2655  2.6653   2
  12  -6  -1 1.79450 2.06395   3
 -12   6   1 -1.7345  1.6492   2
  11  -6  -1 13.0585  2.6307   3
 -11   6   1 13.1061  2.4752   2
  10  -6  -1 3.56983 1.80198   3
 -10   6   1 1.20330 1.59442   2
   9  -6  -1 2.11458 1.32499   3
  -9   6   1 2.52509 1.24857   2
  -9   6   1 1.30843 1.15097   1
   8  -6  -1 29.2271  2.5179   3
  -8   6   1 23.0279  2.1488   2
  -8   6   1 26.0915  2.1886   1
   7  -6  -1 10.2472  1.6155   3
  -7   6   1 8.33745 1.49630   1
  -7   6   1 6.42814 1.29866   2
   6  -6  -1 0.40174 0.91341   3
  -6   6   1 0.96137 0.74767   2
  -6   6   1 0.40821 0.84038   1
   5  -6  -1 0.50464 0.71481   3
  -5   6   1 -0.8285  0.8295   1
  -5   6   1 -0.4001  0.5736   2
   4  -6  -1 4.38765 1.01722   3
  -4   6   1 4.91026 1.20582   1
  -4   6   1 3.76365 0.52391   2
   3  -6  -1 0.09615 0.62445   3
  -3   6   1 0.53281 0.83923   1
   2  -6  -1 0.38069 0.75405   3
  -2   6   1 0.92853 0.97832   1
   1  -6  -1 0.27773 0.73736   3
   1  -6  -1 1.84772 0.48943   2
  -1   6   1 0.50742 0.92488   1
   0  -6  -1 2.63165 0.78349   2
   0  -6  -1 2.12869 0.87908   3
   0   6   1 2.34827 1.08877   1
  -1  -6  -1 6.72915 1.01591   2
   1   6   1 4.30265 1.14802   3
   1   6   1 5.13939 1.32553   1
  -2  -6  -1 3.97742 1.14013   2
   2   6   1 3.55961 1.20739   3
   2   6   1 4.29552 1.21532   1
  -3  -6  -1 5.14391 1.23780   2
   3   6   1 4.84979 1.30229   3
   3   6   1 3.45334 1.26178   1
  -4  -6  -1 11.5658  1.7174   2
   4   6   1 11.7318  1.8720   3
   4   6   1 11.5092  1.5645   1
  -5  -6  -1 3.90246 1.56373   2
   5   6   1 5.14713 1.58019   3
  -6  -6  -1 0.11148 1.29565   2
   6   6   1 3.51654 1.77552   3
  -7  -6  -1 2.41388 1.63986   2
   7   6   1 0.18168 1.81612   3
  -8  -6  -1 16.5038  2.8405   2
   8   6   1 15.1873  3.1039   3
  -9  -6  -1 2.32623 2.07146   2
   9   6   1 -1.8259  2.3284   3
 -10  -6  -1 2.29734 2.23130   2
  10   6   1 2.29444 2.88743   3
 -11  -6  -1 30.1159  3.8158   2
  11   6   1 31.7112  4.8491   3
  16  -7  -1 -1.7839  3.1339   3
 -16   7   1 1.44327 2.75909   2
  15  -7  -1 19.1812  4.0546   3
 -15   7   1 14.4349  3.1703   2
  14  -7  -1 33.1167  4.6164   3
 -14   7   1 28.6469  3.4621   2
  13  -7  -1 53.8149  4.7291   3
 -13   7   1 49.1396  4.1610   2
  12  -7  -1 192.599  10.435   3
 -12   7   1 187.178   9.618   2
  11  -7  -1 155.644   8.665   3
 -11   7   1 155.770   8.003   2
  10  -7  -1 127.655   7.697   3
 -10   7   1 141.178   7.263   2
 -10   7   1 158.767   7.624   1
   9  -7  -1 36.0313  3.0184   3
  -9   7   1 42.5184  2.9570   1
  -9   7   1 38.5604  2.7968   2
   8  -7  -1 198.216   9.780   3
  -8   7   1 191.257   8.995   2
  -8   7   1 203.591   9.877   1
   7  -7  -1 18.1722  1.9493   3
  -7   7   1 27.2279  2.1683   1
  -7   7   1 22.3442  1.7564   2
   6  -7  -1 72.5727  4.0828   3
  -6   7   1 71.7998  4.2816   1
  -6   7   1 69.4969  3.4616   2
   5  -7  -1 21.8775  1.8945   3
  -5   7   1 22.7274  1.3057   2
  -5   7   1 22.2699  2.0447   1
   4  -7  -1 41.9629  2.7004   3
  -4   7   1 43.1260  3.0351   1
   3  -7  -1 4.18664 1.04989   3
  -3   7   1 5.84418 1.36194   1
   2  -7  -1 206.018   9.639   3
  -2   7   1 207.595  10.317   1
   1  -7  -1 848.140  36.325   3
   1  -7  -1 857.513  34.293   2
  -1   7   1 812.764  37.978   1
   0  -7  -1 865.017  35.890   3
   0  -7  -1 781.323  33.844   2
   0   7   1 833.869  37.456   1
  -1  -7  -1 161.571   7.004   2
   1   7   1 147.346   7.569   3
   1   7   1 152.075   8.022   1
  -2  -7  -1 161.802   7.040   2
   2   7   1 138.801   7.536   3
   2   7   1 147.765   7.839   1
  -3  -7  -1 139.395   6.315   2
   3   7   1 120.665   6.738   3
   3   7   1 119.450   6.744   1
  -4  -7  -1 63.0797  3.7898   2
   4   7   1 55.4289  3.7756   1
   4   7   1 64.6740  4.2397   3
  -5  -7  -1 40.6741  3.0477   2
   5   7   1 35.5275  3.2594   3
  -6  -7  -1 1.37269 1.45934   2
   6   7   1 1.21427 1.61328   3
  -7  -7  -1 57.3468  4.1550   2
   7   7   1 60.3708  4.7470   3
  -8  -7  -1 7.31592 2.17827   2
   8   7   1 5.45900 2.63692   3
  -9  -7  -1 36.8092  3.5177   2
   9   7   1 28.5168  3.7883   3
 -10  -7  -1 82.0546  5.8766   2
  10   7   1 85.6389  6.7914   3
 -11  -7  -1 190.324  10.485   2
  16  -8  -1 8.63372 3.63497   3
  15  -8  -1 3.04454 3.00541   3
  14  -8  -1 32.5330  4.0123   3
  13  -8  -1 28.0084  3.3096   3
  12  -8  -1 49.6501  4.2276   3
  11  -8  -1 6.81682 2.20109   3
 -11   8   1 9.49122 2.04068   2
  10  -8  -1 11.4982  2.3542   3
 -10   8   1 11.0620  2.0008   2
 -10   8   1 15.8194  2.2535   1
   9  -8  -1 1.63780 1.34435   3
  -9   8   1 -0.2670  1.1373   1
  -9   8   1 -0.1703  1.2220   2
   8  -8  -1 2.25679 1.38765   3
  -8   8   1 2.44428 1.42539   1
   7  -8  -1 3.00803 1.25970   3
  -7   8   1 1.67690 1.18415   1
   6  -8  -1 0.97893 1.16049   3
  -6   8   1 1.47205 1.19602   1
   5  -8  -1 7.83833 1.37569   3
  -5   8   1 5.44859 1.59891   1
   4  -8  -1 0.00525 0.84668   3
  -4   8   1 0.43362 1.12182   1
   3  -8  -1 1.28499 1.00310   3
  -3   8   1 2.14799 1.22945   1
   2  -8  -1 0.02825 1.03368   3
  -2   8   1 -0.0699  1.0090   1
   1  -8  -1 10.8762  1.8223   3
  -1   8   1 10.2458  2.0168   1
   0  -8  -1 9.25571 1.63350   3
   0   8   1 7.35611 1.74718   1
   1   8   1 0.78382 1.41193   1
   2   8   1 -0.9698  1.4649   1
   2   8   1 0.91189 1.15003   3
   3   8   1 20.8738  2.2717   3
   3   8   1 20.0754  2.2848   1
   4   8   1 0.32683 1.40654   3
   5   8   1 0.22815 1.46631   3
   6   8   1 22.8825  3.5190   3
   7   8   1 0.00657 2.31076   3
   8   8   1 0.22877 2.48012   3
   9   8   1 4.54247 2.98762   3
  16  -9  -1 14.6720  4.0258   3
  15  -9  -1 5.47948 3.34180   3
  14  -9  -1 113.257   7.602   3
  13  -9  -1 126.319   7.883   3
  12  -9  -1 54.0505  4.4095   3
  11  -9  -1 72.7841  5.1041   3
  10  -9  -1 529.546  24.840   3
 -10   9   1 559.718  25.499   1
   9  -9  -1 448.982  21.018   3
  -9   9   1 469.352  21.723   1
   8  -9  -1 19.2628  2.1199   3
  -8   9   1 21.4473  2.2761   1
   7  -9  -1 156.549   8.176   3
  -7   9   1 167.730   8.714   1
   6  -9  -1 10.4621  1.8430   3
  -6   9   1 12.0968  2.1075   1
   5  -9  -1 6.60367 1.35757   3
  -5   9   1 6.44647 1.74358   1
   4  -9  -1 11.8014  1.5237   3
  -4   9   1 15.1434  2.2572   1
   3  -9  -1 155.380   7.673   3
  -3   9   1 148.458   8.286   1
   2  -9  -1 2337.50   98.55   3
  -2   9   1 2291.72  102.83   1
   1  -9  -1 2078.96   88.66   3
  -1   9   1 2076.60   92.53   1
   0  -9  -1 8.77646 1.76441   3
   0   9   1 8.65620 1.99336   1
  -1  -9  -1 139.413   7.387   3
   1   9   1 139.686   7.817   1
   2   9   1 239.966  11.825   3
   2   9   1 243.581  12.327   1
   3   9   1 43.4240  3.4557   3
   3   9   1 40.8057  3.4548   1
   4   9   1 35.0705  3.2013   3
   5   9   1 377.362  18.382   3
   6   9   1 200.163  11.078   3
   7   9   1 21.5822  3.8600   3
   8   9   1 19.8205  4.1206   3
  15 -10  -1 0.35910 2.74279   3
  14 -10  -1 -0.3961  2.3107   3
  13 -10  -1 1.22519 2.15658   3
  12 -10  -1 14.0712  3.0184   3
  11 -10  -1 41.0345  3.6470   3
 -11  10   1 34.8035  3.3509   1
  10 -10  -1 46.7315  3.7892   3
 -10  10   1 46.8727  3.8429   1
   9 -10  -1 19.6209  2.3052   3
  -9  10   1 19.5641  2.7845   1
   8 -10  -1 15.8243  2.3914   3
  -8  10   1 12.6728  2.3891   1
   7 -10  -1 0.14204 1.37835   3
  -7  10   1 -0.9825  1.4883   1
   6 -10  -1 -0.5926  1.1113   3
  -6  10   1 -0.7702  1.4054   1
   5 -10  -1 8.90952 1.73488   3
  -5  10   1 5.98838 1.92607   1
   4 -10  -1 1.66828 1.12608   3
  -4  10   1 -0.2651  1.3014   1
   3 -10  -1 2.35795 1.41542   3
  -3  10   1 1.15039 1.50572   1
   2 -10  -1 4.76427 1.37118   3
  -2  10   1 5.42853 1.98337   1
   1 -10  -1 0.99656 1.34324   3
  -1  10   1 1.14817 1.49806   1
   0 -10  -1 -0.9643  1.2972   3
   0  10   1 -1.3785  1.3857   1
  -1 -10  -1 11.6254  2.0987   3
   1  10   1 8.90714 2.37048   1
  -2 -10  -1 19.1670  2.6849   3
   2  10   1 17.8889  2.5265   1
   3  10   1 0.80656 1.57588   3
   4  10   1 3.61580 2.01118   3
   5  10   1 19.7838  3.3358   3
   6  10   1 8.20557 2.91154   3
   7  10   1 0.95333 2.34501   3
  15 -11  -1 35.8831  4.3511   3
  14 -11  -1 10.7472  3.0068   3
  13 -11  -1 21.3758  3.6458   3
  12 -11  -1 100.464   6.602   3
  11 -11  -1 705.189  31.569   3
 -11  11   1 684.497  32.430   1
  10 -11  -1 578.462  25.805   3
 -10  11   1 546.155  26.607   1
   9 -11  -1 19.8913  2.8903   3
  -9  11   1 21.6176  3.0900   1
   8 -11  -1 11.5786  2.2022   3
  -8  11   1 11.4737  2.5381   1
   7 -11  -1 31.8892  2.8591   3
  -7  11   1 32.5896  3.1923   1
   6 -11  -1 0.79377 1.36408   3
  -6  11   1 1.30085 1.74864   1
   5 -11  -1 20.9372  2.2090   3
  -5  11   1 20.7338  2.6599   1
   4 -11  -1 164.913   8.640   3
  -4  11   1 174.848   9.565   1
   3 -11  -1 81.9184  4.9732   3
  -3  11   1 80.2458  5.5817   1
   2 -11  -1 7.60299 1.84341   3
  -2  11   1 8.32241 2.21552   1
   1 -11  -1 61.8259  4.1728   3
  -1  11   1 65.5948  4.8997   1
   0 -11  -1 434.152  19.972   3
   0  11   1 425.952  21.101   1
  -1 -11  -1 371.540  18.202   3
   1  11   1 405.291  19.395   1
  -2 -11  -1 112.070   6.804   3
   2  11   1 118.944   7.334   1
  -3 -11  -1 41.1738  3.5828   3
   4  11   1 100.851   6.629   3
   5  11   1 50.5728  4.4975   3
   6  11   1 5.89765 2.60860   3
  15 -12  -1 2.62372 3.00728   3
  14 -12  -1 0.39921 2.36036   3
  13 -12  -1 12.5416  3.0559   3
  12 -12  -1 8.82208 2.71604   3
 -12  12   1 8.28237 2.64423   1
  11 -12  -1 4.03077 2.34227   3
 -11  12   1 6.31967 2.30372   1
  10 -12  -1 2.46795 1.91357   3
 -10  12   1 6.04918 2.23213   1
   9 -12  -1 -0.1814  1.7081   3
  -9  12   1 0.68171 1.86279   1
   8 -12  -1 2.22552 1.81129   3
  -8  12   1 1.40192 1.95934   1
   7 -12  -1 1.87349 1.52656   3
  -7  12   1 -0.1417  1.6422   1
   6 -12  -1 4.61390 1.69289   3
  -6  12   1 0.78198 1.89143   1
   5 -12  -1 -0.0038  1.4840   3
  -5  12   1 1.05431 1.80299   1
   4 -12  -1 4.63641 1.75815   3
  -4  12   1 2.85564 2.10947   1
   3 -12  -1 2.81490 1.67024   3
  -3  12   1 3.14650 2.24603   1
   2 -12  -1 -3.0178  1.0538   3
  -2  12   1 -0.7555  1.8929   1
   1 -12  -1 1.08053 1.57875   3
  -1  12   1 1.27744 1.98339   1
   0 -12  -1 2.78897 1.83314   3
   0  12   1 -1.2122  2.2726   1
  -1 -12  -1 5.86879 2.08113   3
   1  12   1 1.81149 2.33334   1
  -2 -12  -1 0.44053 2.13259   3
   2  12   1 2.56425 2.72640   1
  -3 -12  -1 1.42044 2.14669   3
  -4 -12  -1 2.50608 2.40549   3
  14 -13  -1 31.9919  4.6629   3
  13 -13  -1 16.7112  3.5665   3
  12 -13  -1 6.93106 2.71978   3
 -12  13   1 8.71796 2.92265   1
  11 -13  -1 65.0465  5.0425   3
 -11  13   1 67.6836  5.3137   1
  10 -13  -1 54.1184  4.3935   3
 -10  13   1 61.0338  4.8374   1
   9 -13  -1 51.9392  4.1544   3
  -9  13   1 57.1513  4.6958   1
   8 -13  -1 162.546   9.008   3
  -8  13   1 172.331   9.873   1
   7 -13  -1 12.6739  2.4047   3
  -7  13   1 11.6703  2.9761   1
   6 -13  -1 1.63179 1.74946   3
  -6  13   1 -0.0810  2.1045   1
   5 -13  -1 18.9797  2.8037   3
  -5  13   1 9.60054 2.92486   1
   4 -13  -1 4.47013 2.02618   3
  -4  13   1 2.43736 2.47265   1
   3 -13  -1 60.8934  4.3191   3
  -3  13   1 56.2558  4.9683   1
   2 -13  -1 104.757   6.397   3
  -2  13   1 102.641   7.161   1
   1 -13  -1 66.2624  4.6993   3
  -1  13   1 66.0828  5.4927   1
   0 -13  -1 98.2265  6.3923   3
   0  13   1 112.447   7.473   1
  -1 -13  -1 72.5540  5.3512   3
   1  13   1 80.5509  6.0757   1
  -2 -13  -1 72.1743  5.4115   3
  -3 -13  -1 36.7995  3.8496   3
  13 -14  -1 10.7987  3.2087   3
  12 -14  -1 9.16257 2.92202   3
 -12  14   1 3.33386 2.72303   1
  11 -14  -1 4.44264 2.31270   3
 -11  14   1 3.09095 2.61100   1
  10 -14  -1 9.93903 2.76552   3
 -10  14   1 18.0936  3.4387   1
   9 -14  -1 -0.7788  1.9690   3
  -9  14   1 2.21960 2.38498   1
   8 -14  -1 2.59400 2.38484   3
  -8  14   1 5.16757 2.57258   1
   7 -14  -1 1.09813 1.84635   3
  -7  14   1 -2.4757  2.0151   1
   6 -14  -1 -2.9328  1.5431   3
  -6  14   1 2.31515 2.33979   1
   5 -14  -1 2.63961 1.94498   3
  -5  14   1 2.67768 2.64045   1
   4 -14  -1 -0.1398  1.6139   3
  -4  14   1 -1.1397  2.2543   1
   3 -14  -1 1.21402 1.99022   3
  -3  14   1 -2.6064  2.2962   1
   2 -14  -1 1.59348 1.82154   3
  -2  14   1 2.29930 2.55916   1
   1 -14  -1 8.71442 2.56276   3
  -1  14   1 6.33670 3.15306   1
   0 -14  -1 2.81209 2.07686   3
   0  14   1 -0.1777  2.8837   1
  -1 -14  -1 -0.0988  1.9442   3
  12 -15  -1 108.453   7.459   3
 -12  15   1 124.460   8.175   1
  11 -15  -1 64.4771  5.3040   3
 -11  15   1 74.1956  5.8626   1
  10 -15  -1 54.5611  4.5723   3
 -10  15   1 52.5922  5.1489   1
   9 -15  -1 58.7535  4.7296   3
  -9  15   1 58.1244  5.2573   1
   8 -15  -1 41.4496  3.9427   3
  -8  15   1 41.2640  4.4968   1
   7 -15  -1 0.70762 2.03847   3
  -7  15   1 4.98685 2.96049   1
   6 -15  -1 19.4381  3.1000   3
  -6  15   1 12.6117  3.5846   1
   5 -15  -1 24.8700  3.4996   3
  -5  15   1 29.8278  4.6814   1
   4 -15  -1 23.7325  3.3899   3
  -4  15   1 18.8342  4.1584   1
   3 -15  -1 82.6719  5.6853   3
  -3  15   1 85.9141  6.9393   1
   2 -15  -1 316.556  15.986   3
  -2  15   1 321.943  17.502   1
   1 -15  -1 159.853   9.529   3
  -1  15   1 178.005  10.954   1
   0  15   1 80.7072  6.7321   1
 -11  16   1 12.9839  3.7667   1
 -10  16   1 2.54582 3.16911   1
   9 -16  -1 2.74988 2.71729   3
  -9  16   1 6.95787 3.12141   1
   8 -16  -1 7.58762 2.99222   3
  -8  16   1 5.32853 3.12777   1
   7 -16  -1 2.63724 2.41644   3
  -7  16   1 2.67323 3.26448   1
   6 -16  -1 3.15857 2.40946   3
  -6  16   1 -2.6564  2.7326   1
   5 -16  -1 0.67674 2.38362   3
  -5  16   1 -2.1912  2.9058   1
   4 -16  -1 0.65051 2.25608   3
  -4  16   1 2.14506 3.19551   1
  -3  16   1 5.91006 3.67783   1
  -2  16   1 8.15448 4.15244   1
  -2  16  -2 22.5566  4.9807   1
  -3  16  -2 40.1755  5.8542   1
   3 -16   2 25.7993  3.2952   3
  -4  16  -2 75.0851  6.5757   1
   4 -16   2 76.9809  5.5895   3
  -5  16  -2 100.708   7.850   1
   5 -16   2 109.257   6.978   3
  -6  16  -2 108.128   8.044   1
   6 -16   2 112.926   7.076   3
  -7  16  -2 76.3994  6.4880   1
  -8  16  -2 97.5448  7.4388   1
   8 -16   2 99.9372  6.7782   3
  -9  16  -2 30.0124  4.1827   1
   9 -16   2 34.5708  3.7210   3
 -10  16  -2 24.2506  4.5314   1
 -11  16  -2 13.3698  3.6744   1
   0  15  -2 0.58055 3.08507   1
   0 -15   2 -2.4630  2.2713   3
  -1  15  -2 2.19402 2.84694   1
   1 -15   2 0.30400 2.39773   3
  -2  15  -2 1.13916 3.09701   1
   2 -15   2 -1.2931  1.9605   3
  -3  15  -2 1.31359 3.16450   1
   3 -15   2 -1.4464  1.7166   3
  -4  15  -2 -2.1602  2.5429   1
   4 -15   2 -0.7443  1.9471   3
  -5  15  -2 0.67217 2.68108   1
   5 -15   2 1.98278 1.95378   3
  -6  15  -2 0.63725 2.48385   1
   6 -15   2 2.26507 2.17133   3
  -7  15  -2 1.41614 2.53114   1
   7 -15   2 -2.5708  2.2343   3
  -8  15  -2 2.04684 2.81902   1
   8 -15   2 0.19220 1.89616   3
  -9  15  -2 5.56902 2.83545   1
   9 -15   2 3.75510 2.56969   3
 -10  15  -2 1.00867 2.63711   1
  10 -15   2 1.15093 2.33906   3
 -11  15  -2 4.10547 2.92577   1
  11 -15   2 0.30652 2.43698   3
 -12  15  -2 6.08074 3.25337   1
  -2 -14   2 3.58481 2.51230   3
   1  14  -2 4.24215 3.09291   1
  -1 -14   2 2.76726 2.42201   3
   0  14  -2 0.75569 2.71079   1
   0 -14   2 2.56131 2.34674   3
  -1  14  -2 25.9688  4.4933   1
   1 -14   2 26.7028  3.0605   3
  -2  14  -2 15.8878  3.3798   1
   2 -14   2 14.5758  2.8958   3
  -3  14  -2 17.8970  3.6848   1
   3 -14   2 16.4979  2.7996   3
  -4  14  -2 95.7648  6.8303   1
   4 -14   2 94.5548  5.9880   3
  -5  14  -2 120.005   8.165   1
   5 -14   2 134.554   7.528   3
  -6  14  -2 147.433   9.059   1
   6 -14   2 140.359   8.095   3
  -7  14  -2 74.3024  5.7358   1
   7 -14   2 69.8005  5.1641   3
  -8  14  -2 0.32245 2.34865   1
   8 -14   2 5.05600 1.96305   3
  -9  14  -2 46.5986  4.4670   1
   9 -14   2 44.8853  3.9522   3
 -10  14  -2 2.07426 2.48051   1
  10 -14   2 0.52821 2.04796   3
 -11  14  -2 22.3829  3.7177   1
  11 -14   2 19.5707  3.2845   3
 -12  14  -2 48.6920  4.5394   1
  12 -14   2 42.5382  4.2503   3
  13 -14   2 96.1154  6.8763   3
  -3 -13   2 1.34872 2.49242   3
  -2 -13   2 1.24057 2.14700   3
   1  13  -2 1.62644 2.62439   1
  -1 -13   2 0.31006 1.87092   3
   0  13  -2 2.91246 2.57274   1
   0 -13   2 0.13159 1.90359   3
  -1  13  -2 0.17507 2.15970   1
   1 -13   2 -0.5454  1.6808   3
  -2  13  -2 3.25162 2.38938   1
   2 -13   2 3.31531 1.99604   3
  -3  13  -2 -0.6339  1.8598   1
   3 -13   2 -0.3164  1.7198   3
  -4  13  -2 2.04049 2.13998   1
   4 -13   2 2.25946 1.66595   3
  -5  13  -2 -0.7017  2.1594   1
   5 -13   2 -0.4008  1.7470   3
  -6  13  -2 1.31877 2.00919   1
   6 -13   2 -1.3197  1.5993   3
  -7  13  -2 3.20211 2.07337   1
   7 -13   2 -0.2080  1.6804   3
  -8  13  -2 0.08465 2.11494   1
   8 -13   2 0.36520 1.71168   3
  -9  13  -2 -0.9329  2.0703   1
   9 -13   2 0.20848 1.88716   3
 -10  13  -2 4.03951 2.47286   1
  10 -13   2 6.52329 2.49605   3
 -11  13  -2 0.08633 2.19296   1
  11 -13   2 -0.7090  2.0312   3
  12 -13   2 -1.4845  2.0646   3
  13 -13   2 8.14049 2.91890   3
  14 -13   2 6.07422 2.82760   3
  -5 -12   2 178.282  10.396   3
  -4 -12   2 59.2115  4.8960   3
  -3 -12   2 26.6577  3.7429   3
   2  12  -2 28.2580  3.4944   1
  -2 -12   2 29.0556  3.0888   3
   1  12  -2 22.8690  3.8925   1
  -1 -12   2 20.6269  2.6527   3
   0  12  -2 127.776   7.962   1
   0 -12   2 122.240   7.140   3
  -1  12  -2 33.7298  3.5414   1
   1 -12   2 32.9864  3.0632   3
  -2  12  -2 6.86179 2.36336   1
   2 -12   2 8.18242 2.07661   3
  -3  12  -2 608.259  29.062   1
   3 -12   2 606.612  27.330   3
  -4  12  -2 1063.84   48.06   1
   4 -12   2 1020.04   45.51   3
  -5  12  -2 184.334  10.357   1
   5 -12   2 181.547   9.457   3
  -6  12  -2 5.23263 2.05152   1
   6 -12   2 6.94743 1.94163   3
  -7  12  -2 262.726  13.919   1
   7 -12   2 273.379  13.212   3
  -8  12  -2 100.223   6.213   1
   8 -12   2 84.4641  5.6018   3
  -9  12  -2 8.26044 2.56479   1
   9 -12   2 7.66953 2.32854   3
 -10  12  -2 27.2545  3.1569   1
  10 -12   2 33.9159  3.3188   3
 -11  12  -2 57.2089  4.6735   1
  11 -12   2 64.7802  4.9074   3
  12 -12   2 10.9545  2.9725   3
  13 -12   2 3.15244 2.65056   3
   6  11  -2 33.8795  3.9042   3
   5  11  -2 31.8504  3.6134   3
  -3 -11   2 3.82041 2.07266   3
   2  11  -2 -1.5698  2.0409   1
  -2 -11   2 0.68057 1.46357   3
   1  11  -2 4.23463 2.03712   1
  -1 -11   2 1.72638 1.46379   3
   0  11  -2 -1.7824  1.6307   1
   0 -11   2 -0.3444  1.2438   3
  -1  11  -2 5.97276 2.14603   1
   1 -11   2 2.46405 1.63347   3
  -2  11  -2 -0.8472  1.6279   1
   2 -11   2 -1.3806  1.2843   3
  -3  11  -2 9.86755 2.33394   1
   3 -11   2 10.0328  2.0060   3
  -4  11  -2 0.06257 1.64143   1
   4 -11   2 -0.0725  1.2654   3
  -5  11  -2 1.73812 1.62302   1
   5 -11   2 1.45849 1.41986   3
  -6  11  -2 13.0642  2.5345   1
   6 -11   2 6.77831 1.76619   3
  -7  11  -2 16.4797  2.8871   1
   7 -11   2 18.5519  2.3091   3
  -8  11  -2 10.4890  2.4339   1
   8 -11   2 14.3319  2.3784   3
  -9  11  -2 2.10104 1.63345   1
   9 -11   2 2.30627 1.69246   3
 -10  11  -2 1.06587 1.64896   1
  10 -11   2 2.59284 1.88200   3
 -11  11  -2 2.13553 1.89333   1
  11 -11   2 2.38633 1.90674   3
  12 -11   2 10.7728  2.8428   3
  13 -11   2 3.36515 2.67246   3
  14 -11   2 38.2157  4.1174   3
  15 -11   2 47.2110  5.1190   3
   7  10  -2 90.6527  6.6721   3
   6  10  -2 438.978  21.353   3
   5  10  -2 516.985  24.343   3
   4  10  -2 132.624   7.660   3
   3  10  -2 2.41298 1.95980   1
   2  10  -2 0.12016 1.76386   1
  -2 -10   2 2.43778 1.72357   3
   1  10  -2 88.2629  5.8103   1
  -1 -10   2 88.8843  5.2961   3
   0  10  -2 42.9917  3.8138   1
   0 -10   2 48.4292  3.4510   3
  -1  10  -2 2.02293 1.81154   1
   1 -10   2 1.06830 1.27402   3
  -2  10  -2 17.0135  2.7322   1
   2 -10   2 17.9868  1.9520   3
  -3  10  -2 106.322   6.510   1
   3 -10   2 107.834   5.879   3
  -4  10  -2 26.8817  2.7123   1
   4 -10   2 21.2478  2.1431   3
  -5  10  -2 419.328  19.703   1
   5 -10   2 394.798  18.468   3
  -6  10  -2 1599.34   68.52   1
   6 -10   2 1449.52   65.56   3
  -7  10  -2 628.202  28.529   1
   7 -10   2 591.694  27.213   3
  -8  10  -2 19.8112  2.6874   1
   8 -10   2 15.1111  2.5090   3
  -9  10  -2 27.5848  2.7446   1
   9 -10   2 24.0750  2.5541   3
 -10  10  -2 57.5752  4.1673   1
  10 -10   2 60.8829  4.3915   3
  11 -10   2 3.15528 2.02057   3
  12 -10   2 17.5131  3.2419   3
  13 -10   2 53.7637  4.8357   3
  14 -10   2 59.0425  5.3532   3
  15 -10   2 48.3129  5.0782   3
   8   9  -2 4.81482 3.07787   3
   7   9  -2 19.3171  3.5597   3
   6   9  -2 52.8951  4.5288   3
   5   9  -2 20.0926  2.7356   3
   4   9  -2 4.74484 1.80471   3
   3   9  -2 0.23153 1.48138   1
   3   9  -2 -0.0121  1.1406   3
   2   9  -2 2.43057 1.83138   1
   1   9  -2 -0.9965  1.5447   1
  -1  -9   2 -1.7316  1.0803   3
   0   9  -2 1.08541 1.42717   1
   0  -9   2 1.14346 0.97391   3
  -1   9  -2 9.59972 2.11313   1
   1  -9   2 9.06015 1.77752   3
  -2   9  -2 2.97997 1.50290   1
   2  -9   2 1.25058 1.21977   3
  -3   9  -2 0.23832 1.22139   1
   3  -9   2 -0.9458  0.9515   3
  -4   9  -2 14.7124  2.0471   1
   4  -9   2 19.3297  1.8920   3
  -5   9  -2 10.0583  1.9866   1
   5  -9   2 8.72413 1.66133   3
  -6   9  -2 15.9208  2.1477   1
   6  -9   2 18.6787  1.9759   3
  -7   9  -2 9.29299 2.00717   1
   7  -9   2 10.1845  1.9984   3
  -8   9  -2 1.23013 1.31968   1
   8  -9   2 0.18379 1.12363   3
  -9   9  -2 -1.0748  1.2955   1
   9  -9   2 2.06850 1.53636   3
 -10   9  -2 2.50885 1.56233   1
  10  -9   2 -1.6158  1.6599   3
  11  -9   2 0.51610 1.80667   3
  12  -9   2 9.53083 2.81079   3
  13  -9   2 11.8809  3.1543   3
  14  -9   2 10.1138  3.5014   3
  15  -9   2 16.3307  3.9811   3
   9   8  -2 69.9703  5.9131   3
   8   8  -2 61.7437  5.2527   3
   7   8  -2 102.996   6.866   3
   6   8  -2 159.227   9.030   3
   5   8  -2 61.1129  4.4602   3
   4   8  -2 87.4760  5.4399   1
   4   8  -2 91.8988  5.5517   3
   3   8  -2 56.8368  3.8276   3
   3   8  -2 52.6733  3.8785   1
   2   8  -2 95.2885  5.6791   1
   2   8  -2 91.4408  5.2581   3
   1   8  -2 0.13967 1.26392   1
  -1  -8   2 -0.4034  0.9265   3
   0   8  -2 7.50265 1.85103   1
   0  -8   2 9.61454 1.60992   3
  -1   8  -2 13.1970  2.1700   1
   1  -8   2 12.1308  1.5623   3
  -2   8  -2 239.073  11.849   1
   2  -8   2 233.432  11.039   3
  -3   8  -2 30.2804  2.5250   1
   3  -8   2 26.5830  2.1106   3
  -4   8  -2 321.943  15.840   1
   4  -8   2 337.775  15.022   3
  -5   8  -2 191.378   9.799   1
  -6   8  -2 88.3180  5.1141   1
   6  -8   2 84.1694  4.8189   3
  -7   8  -2 228.913  11.528   1
   7  -8   2 237.283  11.223   3
  -8   8  -2 55.2667  3.7232   1
   8  -8   2 59.7792  3.9216   3
  -9   8  -2 11.6497  1.7570   2
  -9   8  -2 12.2088  2.0953   1
   9  -8   2 15.7287  2.4280   3
 -10   8  -2 9.04362 1.74482   1
 -10   8  -2 11.1000  1.9407   2
  10  -8   2 9.53927 2.36958   3
 -11   8  -2 10.2707  2.0355   2
  11  -8   2 10.3643  2.3171   3
  12  -8   2 126.897   7.753   3
  13  -8   2 201.373  11.330   3
  14  -8   2 101.495   7.313   3
  15  -8   2 58.1327  5.5158   3
 -11  -7   2 8.74017 3.33964   2
  10   7  -2 5.67836 2.97021   3
 -10  -7   2 7.28483 2.67678   2
   9   7  -2 9.19781 2.85824   3
  -9  -7   2 7.86065 2.65720   2
   8   7  -2 6.91878 2.55733   3
  -8  -7   2 7.00980 2.27305   2
   7   7  -2 14.3181  2.9264   3
  -7  -7   2 16.0815  2.6706   2
   6   7  -2 4.32063 1.78697   3
  -6  -7   2 7.93483 1.99025   2
   5   7  -2 10.7356  2.1925   3
  -5  -7   2 8.95351 1.91003   2
   4   7  -2 2.41629 1.29921   3
   4   7  -2 3.22561 1.46076   1
  -4  -7   2 1.57592 1.30427   2
   3   7  -2 -0.7462  1.4129   1
   3   7  -2 2.38696 1.10889   3
  -3  -7   2 2.52975 1.31211   2
   2   7  -2 0.23031 1.21443   1
   2   7  -2 -0.0107  0.9470   3
  -2  -7   2 0.50390 0.94611   2
   1   7  -2 0.41250 1.22421   1
  -1  -7   2 1.23024 0.72751   2
   0   7  -2 1.74579 1.27950   1
   0  -7   2 -0.4046  0.8579   3
   0  -7   2 1.55708 0.64585   2
  -1   7  -2 3.00861 1.27243   1
   1  -7   2 2.09454 0.91826   3
   1  -7   2 1.06055 0.48474   2
  -2   7  -2 0.21683 0.89906   1
   2  -7   2 -0.5401  0.6707   3
  -3   7  -2 1.86284 1.05732   1
   3  -7   2 -0.2509  0.6449   3
  -4   7  -2 2.98139 1.26103   1
   4  -7   2 3.81712 1.06633   3
  -5   7  -2 2.08191 0.68902   2
  -5   7  -2 1.12186 0.96205   1
   5  -7   2 1.72187 0.99193   3
  -6   7  -2 15.5913  1.4156   2
  -6   7  -2 14.7342  1.6798   1
   6  -7   2 19.5878  1.8418   3
  -7   7  -2 5.54314 1.26836   2
  -7   7  -2 6.14381 1.45966   1
   7  -7   2 6.19481 1.55195   3
  -8   7  -2 0.58654 1.16215   2
  -8   7  -2 -0.4282  1.1162   1
   8  -7   2 1.53047 1.12652   3
  -9   7  -2 6.24006 1.56365   1
  -9   7  -2 5.57414 1.59057   2
   9  -7   2 10.0444  2.0285   3
 -10   7  -2 2.69089 1.52808   2
  10  -7   2 2.15177 1.62229   3
 -11   7  -2 14.9143  2.2929   2
  11  -7   2 15.7964  2.9472   3
 -12   7  -2 19.1495  2.8070   2
  12  -7   2 25.8503  3.6098   3
 -13   7  -2 26.4053  3.0141   2
  13  -7   2 27.6448  4.2837   3
 -14   7  -2 -0.1668  2.4759   2
  14  -7   2 2.02765 2.67886   3
 -15   7  -2 15.6319  3.2736   2
  15  -7   2 15.9486  3.8383   3
 -16   7  -2 11.0798  3.3938   2
 -12  -6   2 2.66579 2.94645   2
  11   6  -2 17.3669  3.9038   3
 -11  -6   2 24.8904  3.7021   2
  10   6  -2 33.9352  4.7133   3
 -10  -6   2 23.4818  3.1101   2
   9   6  -2 51.2455  4.6488   3
  -9  -6   2 57.6781  4.3222   2
   8   6  -2 191.418  10.744   3
  -8  -6   2 199.075  10.040   2
   7   6  -2 147.765   8.378   3
  -7  -6   2 141.388   7.619   2
   6   6  -2 208.164  10.854   3
  -6  -6   2 213.686  10.134   2
   5   6  -2 17.4769  2.3472   3
   5   6  -2 13.5698  1.9511   1
  -5  -6   2 11.9087  1.8896   2
   4   6  -2 14.0812  1.6926   3
   4   6  -2 13.3802  1.7910   1
  -4  -6   2 15.8504  1.7035   2
   3   6  -2 7.68015 1.67282   1
   3   6  -2 10.7071  1.6273   3
  -3  -6   2 9.86476 1.45384   2
   2   6  -2 28.9158  2.4298   1
   2   6  -2 30.4074  2.2933   3
  -2  -6   2 33.7633  2.0624   2
   1   6  -2 64.4164  3.8864   1
   1   6  -2 65.4104  3.5842   3
  -1  -6   2 59.1993  3.0913   2
   0   6  -2 271.477  13.064   1
   0  -6   2 265.819  12.321   3
   0  -6   2 278.406  11.381   2
  -1   6  -2 1.88197 1.01917   1
   1  -6   2 3.52575 0.98416   3
   1  -6   2 3.44017 0.41962   2
  -2   6  -2 99.8054  5.4543   1
   2  -6   2 102.404   5.060   3
  -3   6  -2 198.426   9.353   1
   3  -6   2 178.805   8.698   3
  -4   6  -2 134.211   5.911   2
  -4   6  -2 142.190   7.079   1
  -5   6  -2 197.448   8.937   2
  -5   6  -2 206.217  10.119   1
   5  -6   2 221.842   9.787   3
  -6   6  -2 89.5516  4.4000   2
  -6   6  -2 93.2830  4.9379   1
   6  -6   2 86.8437  4.8612   3
  -7   6  -2 112.526   5.940   1
  -7   6  -2 116.292   5.566   2
   7  -6   2 112.424   6.058   3
  -8   6  -2 80.0800  4.4951   1
  -8   6  -2 80.9716  4.4377   2
   8  -6   2 80.5124  4.8505   3
  -9   6  -2 21.0194  2.0705   2
  -9   6  -2 19.8898  1.8417   1
   9  -6   2 18.5922  2.3042   3
 -10   6  -2 -0.7117  1.2744   2
  10  -6   2 -0.3963  1.5856   3
 -11   6  -2 289.638  13.070   2
  11  -6   2 264.257  13.931   3
 -12   6  -2 124.329   6.829   2
  12  -6   2 112.011   7.421   3
 -13   6  -2 10.1550  2.3985   2
  13  -6   2 8.83941 3.01365   3
 -14   6  -2 61.2550  4.6631   2
  14  -6   2 56.4515  5.2822   3
 -15   6  -2 305.812  15.162   2
  15  -6   2 311.475  16.625   3
 -16   6  -2 18.2896  3.8017   2
  12   5  -2 2.69622 2.97674   3
 -12  -5   2 3.98029 2.96959   2
  11   5  -2 3.62192 2.55255   3
 -11  -5   2 2.46625 2.50130   2
  10   5  -2 1.54712 2.08149   3
 -10  -5   2 -0.1065  2.0504   2
   9   5  -2 34.7178  3.7320   3
  -9  -5   2 35.4263  3.4002   2
   8   5  -2 87.9210  5.9891   3
  -8  -5   2 87.0205  5.4452   2
   7   5  -2 4.32216 1.64255   3
  -7  -5   2 2.56403 1.55833   2
   6   5  -2 2.79984 1.48390   3
  -6  -5   2 1.73319 1.39496   2
   5   5  -2 2.24209 1.12615   1
   5   5  -2 2.96870 1.28707   3
  -5  -5   2 1.51814 1.25436   2
   4   5  -2 0.24176 0.89588   3
   4   5  -2 -0.3946  0.9848   1
  -4  -5   2 0.43227 0.99319   2
   3   5  -2 -0.8590  0.7544   3
   3   5  -2 1.44501 1.00150   1
  -3  -5   2 -0.0046  0.8397   2
   2   5  -2 3.10578 1.09432   1
   2   5  -2 1.69365 0.88967   3
  -2  -5   2 3.51930 0.84471   2
   1   5  -2 0.48204 0.82656   1
   1   5  -2 0.20480 0.68171   3
  -1  -5   2 0.89720 0.56796   2
   0   5  -2 -0.1423  0.7919   1
   0  -5   2 -0.3110  0.4760   3
   0  -5   2 0.17586 0.40319   2
  -1   5  -2 -0.4996  0.7082   1
   1  -5   2 -0.5460  0.5426   3
  -2   5  -2 -0.5233  0.7036   1
   2  -5   2 -0.0721  0.5018   3
  -3   5  -2 1.96701 0.52494   2
  -3   5  -2 1.99846 1.05134   1
   3  -5   2 0.47594 0.74964   3
  -4   5  -2 4.53851 1.06576   1
  -4   5  -2 4.39235 0.74918   2
   4  -5   2 6.00848 1.03309   3
  -5   5  -2 8.84275 1.07271   2
  -5   5  -2 8.75931 1.15956   1
   5  -5   2 13.7122  1.3502   3
  -6   5  -2 7.97835 1.26830   2
  -6   5  -2 9.89968 1.19307   1
   6  -5   2 9.61315 1.51721   3
  -7   5  -2 3.99731 1.13778   2
  -7   5  -2 4.25390 0.98897   1
   7  -5   2 3.09340 1.29688   3
  -8   5  -2 -1.4590  0.8941   2
  -8   5  -2 -0.1799  0.8281   1
   8  -5   2 -1.2892  1.1473   3
  -9   5  -2 1.24151 1.14399   2
   9  -5   2 1.91771 1.53209   3
 -10   5  -2 -0.3264  1.2846   2
  10  -5   2 0.38682 1.65128   3
 -11   5  -2 -1.4304  1.4321   2
  11  -5   2 -0.1830  1.9098   3
 -12   5  -2 0.88325 1.72572   2
  12  -5   2 1.58440 2.30753   3
 -13   5  -2 8.23984 2.34400   2
  13  -5   2 3.66740 2.46374   3
 -14   5  -2 37.9085  3.7950   2
  14  -5   2 49.3982  4.7086   3
 -15   5  -2 75.6247  5.7452   2
  15  -5   2 84.2285  6.6315   3
 -16   5  -2 5.15534 3.08941   2
 -13  -4   2 17.8551  3.5988   2
  12   4  -2 52.9115  5.0388   3
 -12  -4   2 46.6097  4.5922   2
  11   4  -2 -1.5303  2.3144   3
 -11  -4   2 5.03336 2.38858   2
  10   4  -2 48.5052  4.3743   3
 -10  -4   2 40.5865  3.8242   2
   9   4  -2 413.163  21.441   3
  -9  -4   2 490.936  20.508   2
   8   4  -2 186.784   9.904   3
  -8  -4   2 173.768   9.013   2
   7   4  -2 71.9918  4.7687   3
  -7  -4   2 66.3748  4.2785   2
   6   4  -2 303.506  14.329   3
  -6  -4   2 294.774  13.484   2
   5   4  -2 448.629  20.291   3
   5   4  -2 479.044  20.445   1
  -5  -4   2 415.518  19.249   2
   4   4  -2 36.7339  2.6103   3
   4   4  -2 36.4935  2.4269   1
  -4  -4   2 36.0557  2.4534   2
   3   4  -2 56.8777  3.3158   1
   3   4  -2 57.3147  3.3375   3
  -3  -4   2 57.3895  3.1593   2
   2   4  -2 166.918   7.734   3
   2   4  -2 167.902   8.048   1
  -2  -4   2 160.353   7.295   2
   1   4  -2 763.213  31.632   3
   1   4  -2 701.105  32.893   1
  -1  -4   2 738.813  30.145   2
   0   4  -2 13.8639  1.3556   1
   0  -4   2 17.0590  1.1985   3
   0  -4   2 15.2579  0.9183   2
  -1   4  -2 41.2521  2.4841   1
   1  -4   2 39.7199  2.2013   3
   1  -4   2 39.2855  1.7508   2
  -2   4  -2 3382.26  145.61   2
   2  -4   2 3663.62  148.81   3
  -3   4  -2 2340.55  100.76   1
  -3   4  -2 2161.23   92.87   2
   3  -4   2 2366.23   96.90   3
  -4   4  -2 290.408  14.314   1
  -4   4  -2 317.329  13.144   2
   4  -4   2 329.151  13.933   3
  -5   4  -2 7.63983 0.98194   1
  -5   4  -2 8.08308 1.03582   2
   5  -4   2 10.6775  1.4111   3
  -6   4  -2 259.257  11.048   2
  -6   4  -2 242.565  11.611   1
   6  -4   2 251.877  11.684   3
  -7   4  -2 83.5587  4.5962   2
  -7   4  -2 92.9445  4.4992   1
   7  -4   2 84.1728  4.9991   3
  -8   4  -2 64.4917  3.5492   1
  -8   4  -2 67.3990  3.9230   2
   8  -4   2 68.7597  4.4048   3
  -9   4  -2 158.065   7.844   2
   9  -4   2 158.034   8.579   3
 -10   4  -2 60.3541  3.9269   2
  10  -4   2 56.1024  4.3468   3
 -11   4  -2 -0.4616  1.5158   2
  11  -4   2 1.70695 1.80524   3
 -12   4  -2 47.3599  3.7890   2
  12  -4   2 46.4143  4.3819   3
 -13   4  -2 186.406   9.641   2
  13  -4   2 175.329  10.469   3
 -14   4  -2 459.314  20.564   2
  14  -4   2 427.391  21.908   3
 -15   4  -2 150.145   8.874   2
  15  -4   2 155.934   9.777   3
  13   3  -2 14.2920  3.4169   3
 -13  -3   2 14.8304  3.3827   2
  12   3  -2 3.42751 2.75555   3
 -12  -3   2 5.17714 2.23655   2
  11   3  -2 -2.5943  1.7939   3
 -11  -3   2 0.60964 2.14632   2
  10   3  -2 10.6659  2.7517   3
 -10  -3   2 6.25159 2.21998   2
   9   3  -2 19.1243  2.9958   3
  -9  -3   2 15.7486  2.4985   2
   8   3  -2 0.59350 1.43214   3
  -8  -3   2 0.50814 1.35378   2
   7   3  -2 56.1102  4.2719   3
  -7  -3   2 66.6771  4.0877   2
   6   3  -2 170.094   7.372   1
   6   3  -2 129.272   7.798   3
   5   3  -2 1.41839 0.89791   1
   5   3  -2 0.57336 1.07753   3
  -5  -3   2 1.64122 1.08152   2
   4   3  -2 0.10174 0.78613   3
   4   3  -2 -0.1592  0.6973   1
  -4  -3   2 -0.0920  0.7791   2
   3   3  -2 8.33961 1.09467   1
   3   3  -2 7.21680 1.21081   3
  -3  -3   2 8.88277 1.06118   2
   2   3  -2 3.05515 0.88776   3
   2   3  -2 3.49634 0.94685   1
  -2  -3   2 3.41192 0.89105   2
   1   3  -2 0.19895 0.57499   1
   1   3  -2 1.01466 0.50415   3
  -1  -3   2 0.50589 0.46157   2
   0   3  -2 0.48095 0.61278   1
   0  -3   2 0.88618 0.40635   3
   0  -3   2 0.57333 0.32264   2
  -1   3  -2 3.91538 0.83651   1
   1  -3   2 4.70273 0.61055   3
  -2   3  -2 0.05475 0.25731   2
  -2   3  -2 0.05427 0.43799   1
   2  -3   2 1.06897 0.47501   3
  -3   3  -2 2.50268 0.56008   2
  -3   3  -2 2.67886 0.68676   1
   3  -3   2 4.28436 0.78345   3
  -4   3  -2 15.5624  1.2483   1
  -4   3  -2 14.8749  1.2445   2
   4  -3   2 15.6966  1.3773   3
  -5   3  -2 0.66030 0.63972   1
  -5   3  -2 2.20712 0.85122   2
   5  -3   2 0.68162 0.81517   3
  -6   3  -2 22.7726  1.8351   2
  -6   3  -2 18.6561  1.4834   1
   6  -3   2 21.4393  2.1089   3
  -7   3  -2 21.2540  1.4381   1
  -7   3  -2 16.7178  1.6693   2
   7  -3   2 21.9705  2.2415   3
  -8   3  -2 2.06281 1.16199   2
   8  -3   2 0.20546 1.40610   3
  -9   3  -2 17.4679  2.0387   2
   9  -3   2 20.3728  2.9082   3
 -10   3  -2 14.4514  2.3462   2
  10  -3   2 21.9298  3.1810   3
 -11   3  -2 -1.8521  1.4144   2
  11  -3   2 -1.6769  1.5852   3
 -12   3  -2 16.4225  2.7496   2
  12  -3   2 15.5801  3.2370   3
 -13   3  -2 39.9040  3.7553   2
  13  -3   2 41.8436  4.1980   3
 -14   3  -2 36.4880  3.8395   2
  14  -3   2 38.9431  4.3477   3
 -15   3  -2 5.67994 3.04950   2
  15  -3   2 5.84804 2.89854   3
  14   2  -2 6.93752 3.31955   3
  13   2  -2 14.5228  3.4671   3
 -13  -2   2 10.7813  3.2303   2
  12   2  -2 0.33827 2.57807   3
 -12  -2   2 2.62582 2.38059   2
  11   2  -2 1.58035 2.15814   3
 -11  -2   2 -0.4564  2.0397   2
  10   2  -2 1.66648 1.68248   3
 -10  -2   2 0.79924 1.83547   2
   9   2  -2 19.8337  2.5854   3
  -9  -2   2 26.1323  2.6098   2
   8   2  -2 381.152  18.966   3
  -8  -2   2 426.432  18.059   2
   7   2  -2 2397.38  105.61   3
  -7  -2   2 2542.94  101.07   2
   6   2  -2 3071.80  125.50   1
   6   2  -2 2767.34  121.49   3
  -6  -2   2 2722.10  116.23   2
   5   2  -2 212.675   9.535   1
   5   2  -2 223.259  10.062   3
  -5  -2   2 182.020   9.267   2
   4   2  -2 105.386   5.258   3
   4   2  -2 101.919   4.943   1
  -4  -2   2 95.2040  4.9137   2
   3   2  -2 56.1748  2.8855   1
   3   2  -2 54.9213  3.0128   3
  -3  -2   2 50.4027  2.8338   2
   2   2  -2 121.578   5.675   3
   2   2  -2 116.391   5.828   1
  -2  -2   2 129.312   5.489   2
   1   2  -2 172.532   7.458   3
   1   2  -2 163.571   7.799   1
  -1  -2   2 167.184   7.116   2
   0   2  -2 14.2130  1.0515   1
   0  -2   2 13.2315  0.7421   2
   0  -2   2 14.0444  0.8632   3
  -1   2  -2 171.938   7.789   1
   1  -2   2 174.432   7.389   3
   1  -2   2 158.894   6.999   2
  -2   2  -2 92.3209  3.7768   2
  -2   2  -2 84.0622  4.1845   1
   2  -2   2 84.9498  4.0516   3
  -3   2  -2 89.1772  3.8341   2
  -3   2  -2 84.1797  4.0434   1
   3  -2   2 77.5714  4.0768   3
  -4   2  -2 261.182  13.465   1
  -4   2  -2 348.269  12.842   2
   4  -2   2 295.694  13.485   3
  -5   2  -2 630.214  26.555   1
  -5   2  -2 607.617  24.943   2
   5  -2   2 554.663  26.192   3
  -6   2  -2 454.559  21.224   1
  -6   2  -2 499.179  20.321   2
   6  -2   2 480.600  21.570   3
  -7   2  -2 5.21649 0.68768   1
  -7   2  -2 6.70413 1.30583   2
   7  -2   2 4.09709 1.55930   3
  -8   2  -2 165.299   8.079   2
   8  -2   2 166.851   8.951   3
  -9   2  -2 82.8933  4.8430   2
   9  -2   2 82.3289  5.4724   3
 -10   2  -2 1.36491 1.45330   2
  10  -2   2 1.02660 1.64723   3
 -11   2  -2 21.2488  2.5743   2
  11  -2   2 22.1815  2.8959   3
 -12   2  -2 53.8557  4.1622   2
  12  -2   2 53.7145  4.6981   3
 -13   2  -2 58.5517  4.6924   2
  13  -2   2 65.9783  5.3324   3
 -14   2  -2 42.7945  4.1100   2
  14  -2   2 48.8988  4.6204   3
 -15   2  -2 75.6068  5.6214   2
  15  -2   2 69.2090  5.9469   3
  14   1  -2 12.4768  3.5198   3
 -14  -1   2 11.7200  3.0481   2
  13   1  -2 -1.3682  2.3152   3
 -13  -1   2 -3.6390  1.8130   2
  12   1  -2 -0.0478  2.2477   3
 -12  -1   2 -3.1569  2.0061   2
  11   1  -2 3.30723 2.08581   3
 -11  -1   2 3.90502 2.17872   2
  10   1  -2 14.8939  2.7832   3
 -10  -1   2 12.6129  2.4612   2
   9   1  -2 4.89518 1.79146   3
  -9  -1   2 3.56027 1.75477   2
   8   1  -2 40.8721  3.4850   3
  -8  -1   2 46.2570  3.3387   2
   7   1  -2 56.7357  4.0034   3
   6   1  -2 17.7661  2.0260   3
   6   1  -2 16.3380  1.2942   1
  -6  -1   2 21.5564  1.8908   2
   5   1  -2 2.08246 0.64397   1
   5   1  -2 2.01654 1.12131   3
  -5  -1   2 2.18907 0.98087   2
   4   1  -2 7.32146 0.89387   1
   4   1  -2 11.3858  1.3325   3
   3   1  -2 3.57092 0.86719   3
   3   1  -2 2.27233 0.68592   1
  -3  -1   2 3.09896 0.76903   2
   2   1  -2 0.56596 0.47053   1
   2   1  -2 1.21808 0.50358   3
  -2  -1   2 1.34670 0.45286   2
   1   1  -2 0.59791 0.28282   3
   1   1  -2 0.18941 0.36151   1
  -1  -1   2 1.24166 0.32028   2
   0   1  -2 -0.1246  0.2559   1
   0  -1   2 -0.0917  0.1430   2
   0  -1   2 -0.3211  0.1465   3
  -1   1  -2 0.02126 0.25358   1
   1  -1   2 0.07043 0.14590   2
   1  -1   2 0.04366 0.21269   3
  -2   1  -2 1.12053 0.37873   1
  -2   1  -2 0.66653 0.36745   2
   2  -1   2 0.70557 0.55221   3
  -3   1  -2 5.84334 0.85281   2
   3  -1   2 7.51277 1.18263   3
  -4   1  -2 27.3203  1.7476   2
  -4   1  -2 23.7627  1.3115   1
  -5   1  -2 13.4206  1.4192   2
   5  -1   2 13.4643  1.8216   3
  -6   1  -2 0.42331 0.87691   2
   6  -1   2 0.37069 1.21909   3
  -7   1  -2 0.33367 0.76267   2
   7  -1   2 0.56228 1.43753   3
  -8   1  -2 -0.4749  1.0688   2
   8  -1   2 0.57421 1.43842   3
  -9   1  -2 -1.5430  0.9825   2
   9  -1   2 -0.5329  1.4541   3
 -10   1  -2 -0.7503  1.3600   2
  10  -1   2 0.98088 1.99199   3
 -11   1  -2 -0.5219  1.7879   2
  11  -1   2 0.95810 1.86706   3
 -12   1  -2 11.7733  2.6816   2
  12  -1   2 14.8905  3.0890   3
 -13   1  -2 6.63582 2.53655   2
  13  -1   2 8.74072 2.94381   3
 -14   1  -2 11.5234  3.1964   2
  14  -1   2 17.9360  3.5614   3
  14   0  -2 27.5152  3.9951   3
 -14   0   2 26.7498  3.8119   2
  13   0  -2 10.7018  2.8217   3
 -13   0   2 -1.7011  2.1854   2
  12   0  -2 0.88270 2.07875   3
 -12   0   2 0.35924 1.85202   2
  11   0  -2 34.1372  3.5169   3
 -11   0   2 28.0641  3.0622   2
  10   0  -2 125.139   7.532   3
 -10   0   2 128.241   6.946   2
   9   0  -2 51.8705  4.0995   3
  -9   0   2 53.3898  3.7345   2
   8   0  -2 219.966  11.186   3
  -8   0   2 221.848  10.468   2
   7   0  -2 151.152   8.093   3
  -7   0   2 154.292   7.513   2
   6   0  -2 250.544  12.364   3
   6   0  -2 246.686  11.727   1
  -6   0   2 283.456  11.724   2
   5   0  -2 109.580   5.320   1
   5   0  -2 109.769   5.932   3
  -5   0   2 117.627   5.510   2
   4   0  -2 67.0942  3.7656   3
   4   0  -2 65.9450  3.2655   1
  -4   0   2 61.5873  3.3221   2
   3   0  -2 19.0400  1.5161   3
   3   0  -2 16.3924  1.1848   1
  -3   0   2 16.9489  1.2562   2
   2   0  -2 5.29439 0.67755   1
   2   0  -2 4.95985 0.76382   3
  -2   0   2 3.44434 0.55045   2
   1   0  -2 1.73269 0.30537   3
   1   0  -2 0.01994 0.26341   1
  -1   0   2 0.19953 0.15723   2
   0   0  -2 -2.4034  0.2006   1
   0   0   2 -2.5297  0.0697   2
   1   0   2 141.584   6.472   3
   1   0   2 145.993   6.032   2
  -2   0  -2 195.993   7.871   2
   2   0   2 174.112   8.462   3
  -3   0  -2 169.027   6.984   2
   3   0   2 148.208   7.587   3
  -4   0  -2 262.673  11.324   2
   4   0   2 262.126  12.285   3
  -5   0  -2 250.140  10.591   2
   5   0   2 225.793  11.418   3
  -6   0  -2 66.4502  3.7774   2
   6   0   2 66.3227  4.3555   3
  -7   0  -2 264.488  11.553   2
   7   0   2 239.900  12.440   3
  -8   0  -2 14.1379  2.0292   2
   8   0   2 18.0603  2.7775   3
  -9   0  -2 26.3613  2.4820   2
   9   0   2 24.9810  2.9198   3
 -10   0  -2 0.15506 1.28676   2
  10   0   2 0.78769 1.57962   3
 -11   0  -2 111.950   6.618   2
  11   0   2 114.608   7.380   3
 -12   0  -2 249.023  11.879   2
  12   0   2 214.318  12.430   3
 -13   0  -2 120.243   7.470   2
  13   0   2 126.911   8.155   3
 -14   0  -2 38.2783  3.9301   2
  14   0   2 38.4711  4.1493   3
  15  -1  -2 5.74951 2.87480   3
 -15   1   2 3.65625 2.87959   2
  14  -1  -2 3.03627 2.66252   3
 -14   1   2 -0.8543  2.4391   2
  13  -1  -2 -1.2865  2.2204   3
 -13   1   2 -1.0683  2.1924   2
  12  -1  -2 -0.8178  1.9296   3
 -12   1   2 -0.3503  1.9404   2
  11  -1  -2 17.5300  3.0348   3
 -11   1   2 16.6017  2.7461   2
  10  -1  -2 4.35461 1.93858   3
 -10   1   2 5.03035 1.67395   2
   9  -1  -2 15.1712  2.4461   3
  -9   1   2 8.59890 1.80835   2
   8  -1  -2 23.2052  2.5878   3
  -8   1   2 27.6271  2.4610   2
   7  -1  -2 15.4884  2.0028   3
   7  -1  -2 9.01402 1.20592   1
  -7   1   2 17.0486  1.7853   2
   6  -1  -2 7.42086 1.18205   1
   6  -1  -2 12.1489  1.8720   3
  -6   1   2 10.0912  1.2499   2
   5  -1  -2 -0.6117  0.6107   4
   5  -1  -2 2.54280 1.00452   3
   5  -1  -2 -0.9511  0.6003   1
  -5   1   2 0.28237 0.69074   2
   4  -1  -2 3.48511 0.89350   3
  -4   1   2 1.15473 0.59055   1
  -4   1   2 2.12592 0.66103   2
   3  -1  -2 2.34306 0.75461   3
  -3   1   2 1.16973 0.55405   1
  -3   1   2 2.93702 0.61168   2
   2  -1  -2 2.66933 0.53227   3
  -2   1   2 3.42448 0.48607   2
  -2   1   2 3.28306 0.60241   1
   1  -1  -2 0.64163 0.21048   3
  -1   1   2 0.28414 0.18994   2
  -1   1   2 0.01466 0.28640   1
   0   1   2 0.13524 0.13151   2
   0   1   2 -0.0333  0.1566   3
   0   1   2 -0.1441  0.2016   1
   1   1   2 -0.1655  0.2907   3
   1   1   2 0.35430 0.29275   1
  -2  -1  -2 0.00721 0.42959   2
   2   1   2 0.70230 0.36024   1
   2   1   2 0.49834 0.46765   3
  -3  -1  -2 1.27013 0.65538   2
   3   1   2 1.80413 0.93245   3
   3   1   2 0.35627 0.38236   1
  -4  -1  -2 11.7841  1.2574   2
   4   1   2 10.6052  1.4466   3
  -5  -1  -2 7.00211 1.30106   2
   5   1   2 6.72912 1.57804   3
  -6  -1  -2 13.5739  1.5769   2
   6   1   2 11.9848  2.0033   3
  -7  -1  -2 12.8712  1.6033   2
   7   1   2 17.7666  2.3225   3
  -8  -1  -2 -2.3713  1.1593   2
   8   1   2 0.34596 1.53885   3
  -9  -1  -2 0.24396 1.25053   2
   9   1   2 1.55535 1.85798   3
 -10  -1  -2 21.5657  2.9271   2
  10   1   2 23.6734  3.4137   3
 -11  -1  -2 51.7291  4.0827   2
  11   1   2 58.3418  4.7411   3
 -12  -1  -2 29.1444  3.3962   2
  12   1   2 36.7581  4.1053   3
 -13  -1  -2 12.9111  3.0511   2
  13   1   2 22.7354  4.1361   3
 -14  -1  -2 13.7143  3.4083   2
  14   1   2 11.3286  3.4445   3
  15  -2  -2 9.03722 3.31370   3
 -15   2   2 12.0953  3.1972   2
  14  -2  -2 5.67611 2.75614   3
 -14   2   2 6.87593 2.47128   2
  13  -2  -2 9.63466 2.83906   3
 -13   2   2 2.80769 2.14568   2
  12  -2  -2 35.5516  3.6534   3
 -12   2   2 27.0370  2.9256   2
  11  -2  -2 15.5360  2.9419   3
 -11   2   2 11.6566  2.3797   2
  10  -2  -2 106.404   6.327   3
 -10   2   2 88.7339  5.5423   2
   9  -2  -2 493.716  22.272   3
  -9   2   2 464.491  20.884   2
   8  -2  -2 421.485  19.531   3
   8  -2  -2 433.020  19.059   1
   8  -2  -2 403.310  17.544   4
  -8   2   2 423.049  18.390   2
   7  -2  -2 86.8582  4.3754   1
   7  -2  -2 84.1740  4.0009   4
   7  -2  -2 81.2538  4.9978   3
  -7   2   2 86.2456  4.6000   2
   6  -2  -2 16.9132  1.7466   3
  -6   2   2 15.7309  1.5727   2
  -6   2   2 19.9590  1.3933   1
   5  -2  -2 50.9536  3.0984   3
  -5   2   2 54.2010  2.8229   1
  -5   2   2 51.0062  2.8979   2
   4  -2  -2 12.7830  1.2058   3
  -4   2   2 16.6571  1.1464   1
  -4   2   2 15.7664  1.2176   2
   3  -2  -2 160.794   7.378   3
  -3   2   2 164.018   7.073   2
  -3   2   2 168.056   7.657   1
   2  -2  -2 21.4010  1.2102   3
  -2   2   2 18.7376  1.3012   1
  -2   2   2 19.9074  1.0957   2
   1  -2  -2 391.023  16.320   3
  -1   2   2 365.174  17.048   1
  -1   2   2 384.408  15.660   2
   0   2   2 2.92376 0.33391   2
   0   2   2 3.31577 0.48658   3
   0   2   2 2.54758 0.56882   1
  -1  -2  -2 81.2192  3.7211   2
   1   2   2 85.6985  3.9968   3
   1   2   2 86.1550  4.0745   1
  -2  -2  -2 1655.66   64.09   2
   2   2   2 1466.26   69.36   1
   2   2   2 1606.41   66.94   3
  -3  -2  -2 808.892  29.925   2
   3   2   2 657.221  31.992   1
   3   2   2 705.037  31.306   3
  -4  -2  -2 150.354   6.887   2
   4   2   2 150.006   6.856   1
   4   2   2 143.440   7.387   3
  -5  -2  -2 88.3962  4.7799   2
   5   2   2 98.1979  4.4349   1
   5   2   2 91.5570  5.3052   3
  -6  -2  -2 327.857  14.849   2
   6   2   2 347.638  16.004   3
  -7  -2  -2 6.89909 1.57546   2
   7   2   2 8.30864 2.09471   3
  -8  -2  -2 20.8560  2.1866   2
   8   2   2 25.5513  2.7596   3
  -9  -2  -2 12.2832  2.1548   2
   9   2   2 11.8264  2.7800   3
 -10  -2  -2 22.0730  2.7156   2
  10   2   2 24.2851  3.2183   3
 -11  -2  -2 119.426   7.056   2
  11   2   2 121.633   7.891   3
 -12  -2  -2 48.0414  4.2488   2
  12   2   2 51.3007  4.7123   3
 -13  -2  -2 48.2686  4.2849   2
  13   2   2 36.7566  4.3979   3
  15  -3  -2 9.34038 3.13652   3
 -15   3   2 3.47611 2.62679   2
  14  -3  -2 6.30787 2.55684   3
 -14   3   2 1.74239 2.10180   2
  13  -3  -2 1.17722 2.20178   3
 -13   3   2 0.50682 2.11045   2
  12  -3  -2 8.58598 2.45242   3
 -12   3   2 7.85727 2.24956   2
  11  -3  -2 1.29400 1.70613   3
 -11   3   2 3.49641 1.77818   2
  10  -3  -2 20.9410  2.6387   3
 -10   3   2 22.4240  2.4931   2
   9  -3  -2 59.5651  4.1441   3
  -9   3   2 48.3634  3.5452   2
   8  -3  -2 19.9825  2.1600   3
  -8   3   2 21.9166  2.0582   2
  -8   3   2 21.0602  1.6462   1
   7  -3  -2 -0.4261  1.0078   3
  -7   3   2 0.16742 0.92825   2
  -7   3   2 2.55242 0.83485   1
   6  -3  -2 6.85871 1.37157   3
  -6   3   2 7.48561 1.21223   2
  -6   3   2 7.63569 1.00200   1
   5  -3  -2 5.63532 1.09254   3
  -5   3   2 5.33703 0.97461   2
  -5   3   2 5.96697 0.94052   1
   4  -3  -2 3.37269 0.92504   3
  -4   3   2 3.84161 0.81563   2
  -4   3   2 2.12764 0.89509   1
   3  -3  -2 14.2584  1.0283   3
  -3   3   2 9.08961 1.01169   1
  -3   3   2 11.7265  0.8492   2
   2  -3  -2 0.18109 0.44488   3
  -2   3   2 0.09186 0.56134   1
  -2   3   2 0.59445 0.31657   2
   1  -3  -2 0.32762 0.41705   3
  -1   3   2 1.39889 0.59962   1
  -1   3   2 0.24069 0.23584   2
   0   3   2 0.43462 0.51884   1
   0   3   2 0.88377 0.46060   3
  -1  -3  -2 -0.1275  0.4209   2
   1   3   2 -0.3048  0.5267   3
   1   3   2 -0.3790  0.5356   1
  -2  -3  -2 12.8970  1.1929   2
   2   3   2 14.0994  1.2740   1
  -3  -3  -2 9.18103 1.22455   2
   3   3   2 9.04613 1.38232   3
   3   3   2 9.43057 1.00216   1
  -4  -3  -2 12.5144  1.4178   2
   4   3   2 11.3502  1.5435   3
   4   3   2 11.4175  1.1100   1
  -5  -3  -2 2.24823 0.99001   2
   5   3   2 3.00670 0.83910   1
   5   3   2 1.99915 1.33028   3
  -6  -3  -2 5.49030 1.47672   2
   6   3   2 5.95165 1.68815   3
  -7  -3  -2 2.98481 1.44990   2
   7   3   2 5.38883 1.79758   3
  -8  -3  -2 2.49979 1.63419   2
   8   3   2 3.43266 1.95797   3
  -9  -3  -2 4.70600 1.87166   2
   9   3   2 4.51397 2.15463   3
 -10  -3  -2 1.46622 1.79759   2
  10   3   2 1.71372 2.29605   3
 -11  -3  -2 -2.2857  1.7874   2
  11   3   2 1.77965 2.50810   3
 -12  -3  -2 20.1849  3.4078   2
  12   3   2 14.8220  3.6248   3
 -13  -3  -2 51.8799  4.7863   2
  13   3   2 60.2478  5.4550   3
  16  -4  -2 8.01302 3.46835   3
 -16   4   2 16.8903  3.5787   2
  15  -4  -2 17.6416  3.8455   3
 -15   4   2 8.55144 2.84503   2
  14  -4  -2 -0.5300  2.5254   3
 -14   4   2 -0.1468  2.1531   2
  13  -4  -2 1.58509 2.29915   3
 -13   4   2 0.27666 1.85518   2
  12  -4  -2 30.4371  4.0386   3
 -12   4   2 24.3847  2.8334   2
  11  -4  -2 18.3961  3.0475   3
 -11   4   2 16.7932  2.7011   2
  10  -4  -2 553.220  26.949   3
 -10   4   2 630.597  25.757   2
   9  -4  -2 321.281  15.488   3
  -9   4   2 330.579  14.706   2
   8  -4  -2 7.16842 1.80913   3
  -8   4   2 9.59537 1.40718   1
  -8   4   2 14.7835  1.9345   2
   7  -4  -2 704.259  29.501   3
  -7   4   2 706.860  30.152   1
  -7   4   2 602.558  28.072   2
   6  -4  -2 134.967   6.883   3
  -6   4   2 133.223   6.897   1
  -6   4   2 156.502   6.678   2
   5  -4  -2 49.5293  2.9111   3
  -5   4   2 50.6443  2.9644   1
  -5   4   2 53.2548  2.7456   2
   4  -4  -2 52.9619  2.8302   3
  -4   4   2 50.3875  2.5665   2
  -4   4   2 54.2553  3.0161   1
   3  -4  -2 909.338  37.843   3
  -3   4   2 921.923  36.180   2
  -3   4   2 827.012  39.416   1
   2  -4  -2 378.126  16.353   3
  -2   4   2 380.112  17.153   1
  -2   4   2 369.736  15.447   2
   1  -4  -2 8.34057 0.85888   3
  -1   4   2 8.21171 0.55097   2
  -1   4   2 6.01844 0.90087   1
   0  -4  -2 292.184  12.107   2
   0   4   2 293.408  12.906   3
   0   4   2 288.931  13.459   1
  -1  -4  -2 588.304  24.510   2
   1   4   2 635.731  25.824   3
   1   4   2 562.598  26.699   1
  -2  -4  -2 118.752   5.358   2
   2   4   2 117.373   5.751   3
   2   4   2 110.548   5.729   1
  -3  -4  -2 30.2305  2.0927   2
   3   4   2 31.2407  2.2731   3
   3   4   2 31.7625  2.0825   1
  -4  -4  -2 373.758  17.161   2
   4   4   2 432.248  18.274   3
   4   4   2 397.072  18.184   1
  -5  -4  -2 477.156  20.406   2
   5   4   2 484.317  21.618   3
   5   4   2 463.387  21.388   1
  -6  -4  -2 98.8087  5.2540   2
   6   4   2 88.4081  5.6720   3
  -7  -4  -2 17.4141  2.0567   2
   7   4   2 19.4183  2.8641   3
  -8  -4  -2 134.138   7.474   2
   8   4   2 154.048   8.608   3
  -9  -4  -2 286.533  13.399   2
   9   4   2 271.480  14.507   3
 -10  -4  -2 0.10905 1.82388   2
  10   4   2 -0.6123  2.1678   3
 -11  -4  -2 7.63325 2.54995   2
  11   4   2 8.89279 3.16242   3
 -12  -4  -2 121.913   7.515   2
  12   4   2 116.749   8.207   3
  16  -5  -2 6.02297 3.09093   3
 -16   5   2 6.89106 2.86744   2
  15  -5  -2 6.85714 3.16644   3
 -15   5   2 7.64458 2.69231   2
  14  -5  -2 1.22776 2.65137   3
 -14   5   2 0.83783 2.15298   2
  13  -5  -2 7.82712 2.84586   3
 -13   5   2 7.55713 2.40114   2
  12  -5  -2 4.13036 2.23123   3
 -12   5   2 2.13091 1.90207   2
  11  -5  -2 5.07576 1.97859   3
 -11   5   2 1.81924 1.59147   2
  10  -5  -2 24.3794  2.6955   3
 -10   5   2 23.9225  2.4522   2
   9  -5  -2 5.41280 1.71803   3
  -9   5   2 2.86641 1.46276   2
  -9   5   2 5.80336 1.37493   1
   8  -5  -2 3.38474 1.34031   3
  -8   5   2 2.99115 1.19651   2
  -8   5   2 3.19099 1.26769   1
   7  -5  -2 37.0096  2.6203   3
  -7   5   2 36.2733  2.5478   2
  -7   5   2 36.0108  2.5494   1
   6  -5  -2 78.6886  4.1885   3
  -6   5   2 76.8636  4.2262   1
  -6   5   2 71.5626  3.8305   2
   5  -5  -2 2.23666 0.93157   3
  -5   5   2 1.37666 0.86259   1
  -5   5   2 2.62638 0.73978   2
   4  -5  -2 7.15226 1.10234   3
  -4   5   2 3.41903 0.98959   1
  -4   5   2 4.82024 0.63262   2
   3  -5  -2 0.09306 0.62837   3
  -3   5   2 1.84519 0.87633   1
  -3   5   2 0.85391 0.33976   2
   2  -5  -2 2.63390 0.69018   3
  -2   5   2 2.32924 0.34395   2
  -2   5   2 2.09986 0.77137   1
   1  -5  -2 3.60750 0.48484   2
   1  -5  -2 4.11230 0.88461   3
  -1   5   2 5.75213 1.15042   1
   0  -5  -2 0.69772 0.47721   2
   0   5   2 -1.3093  0.7395   1
   0   5   2 0.05916 0.64886   3
  -1  -5  -2 2.34952 0.69621   2
   1   5   2 2.12427 0.74664   3
   1   5   2 2.54391 0.98380   1
  -2  -5  -2 0.58887 0.70070   2
   2   5   2 0.14611 0.94163   1
   2   5   2 0.57603 0.77220   3
  -3  -5  -2 -0.2230  0.7910   2
   3   5   2 0.95133 0.93712   1
   3   5   2 1.11541 0.99338   3
  -4  -5  -2 13.0294  1.5137   2
   4   5   2 12.4839  1.4591   1
   4   5   2 14.3767  1.8502   3
  -5  -5  -2 3.84026 1.29492   2
   5   5   2 2.60899 1.45129   3
  -6  -5  -2 -0.0977  1.2914   2
   6   5   2 0.43487 1.45486   3
  -7  -5  -2 -2.2803  1.1530   2
   7   5   2 1.07098 1.71785   3
  -8  -5  -2 27.0961  2.8716   2
   8   5   2 31.0202  3.4456   3
  -9  -5  -2 4.78408 2.20201   2
   9   5   2 5.74070 2.65234   3
 -10  -5  -2 4.07852 2.39534   2
  10   5   2 8.03350 3.00768   3
 -11  -5  -2 24.9519  3.6599   2
  11   5   2 27.4438  4.4756   3
 -12  -5  -2 18.7020  3.7580   2
  16  -6  -2 39.1962  5.4158   3
 -16   6   2 34.0150  4.5442   2
  15  -6  -2 24.8459  4.5560   3
 -15   6   2 19.2301  3.4970   2
  14  -6  -2 -0.6753  2.5829   3
 -14   6   2 -0.4583  2.0807   2
  13  -6  -2 7.54172 2.61600   3
 -13   6   2 5.30848 2.25738   2
  12  -6  -2 28.0822  3.8949   3
 -12   6   2 24.8627  3.2268   2
  11  -6  -2 23.6565  2.7710   3
 -11   6   2 23.6246  2.5774   2
  10  -6  -2 9.52006 2.30288   3
 -10   6   2 8.87736 1.93644   2
   9  -6  -2 370.137  17.563   3
  -9   6   2 377.811  16.711   2
  -9   6   2 393.589  17.801   1
   8  -6  -2 1203.69   53.17   3
  -8   6   2 1206.43   50.81   2
  -8   6   2 1287.68   54.99   1
   7  -6  -2 454.566  20.494   3
  -7   6   2 488.398  21.220   1
  -7   6   2 435.392  19.391   2
   6  -6  -2 39.5550  2.6205   3
  -6   6   2 38.7659  2.2516   2
  -6   6   2 38.9557  2.7363   1
   5  -6  -2 22.6742  1.7592   3
  -5   6   2 20.3274  1.8365   1
  -5   6   2 18.9887  1.3024   2
   4  -6  -2 49.3555  2.9987   3
  -4   6   2 54.9793  2.4524   2
  -4   6   2 56.3202  3.3604   1
   3  -6  -2 10.6347  1.1551   3
  -3   6   2 8.34785 1.21881   1
   2  -6  -2 31.5914  1.5226   2
   2  -6  -2 35.2284  2.1785   3
  -2   6   2 32.7751  2.4423   1
   1  -6  -2 15.4903  1.4554   3
  -1   6   2 18.3085  1.7507   1
   0  -6  -2 354.231  14.776   2
   0   6   2 352.883  16.559   1
  -1  -6  -2 61.7815  3.1945   2
   1   6   2 58.7764  3.7287   1
   1   6   2 63.8527  3.6126   3
  -2  -6  -2 241.280  10.477   2
   2   6   2 242.992  11.195   3
   2   6   2 228.678  11.424   1
  -3  -6  -2 316.144  13.959   2
   3   6   2 314.753  15.051   1
   3   6   2 328.150  14.867   3
  -4  -6  -2 375.397  15.535   2
   4   6   2 321.641  16.333   1
   4   6   2 359.444  16.422   3
  -5  -6  -2 95.8033  5.2511   2
   5   6   2 93.8542  5.7227   3
  -6  -6  -2 17.1310  2.0437   2
   6   6   2 20.4647  3.0984   3
  -7  -6  -2 90.1122  5.5356   2
   7   6   2 100.163   6.435   3
  -8  -6  -2 27.6615  3.0436   2
   8   6   2 42.0418  4.0584   3
  -9  -6  -2 -0.5753  1.9881   2
   9   6   2 3.12703 2.29927   3
 -10  -6  -2 12.0758  3.1183   2
  10   6   2 13.5666  3.6958   3
 -11  -6  -2 13.4632  3.6174   2
  11   6   2 16.1753  3.9657   3
  16  -7  -2 16.3549  4.1337   3
 -16   7   2 13.9993  3.4229   2
  15  -7  -2 5.27110 3.32545   3
 -15   7   2 0.60934 2.21824   2
  14  -7  -2 1.74499 2.72795   3
 -14   7   2 5.05131 2.62021   2
  13  -7  -2 0.86647 2.31679   3
 -13   7   2 -0.9481  2.0101   2
  12  -7  -2 4.18328 2.30801   3
 -12   7   2 -0.5201  1.8175   2
  11  -7  -2 16.3631  2.7942   3
 -11   7   2 13.0418  2.3434   2
  10  -7  -2 22.0239  2.4164   3
 -10   7   2 21.3899  2.2883   2
 -10   7   2 21.4645  2.1914   1
   9  -7  -2 15.5655  2.0622   3
  -9   7   2 14.1838  1.7747   2
  -9   7   2 14.0093  1.8587   1
   8  -7  -2 48.4227  3.1942   3
  -8   7   2 35.4683  2.8554   1
  -8   7   2 35.4213  2.5842   2
   7  -7  -2 14.8829  1.5977   3
  -7   7   2 14.8174  1.7354   1
  -7   7   2 17.0185  1.4944   2
   6  -7  -2 -0.6622  0.8808   3
  -6   7   2 0.71184 0.73373   2
  -6   7   2 -0.1160  0.9418   1
   5  -7  -2 -0.8539  0.9176   3
  -5   7   2 0.01504 0.99522   1
  -5   7   2 0.76335 0.49940   2
   4  -7  -2 -0.0178  0.8300   3
  -4   7   2 -0.6440  0.9582   1
   3  -7  -2 7.61015 1.23450   3
  -3   7   2 8.18184 1.53753   1
   2  -7  -2 2.13911 1.01022   3
  -2   7   2 1.01157 1.11657   1
   1  -7  -2 3.15951 1.23036   3
   1  -7  -2 5.60387 0.87704   2
  -1   7   2 4.69451 1.56896   1
   0  -7  -2 1.86980 0.78528   2
   0  -7  -2 -0.3333  1.0591   3
   0   7   2 2.72731 1.33692   1
  -1  -7  -2 0.55844 0.80485   2
   1   7   2 0.24961 1.15562   1
   1   7   2 0.84223 0.85636   3
  -2  -7  -2 6.26546 1.25376   2
   2   7   2 8.10155 1.58138   3
   2   7   2 3.87032 1.45931   1
  -3  -7  -2 5.16582 1.32042   2
   3   7   2 4.79924 1.51654   1
   3   7   2 3.21540 1.37236   3
  -4  -7  -2 6.43263 1.73355   2
   4   7   2 7.87288 1.65696   1
   4   7   2 6.42053 1.73080   3
  -5  -7  -2 4.20416 1.68798   2
   5   7   2 4.97227 1.91839   3
  -6  -7  -2 -1.2290  1.3808   2
   6   7   2 -3.3114  1.4603   3
  -7  -7  -2 3.07016 1.92992   2
   7   7   2 2.36785 2.16385   3
  -8  -7  -2 0.52470 2.03726   2
   8   7   2 1.70914 2.08086   3
  -9  -7  -2 -1.0922  2.0180   2
   9   7   2 -0.8533  2.5976   3
 -10  -7  -2 5.33079 2.82788   2
  10   7   2 7.81306 3.21435   3
  16  -8  -2 37.9537  4.7958   3
  15  -8  -2 12.8690  3.6653   3
  14  -8  -2 12.8016  3.4148   3
  13  -8  -2 8.66741 2.68062   3
  12  -8  -2 3.81101 2.24843   3
  11  -8  -2 66.4925  4.8531   3
 -11   8   2 76.2637  4.5627   2
  10  -8  -2 74.1853  4.8875   3
 -10   8   2 78.5611  4.7628   1
 -10   8   2 70.6645  4.3157   2
   9  -8  -2 83.2967  5.1888   3
  -9   8   2 89.0350  4.6381   2
  -9   8   2 86.9012  5.1912   1
   8  -8  -2 180.196   8.960   3
  -8   8   2 174.899   9.163   1
   7  -8  -2 118.733   6.191   3
  -7   8   2 113.526   6.441   1
   6  -8  -2 48.6869  3.1629   3
  -6   8   2 44.7988  3.3169   1
   5  -8  -2 14.8395  1.5093   3
  -5   8   2 14.7044  1.8475   1
   4  -8  -2 7.62616 1.30643   3
  -4   8   2 1.98102 1.27353   1
   3  -8  -2 1.21113 0.97272   3
  -3   8   2 1.40915 1.24657   1
   2  -8  -2 118.046   6.104   3
  -2   8   2 119.718   6.640   1
   1  -8  -2 283.068  12.940   3
  -1   8   2 274.294  13.659   1
   0  -8  -2 104.663   5.610   3
   0   8   2 102.163   5.942   1
   1   8   2 84.2520  4.8781   3
   1   8   2 88.1326  5.2603   1
   2   8   2 126.233   6.810   3
   2   8   2 126.678   7.071   1
   3   8   2 103.236   5.989   1
   3   8   2 102.293   5.976   3
   4   8   2 53.0406  3.9283   3
   5   8   2 92.7482  6.0246   3
   6   8   2 60.8653  4.8791   3
   7   8   2 13.1764  3.1105   3
   8   8   2 34.4305  4.8488   3
   9   8   2 10.3903  3.1354   3
  16  -9  -2 7.44777 3.66758   3
  15  -9  -2 -1.3949  2.7930   3
  14  -9  -2 6.79298 2.91490   3
  13  -9  -2 3.59761 2.46343   3
  12  -9  -2 -0.3264  1.9258   3
  11  -9  -2 2.41285 1.83438   3
 -11   9   2 5.02908 1.91993   1
  10  -9  -2 16.7143  2.5880   3
 -10   9   2 12.9323  2.4454   1
   9  -9  -2 8.17194 1.86817   3
  -9   9   2 5.18119 1.88165   1
   8  -9  -2 2.88676 1.49079   3
  -8   9   2 0.08350 1.30870   1
   7  -9  -2 18.1609  1.9027   3
  -7   9   2 16.3632  2.1910   1
   6  -9  -2 0.80792 1.26655   3
  -6   9   2 2.43790 1.48508   1
   5  -9  -2 0.98321 1.06426   3
  -5   9   2 1.65589 1.39163   1
   4  -9  -2 0.89038 0.98006   3
  -4   9   2 1.26125 1.43022   1
   3  -9  -2 -0.8272  1.0651   3
  -3   9   2 1.27578 1.44778   1
   2  -9  -2 8.26956 1.67741   3
  -2   9   2 5.16328 1.74078   1
   1  -9  -2 4.21114 1.48544   3
  -1   9   2 4.49742 1.93579   1
   0  -9  -2 -0.2980  0.9603   3
   0   9   2 -1.0678  1.2953   1
  -1  -9  -2 3.30254 1.50392   3
   1   9   2 4.01959 1.83142   1
   2   9   2 -2.1123  1.4751   1
   2   9   2 -0.7933  1.0120   3
   3   9   2 6.55496 1.91020   3
   3   9   2 8.24997 2.24493   1
   4   9   2 6.38171 1.84931   3
   5   9   2 22.0827  3.3333   3
   6   9   2 10.3189  2.8597   3
   7   9   2 10.7904  3.2096   3
   8   9   2 -1.7649  2.0459   3
  16 -10  -2 36.9828  5.5651   3
  15 -10  -2 8.77649 3.39187   3
  14 -10  -2 -0.8477  2.2448   3
  13 -10  -2 -0.5602  2.3193   3
  12 -10  -2 58.5502  4.6249   3
  11 -10  -2 316.997  15.707   3
 -11  10   2 327.916  16.033   1
  10 -10  -2 629.986  28.891   3
 -10  10   2 651.681  29.918   1
   9 -10  -2 257.565  12.655   3
  -9  10   2 258.637  13.144   1
   8 -10  -2 37.9479  3.0711   3
  -8  10   2 37.1272  3.2472   1
   7 -10  -2 43.8054  3.2423   3
  -7  10   2 40.2762  3.4781   1
   6 -10  -2 60.8520  3.8894   3
  -6  10   2 60.0340  4.3541   1
   5 -10  -2 7.00305 1.58272   3
  -5  10   2 5.47785 1.95012   1
   4 -10  -2 110.451   5.930   3
  -4  10   2 105.839   6.543   1
   3 -10  -2 2.36211 1.17087   3
  -3  10   2 1.21146 1.65452   1
   2 -10  -2 175.477   8.684   3
  -2  10   2 166.660   9.410   1
   1 -10  -2 35.6676  2.8675   3
  -1  10   2 34.2998  3.2783   1
   0 -10  -2 43.6516  3.3433   3
   0  10   2 47.3901  3.8215   1
  -1 -10  -2 444.433  21.339   3
   1  10   2 490.595  22.573   1
  -2 -10  -2 412.791  19.670   3
   2  10   2 431.104  20.502   1
   3  10   2 44.1300  3.6089   3
   4  10   2 121.521   7.351   3
   5  10   2 140.999   8.511   3
   6  10   2 91.5411  6.5544   3
   7  10   2 18.7764  4.0491   3
  15 -11  -2 9.93974 3.52645   3
  14 -11  -2 -0.1719  2.5274   3
  13 -11  -2 4.12681 2.49167   3
  12 -11  -2 -0.1702  2.2859   3
  11 -11  -2 55.3820  4.3589   3
 -11  11   2 54.0241  4.4495   1
  10 -11  -2 20.0792  2.9894   3
 -10  11   2 19.7599  3.1959   1
   9 -11  -2 6.75427 2.06946   3
  -9  11   2 8.55276 2.25352   1
   8 -11  -2 1.94389 1.69052   3
  -8  11   2 5.14500 1.92315   1
   7 -11  -2 0.36881 1.50023   3
  -7  11   2 -3.1591  1.4479   1
   6 -11  -2 -0.5497  1.2506   3
  -6  11   2 0.31983 1.59759   1
   5 -11  -2 0.85914 1.27651   3
  -5  11   2 0.15752 1.60190   1
   4 -11  -2 1.12356 1.26031   3
  -4  11   2 0.74703 1.70267   1
   3 -11  -2 2.26656 1.37768   3
  -3  11   2 2.14105 1.78990   1
   2 -11  -2 0.97092 1.41123   3
  -2  11   2 1.16632 1.76493   1
   1 -11  -2 2.47108 1.55341   3
  -1  11   2 1.48411 2.00397   1
   0 -11  -2 20.7785  2.4107   3
   0  11   2 21.1362  3.2694   1
  -1 -11  -2 13.0994  2.4004   3
   1  11   2 17.6623  3.0680   1
  -2 -11  -2 8.93659 2.40217   3
   2  11   2 4.52572 2.53346   1
  -3 -11  -2 3.54689 1.95190   3
   4  11   2 5.98737 2.38867   3
   5  11   2 13.1567  3.1593   3
   6  11   2 -0.8889  2.5690   3
  15 -12  -2 44.9729  4.8258   3
  14 -12  -2 -0.6425  2.5131   3
  13 -12  -2 -0.0682  2.2899   3
  12 -12  -2 2.55837 2.45605   3
 -12  12   2 11.3665  2.7091   1
  11 -12  -2 212.519  11.401   3
 -11  12   2 222.752  11.853   1
  10 -12  -2 103.266   6.426   3
 -10  12   2 105.227   6.790   1
   9 -12  -2 24.9745  2.7930   3
  -9  12   2 25.0240  2.9701   1
   8 -12  -2 368.172  17.286   3
  -8  12   2 362.580  18.329   1
   7 -12  -2 201.080  10.251   3
  -7  12   2 196.583  11.009   1
   6 -12  -2 40.1902  3.2343   3
  -6  12   2 40.7106  3.7932   1
   5 -12  -2 69.9758  4.6208   3
  -5  12   2 73.4310  5.3709   1
   4 -12  -2 436.711  20.698   3
  -4  12   2 466.788  22.317   1
   3 -12  -2 158.598   8.452   3
  -3  12   2 157.580   9.374   1
   2 -12  -2 17.8945  2.7093   3
  -2  12   2 15.8487  3.2246   1
   1 -12  -2 65.1186  4.5198   3
  -1  12   2 63.8910  5.1315   1
   0 -12  -2 393.688  18.720   3
   0  12   2 398.380  19.916   1
  -1 -12  -2 115.990   7.275   3
   1  12   2 138.382   8.169   1
  -2 -12  -2 29.7187  3.1239   3
  -3 -12  -2 21.7511  3.4996   3
  -4 -12  -2 31.0328  3.6150   3
  14 -13  -2 0.25259 2.76000   3
  13 -13  -2 2.37221 2.64027   3
  12 -13  -2 2.20328 2.40062   3
 -12  13   2 4.32902 2.63650   1
  11 -13  -2 1.11855 1.85990   3
 -11  13   2 4.34705 2.59217   1
  10 -13  -2 4.24197 2.08233   3
 -10  13   2 3.98981 2.69664   1
   9 -13  -2 4.32162 2.18584   3
  -9  13   2 4.43111 2.42146   1
   8 -13  -2 15.3049  2.8126   3
  -8  13   2 8.42897 2.76857   1
   7 -13  -2 6.84006 2.14572   3
  -7  13   2 7.82354 2.66763   1
   6 -13  -2 3.16609 1.83418   3
  -6  13   2 4.32102 2.39567   1
   5 -13  -2 0.44816 1.61581   3
  -5  13   2 2.29394 2.18837   1
   4 -13  -2 5.92354 1.90222   3
  -4  13   2 2.62835 2.25848   1
   3 -13  -2 -0.2039  1.3253   3
  -3  13   2 -0.6332  2.2006   1
   2 -13  -2 -0.1514  1.6597   3
  -2  13   2 -0.0313  2.1879   1
   1 -13  -2 -2.3947  1.7254   3
  -1  13   2 -0.4610  2.4275   1
   0 -13  -2 6.06046 2.21042   3
   0  13   2 3.82409 2.64462   1
  -1 -13  -2 -0.9854  2.0243   3
   1  13   2 5.22372 3.00338   1
  -2 -13  -2 6.80233 2.37933   3
  -3 -13  -2 8.09999 2.94039   3
  13 -14  -2 54.6472  4.9993   3
  12 -14  -2 6.95508 2.84900   3
 -12  14   2 18.0263  3.5993   1
  11 -14  -2 79.7194  5.6908   3
 -11  14   2 79.6391  6.0946   1
  10 -14  -2 131.429   7.869   3
 -10  14   2 128.042   8.419   1
   9 -14  -2 260.915  13.359   3
  -9  14   2 265.139  14.384   1
   8 -14  -2 239.492  12.357   3
  -8  14   2 241.453  13.431   1
  -7  14   2 29.8261  3.7049   1
   6 -14  -2 22.9580  2.6800   3
  -6  14   2 29.4104  4.3701   1
   5 -14  -2 31.9075  3.0822   3
  -5  14   2 33.0491  4.7351   1
   4 -14  -2 7.97004 2.34224   3
  -4  14   2 10.9591  3.1966   1
   3 -14  -2 2.40819 1.80360   3
  -3  14   2 5.40269 2.84218   1
   2 -14  -2 6.31324 2.27069   3
  -2  14   2 6.54172 3.24703   1
   1 -14  -2 9.85692 2.60073   3
  -1  14   2 7.00482 3.26106   1
   0 -14  -2 28.8284  3.1874   3
   0  14   2 33.6197  4.1626   1
  -1 -14  -2 50.2086  4.4161   3
 -13  15   2 4.13078 3.05569   1
  12 -15  -2 8.38705 3.10331   3
 -12  15   2 16.0506  3.5972   1
  11 -15  -2 8.31820 3.01674   3
 -11  15   2 11.3986  3.3879   1
  10 -15  -2 8.66309 2.87298   3
 -10  15   2 6.87057 3.14592   1
   9 -15  -2 3.50654 2.62063   3
  -9  15   2 3.20307 2.69222   1
   8 -15  -2 1.36099 2.41678   3
  -8  15   2 0.63091 2.48593   1
   7 -15  -2 0.65669 1.98586   3
  -7  15   2 -2.9683  2.2536   1
   6 -15  -2 1.93802 1.86826   3
  -6  15   2 -2.2325  2.5602   1
   5 -15  -2 1.05747 1.91919   3
  -5  15   2 1.22224 2.91643   1
   4 -15  -2 -1.1537  1.6249   3
  -4  15   2 1.50465 2.92739   1
   3 -15  -2 1.26599 2.18479   3
  -3  15   2 2.26550 3.16624   1
   2 -15  -2 5.59822 2.27720   3
  -2  15   2 5.72762 3.28960   1
   1 -15  -2 8.56053 2.46832   3
  -1  15   2 4.12235 3.21072   1
   0  15   2 8.70945 3.87999   1
  10 -16  -2 92.7406  6.5261   3
 -10  16   2 94.1336  7.2292   1
   9 -16  -2 119.231   7.637   3
  -9  16   2 121.972   8.626   1
   8 -16  -2 62.3110  5.1268   3
  -8  16   2 69.4842  6.1070   1
  -7  16   2 61.8588  5.9459   1
   6 -16  -2 31.5497  3.5426   3
  -6  16   2 33.0897  4.3880   1
   5 -16  -2 12.6667  3.0995   3
  -5  16   2 18.5735  4.4782   1
   4 -16  -2 0.86927 2.23260   3
  -4  16   2 0.28245 2.84895   1
  -3  16   2 25.2275  5.1326   1
  -2  16  -3 2.95939 3.61746   1
  -3  16  -3 0.05579 3.12044   1
   3 -16   3 -4.0281  2.0926   3
  -4  16  -3 7.13778 3.42983   1
   4 -16   3 2.72118 2.43491   3
  -5  16  -3 -3.0211  2.7187   1
   5 -16   3 2.14247 2.35187   3
  -6  16  -3 0.29970 2.82902   1
   6 -16   3 -0.4433  2.2611   3
  -7  16  -3 2.65248 2.90637   1
   7 -16   3 3.94981 2.87295   3
  -8  16  -3 3.42688 3.02952   1
   8 -16   3 0.88581 2.68141   3
  -9  16  -3 1.37533 2.87866   1
   9 -16   3 -1.1715  2.2985   3
 -10  16  -3 3.20236 3.09961   1
 -11  16  -3 11.0727  3.7102   1
   0  15  -3 12.8050  3.9045   1
   0 -15   3 1.60000 2.56951   3
  -1  15  -3 5.58092 3.51132   1
   1 -15   3 14.5204  3.0296   3
  -2  15  -3 8.81585 3.15800   1
   2 -15   3 1.51738 2.38840   3
  -3  15  -3 7.16070 3.19643   1
   3 -15   3 11.8204  2.7085   3
  -4  15  -3 38.2500  4.3420   1
   4 -15   3 40.6196  3.7652   3
  -5  15  -3 100.005   7.352   1
   5 -15   3 101.870   6.512   3
  -6  15  -3 149.651   9.439   1
   6 -15   3 141.995   8.397   3
  -7  15  -3 73.0398  6.0082   1
   7 -15   3 74.2711  5.4550   3
  -8  15  -3 90.6523  6.6354   1
   8 -15   3 80.5564  5.8477   3
  -9  15  -3 137.011   9.084   1
   9 -15   3 145.958   8.490   3
 -10  15  -3 43.1723  4.6581   1
  10 -15   3 44.7364  4.2112   3
 -11  15  -3 41.7002  4.4961   1
  11 -15   3 40.5280  4.2070   3
 -12  15  -3 20.8072  4.2084   1
  -2 -14   3 11.7499  3.1441   3
   1  14  -3 5.24773 3.11636   1
  -1 -14   3 2.65696 2.05265   3
   0  14  -3 6.78641 3.13403   1
   0 -14   3 1.56599 2.13683   3
  -1  14  -3 -1.4293  2.5712   1
   1 -14   3 1.68078 2.20839   3
  -2  14  -3 -3.1853  2.6263   1
   2 -14   3 -0.4652  1.8072   3
  -3  14  -3 -0.8410  2.0171   1
   3 -14   3 -0.3768  1.7582   3
  -4  14  -3 4.39603 2.67374   1
   4 -14   3 2.52985 1.94656   3
  -5  14  -3 1.37390 2.46912   1
   5 -14   3 2.36400 2.02094   3
  -6  14  -3 1.34669 2.32237   1
   6 -14   3 3.90885 2.03822   3
  -7  14  -3 4.81947 2.39621   1
   7 -14   3 1.77993 2.23612   3
  -8  14  -3 3.12995 2.36398   1
   8 -14   3 3.57339 2.02444   3
  -9  14  -3 5.04860 2.71220   1
   9 -14   3 10.0139  2.7036   3
 -10  14  -3 6.17212 2.82012   1
  10 -14   3 9.06308 2.72698   3
 -11  14  -3 -0.5546  2.4870   1
  11 -14   3 -0.7709  2.3113   3
 -12  14  -3 0.72032 2.56613   1
  12 -14   3 3.69372 2.37673   3
  13 -14   3 7.18744 2.95244   3
  -4 -13   3 50.1766  4.5918   3
  -3 -13   3 56.2604  4.7642   3
   2  13  -3 54.7612  4.9558   1
  -2 -13   3 53.4003  4.5105   3
   1  13  -3 43.5591  4.4569   1
  -1 -13   3 39.8162  3.7367   3
   0  13  -3 11.8693  3.2483   1
   0 -13   3 16.8818  2.9687   3
  -1  13  -3 13.6666  3.5081   1
   1 -13   3 15.3951  2.7661   3
  -2  13  -3 3.96966 2.39789   1
   2 -13   3 4.24168 1.95579   3
  -3  13  -3 5.60253 2.55658   1
   3 -13   3 6.35946 2.13620   3
  -4  13  -3 101.529   6.981   1
   4 -13   3 105.811   6.201   3
  -5  13  -3 101.016   6.760   1
   5 -13   3 94.5261  5.9017   3
  -6  13  -3 63.7147  5.1436   1
   6 -13   3 68.1878  4.6738   3
  -7  13  -3 81.7061  5.7479   1
   7 -13   3 72.0042  5.0716   3
  -8  13  -3 25.8994  3.3103   1
   8 -13   3 27.4137  2.9950   3
  -9  13  -3 15.7743  3.1429   1
   9 -13   3 7.15484 2.12230   3
 -10  13  -3 54.8580  4.6575   1
  10 -13   3 51.8424  4.3518   3
 -11  13  -3 40.9415  3.9536   1
  11 -13   3 36.3053  3.8022   3
  12 -13   3 2.25523 2.59490   3
  13 -13   3 10.2141  3.2071   3
  -5 -12   3 27.3476  4.1632   3
  -4 -12   3 8.24553 2.89941   3
  -3 -12   3 5.71155 2.43285   3
   2  12  -3 -1.4998  2.3379   1
  -2 -12   3 1.72159 1.82249   3
   1  12  -3 2.57373 2.35502   1
  -1 -12   3 0.14496 1.98189   3
   0  12  -3 0.25360 2.59346   1
   0 -12   3 4.95551 1.77220   3
  -1  12  -3 -1.6666  1.8282   1
   1 -12   3 0.43582 1.57976   3
  -2  12  -3 1.48519 2.02021   1
   2 -12   3 3.20294 1.64660   3
  -3  12  -3 3.96704 2.20589   1
   3 -12   3 6.12574 1.83914   3
  -4  12  -3 8.75704 2.67720   1
   4 -12   3 9.33219 2.14103   3
  -5  12  -3 3.06295 2.01984   1
   5 -12   3 -1.7248  1.3068   3
  -6  12  -3 1.21311 1.80804   1
   6 -12   3 -3.0982  1.2534   3
  -7  12  -3 -1.4071  1.7619   1
   7 -12   3 0.39204 1.81149   3
  -8  12  -3 1.15299 1.76592   1
   8 -12   3 0.30881 1.55697   3
  -9  12  -3 1.71992 1.85664   1
   9 -12   3 1.39972 1.83056   3
 -10  12  -3 20.6716  3.2143   1
  10 -12   3 12.9094  2.5950   3
 -11  12  -3 12.8601  2.9988   1
  11 -12   3 9.62126 2.73710   3
  12 -12   3 10.0211  2.9931   3
  13 -12   3 0.02329 2.20248   3
  14 -12   3 10.3768  3.3700   3
   6  11  -3 127.943   8.149   3
   5  11  -3 317.018  16.025   3
  -4 -11   3 294.421  14.836   3
   3  11  -3 143.822   8.447   1
  -3 -11   3 138.123   8.068   3
   2  11  -3 27.7239  3.1013   1
  -2 -11   3 22.5814  2.5508   3
   1  11  -3 -0.9816  1.9550   1
  -1 -11   3 -0.1766  1.5276   3
   0  11  -3 0.34155 1.88338   1
   0 -11   3 3.30492 1.75039   3
  -1  11  -3 18.3190  3.1179   1
   1 -11   3 20.8021  2.7169   3
  -2  11  -3 0.23185 1.67448   1
   2 -11   3 2.96235 1.57699   3
  -3  11  -3 106.050   6.565   1
   3 -11   3 99.3340  5.7576   3
  -4  11  -3 29.0406  3.0667   1
   4 -11   3 30.8171  2.6612   3
  -5  11  -3 6.36657 2.12271   1
   5 -11   3 4.88203 1.65503   3
  -6  11  -3 481.703  23.163   1
  -7  11  -3 1079.88   51.19   1
   7 -11   3 1172.06   49.19   3
  -8  11  -3 186.185   9.963   1
   8 -11   3 178.959   9.522   3
  -9  11  -3 9.39288 2.44710   1
   9 -11   3 6.82474 2.09975   3
 -10  11  -3 19.8551  3.0598   1
  10 -11   3 13.8902  2.7101   3
 -11  11  -3 4.09387 2.27109   1
  11 -11   3 5.09265 2.36960   3
  12 -11   3 30.7487  3.5852   3
  13 -11   3 1.46910 2.51548   3
  14 -11   3 154.088   9.597   3
  15 -11   3 257.153  14.431   3
   7  10  -3 2.23941 2.63632   3
   6  10  -3 45.8826  4.3166   3
   5  10  -3 51.9723  4.3994   3
   4  10  -3 14.4958  2.6002   3
   3  10  -3 2.53021 2.01598   1
   2  10  -3 -1.6173  1.7896   1
  -2 -10   3 2.19201 1.58602   3
   1  10  -3 -0.3342  1.7837   1
  -1 -10   3 -0.0365  1.2031   3
   0  10  -3 1.33770 1.58773   1
   0 -10   3 -0.0730  1.1745   3
  -1  10  -3 2.45070 1.62081   1
   1 -10   3 2.89188 1.32444   3
  -2  10  -3 -1.1817  1.4058   1
   2 -10   3 -1.4231  0.9649   3
  -3  10  -3 1.91750 1.46910   1
   3 -10   3 1.28602 1.02371   3
  -4  10  -3 3.42828 1.61354   1
   4 -10   3 2.73319 1.34200   3
  -5  10  -3 8.95861 2.16737   1
   5 -10   3 12.5830  2.0055   3
  -6  10  -3 22.6157  3.1435   1
   6 -10   3 16.3702  2.0419   3
  -7  10  -3 16.6172  2.6772   1
   7 -10   3 16.5629  2.3995   3
  -8  10  -3 1.19867 1.43028   1
   8 -10   3 2.36671 1.62315   3
  -9  10  -3 16.2489  2.2953   1
   9 -10   3 19.2835  2.8072   3
 -10  10  -3 1.87503 1.68824   1
  10 -10   3 -0.4810  1.6145   3
  11 -10   3 -1.2574  1.8427   3
  12 -10   3 -2.1586  2.1452   3
  13 -10   3 -0.6810  2.0288   3
  14 -10   3 3.02118 3.07122   3
  15 -10   3 -6.0728  3.0850   3
   9   9  -3 36.5991  4.5356   3
   8   9  -3 7.75783 3.14077   3
   7   9  -3 93.4425  6.5450   3
   6   9  -3 610.827  28.352   3
   5   9  -3 436.546  20.681   3
   4   9  -3 57.3107  4.2188   3
   3   9  -3 5.79683 2.03220   1
   3   9  -3 8.06678 1.82200   3
   2   9  -3 291.260  14.625   1
  -2  -9   3 292.664  13.939   3
   1   9  -3 111.217   6.690   1
  -1  -9   3 112.294   6.158   3
   0   9  -3 1.99966 1.56788   1
   0  -9   3 1.14068 1.03488   3
  -1   9  -3 126.929   7.278   1
   1  -9   3 126.681   6.607   3
  -2   9  -3 5.04412 1.59297   1
   2  -9   3 3.30105 1.21528   3
  -3   9  -3 3.79515 1.65731   1
   3  -9   3 1.75237 1.19100   3
  -4   9  -3 153.276   8.219   1
   4  -9   3 148.199   7.547   3
  -5   9  -3 269.573  14.760   1
   5  -9   3 337.576  14.212   3
  -6   9  -3 1160.71   52.13   1
   6  -9   3 1150.19   50.00   3
  -7   9  -3 277.083  13.464   1
   7  -9   3 264.597  12.917   3
  -8   9  -3 51.2951  3.6837   1
   8  -9   3 46.1999  3.4830   3
  -9   9  -3 102.639   5.871   1
   9  -9   3 96.2800  5.9275   3
 -10   9  -3 20.2207  2.3498   1
  10  -9   3 21.8156  2.6411   3
  11  -9   3 14.2733  2.8256   3
  12  -9   3 2.41368 2.12702   3
  13  -9   3 27.6361  3.6358   3
  14  -9   3 31.7602  4.6937   3
  15  -9   3 7.09379 3.49384   3
   9   8  -3 12.0302  3.3697   3
   8   8  -3 2.10776 2.14950   3
   7   8  -3 6.63116 2.41064   3
   6   8  -3 21.4879  2.7888   3
   5   8  -3 0.30710 1.54400   3
   4   8  -3 -0.4437  1.5818   1
   4   8  -3 -0.3965  1.1947   3
   3   8  -3 9.67362 2.00424   1
   3   8  -3 10.5410  1.9525   3
   2   8  -3 17.7784  1.9798   3
   2   8  -3 18.0128  2.3724   1
   1   8  -3 9.09058 1.96425   1
  -1  -8   3 10.3881  1.7746   3
   0   8  -3 1.12136 1.32734   1
   0  -8   3 1.89852 1.08295   3
  -1   8  -3 1.62515 1.26760   1
   1  -8   3 0.19120 0.82128   3
  -2   8  -3 1.97714 1.29813   1
   2  -8   3 3.02554 1.13034   3
  -3   8  -3 -0.3431  1.0996   1
   3  -8   3 -0.4284  0.7561   3
  -4   8  -3 -0.4278  1.1109   1
   4  -8   3 0.01923 0.93644   3
  -5   8  -3 12.8129  2.1218   1
   5  -8   3 14.1245  2.0254   3
  -6   8  -3 -1.1652  1.0682   1
   6  -8   3 1.12139 1.11726   3
  -7   8  -3 0.54178 1.05830   1
   7  -8   3 1.26769 1.23928   3
  -8   8  -3 6.77030 1.75417   1
   8  -8   3 7.86432 1.71871   3
  -9   8  -3 8.44636 1.63745   2
  -9   8  -3 9.32576 1.89585   1
   9  -8   3 11.4544  2.2442   3
 -10   8  -3 0.92383 1.33680   2
  10  -8   3 -0.6001  1.4207   3
  11  -8   3 22.6387  2.6967   3
  12  -8   3 3.16435 2.35865   3
  13  -8   3 0.56349 2.39747   3
  14  -8   3 0.38446 2.78279   3
  15  -8   3 2.10260 2.96121   3
 -11  -7   3 3.94306 3.00993   2
  10   7  -3 34.0622  4.1460   3
 -10  -7   3 39.7701  4.0373   2
   9   7  -3 34.0387  3.8910   3
  -9  -7   3 38.3582  3.5999   2
   8   7  -3 2.88386 2.38801   3
  -8  -7   3 5.58599 2.09187   2
   7   7  -3 43.8722  3.9567   3
  -7  -7   3 45.1784  3.6415   2
   6   7  -3 184.073   9.558   3
  -6  -7   3 168.311   8.712   2
   5   7  -3 40.9801  3.4067   3
  -5  -7   3 42.9121  3.1264   2
   4   7  -3 259.093  12.885   3
   4   7  -3 276.518  13.293   1
  -4  -7   3 271.941  12.141   2
   3   7  -3 527.047  24.736   1
   3   7  -3 508.790  23.792   3
  -3  -7   3 562.247  22.597   2
   2   7  -3 126.113   6.526   3
   2   7  -3 123.945   6.886   1
  -2  -7   3 127.342   5.930   2
   1   7  -3 2.96626 1.31790   1
  -1  -7   3 5.44249 1.00494   2
  -1  -7   3 3.84592 1.20329   3
   0   7  -3 67.8585  4.3138   1
   0  -7   3 70.1203  3.9256   3
   0  -7   3 69.3105  3.2481   2
  -1   7  -3 93.8491  5.5776   1
   1  -7   3 103.346   4.260   2
   1  -7   3 98.3672  5.1161   3
  -2   7  -3 73.7159  4.4085   1
   2  -7   3 69.4560  3.9410   3
  -3   7  -3 31.8219  2.4759   1
   3  -7   3 31.3988  2.1669   3
  -4   7  -3 67.1317  4.0218   1
   4  -7   3 59.3957  3.5478   3
  -5   7  -3 231.663  11.547   1
  -5   7  -3 235.109  10.039   2
   5  -7   3 243.727  11.109   3
  -6   7  -3 151.768   6.958   2
  -6   7  -3 157.368   8.000   1
   6  -7   3 157.685   7.789   3
  -7   7  -3 198.932  10.275   1
  -7   7  -3 215.534   9.384   2
   7  -7   3 214.382  10.230   3
  -8   7  -3 190.252   9.346   1
  -8   7  -3 189.548   8.672   2
   8  -7   3 180.193   9.362   3
  -9   7  -3 173.699   9.129   1
  -9   7  -3 183.746   8.758   2
   9  -7   3 196.117   9.584   3
 -10   7  -3 28.8722  2.5682   2
  10  -7   3 24.7392  2.6842   3
 -11   7  -3 17.0097  2.2195   2
  11  -7   3 23.7377  2.9527   3
 -12   7  -3 21.0508  2.9382   2
  12  -7   3 24.7876  3.8572   3
 -13   7  -3 11.8229  2.4966   2
  13  -7   3 4.12915 2.74790   3
 -14   7  -3 5.03728 2.66520   2
  14  -7   3 7.35421 3.08639   3
 -15   7  -3 37.7611  3.8994   2
  15  -7   3 41.1658  4.7038   3
 -16   7  -3 26.2055  4.2446   2
 -12  -6   3 3.31829 3.02851   2
  11   6  -3 2.63408 3.11204   3
 -11  -6   3 -0.8813  2.5718   2
  10   6  -3 -0.6285  2.4545   3
 -10  -6   3 5.44317 2.41048   2
   9   6  -3 0.24452 2.31274   3
  -9  -6   3 0.83253 1.88309   2
   8   6  -3 0.09053 1.91529   3
  -8  -6   3 -2.0033  1.8924   2
   7   6  -3 15.0080  2.9283   3
  -7  -6   3 16.8365  2.6164   2
   6   6  -3 0.52484 1.40977   3
  -6  -6   3 -1.3774  1.2490   2
   5   6  -3 5.38575 1.51975   3
   5   6  -3 5.48739 1.58235   1
  -5  -6   3 4.59377 1.61120   2
   4   6  -3 22.3698  2.2276   3
   4   6  -3 19.5320  2.1729   1
  -4  -6   3 23.8655  2.1055   2
   3   6  -3 -0.4189  0.9512   3
   3   6  -3 -1.4038  1.1344   1
  -3  -6   3 3.14516 1.06945   2
   2   6  -3 1.17874 1.10726   1
   2   6  -3 0.61809 0.88382   3
  -2  -6   3 2.11680 0.87601   2
   1   6  -3 1.20701 1.02870   1
   1   6  -3 0.36788 0.69663   3
  -1  -6   3 0.67389 0.64676   2
   0   6  -3 1.09526 1.10892   1
   0  -6   3 1.49700 0.63650   2
   0  -6   3 0.01326 0.81888   3
  -1   6  -3 0.13846 0.79494   1
   1  -6   3 0.74656 0.34169   2
   1  -6   3 -0.0062  0.6214   3
  -2   6  -3 2.58562 1.09648   1
   2  -6   3 3.86621 0.91296   3
  -3   6  -3 0.08037 0.82943   1
   3  -6   3 -0.4198  0.5734   3
  -4   6  -3 3.31581 1.08758   1
  -4   6  -3 2.22959 0.57808   2
   4  -6   3 1.24230 0.89722   3
  -5   6  -3 0.23445 0.92213   1
  -5   6  -3 0.99886 0.67351   2
   5  -6   3 -0.4716  0.7901   3
  -6   6  -3 5.21764 1.28234   1
  -6   6  -3 4.30007 1.00360   2
   6  -6   3 6.02443 1.38446   3
  -7   6  -3 19.7115  1.7818   2
  -7   6  -3 20.8406  1.8587   1
   7  -6   3 24.3207  2.1676   3
  -8   6  -3 -0.5868  1.0368   2
  -8   6  -3 -0.8920  1.0011   1
   8  -6   3 2.26979 1.37735   3
  -9   6  -3 -0.0708  1.2065   2
  -9   6  -3 -0.4477  1.0023   1
   9  -6   3 1.10245 1.52031   3
 -10   6  -3 11.9087  2.0380   2
  10  -6   3 13.8328  2.5575   3
 -11   6  -3 1.77098 1.62673   2
  11  -6   3 2.87230 2.11856   3
 -12   6  -3 -0.7648  1.5817   2
  12  -6   3 0.71790 2.31953   3
 -13   6  -3 -0.0243  2.1470   2
  13  -6   3 1.36722 2.38635   3
 -14   6  -3 0.60204 2.00568   2
  14  -6   3 -1.2499  2.7191   3
 -15   6  -3 23.9716  3.8187   2
  15  -6   3 30.1495  4.8258   3
 -16   6  -3 6.55354 3.12657   2
  12   5  -3 17.2875  3.7561   3
 -12  -5   3 6.93196 3.10205   2
  11   5  -3 3.57352 2.64634   3
 -11  -5   3 -1.5326  2.1557   2
  10   5  -3 5.62603 2.65866   3
 -10  -5   3 2.47282 2.35298   2
   9   5  -3 2.06837 1.98489   3
  -9  -5   3 2.34225 2.11450   2
   8   5  -3 81.0105  5.3678   3
  -8  -5   3 67.3211  4.7839   2
   7   5  -3 43.4679  3.6381   3
  -7  -5   3 45.3579  3.4086   2
   6   5  -3 59.8951  4.1709   3
  -6  -5   3 59.1908  3.8328   2
   5   5  -3 109.476   5.819   1
   5   5  -3 111.931   6.089   3
  -5  -5   3 106.813   5.696   2
   4   5  -3 81.5009  4.6147   1
   4   5  -3 77.8005  4.6051   3
  -4  -5   3 82.9054  4.3717   2
   3   5  -3 148.417   7.420   3
   3   5  -3 156.642   7.713   1
  -3  -5   3 149.571   7.027   2
   2   5  -3 48.1468  2.9661   3
   2   5  -3 47.9745  3.1407   1
  -2  -5   3 53.4846  2.7614   2
   1   5  -3 107.513   5.310   3
   1   5  -3 108.781   5.693   1
  -1  -5   3 105.019   4.825   2
   0   5  -3 31.7569  2.2322   1
   0  -5   3 28.0333  1.5150   2
   0  -5   3 27.7304  1.8585   3
  -1   5  -3 1.02812 0.87976   1
   1  -5   3 0.88102 0.32258   2
   1  -5   3 0.95262 0.61074   3
  -2   5  -3 9.95812 1.26988   1
   2  -5   3 11.0898  1.0781   3
  -3   5  -3 106.398   5.433   1
  -3   5  -3 97.2333  4.4484   2
   3  -5   3 107.619   5.114   3
  -4   5  -3 96.1544  4.2168   2
  -4   5  -3 91.5139  4.9041   1
   4  -5   3 89.8696  4.6896   3
  -5   5  -3 216.298   9.134   2
  -5   5  -3 194.405   9.982   1
   5  -5   3 218.120   9.829   3
  -6   5  -3 20.3457  1.6693   1
  -6   5  -3 19.2471  1.6267   2
   6  -5   3 20.0307  1.8305   3
  -7   5  -3 31.0056  2.0958   1
  -7   5  -3 25.7757  2.0903   2
   7  -5   3 28.4013  2.4253   3
  -8   5  -3 6.91745 1.25030   1
  -8   5  -3 7.70811 1.44089   2
   8  -5   3 6.19244 1.62999   3
  -9   5  -3 76.6393  4.4132   2
   9  -5   3 73.0285  4.8213   3
 -10   5  -3 112.460   6.054   2
  10  -5   3 107.444   6.698   3
 -11   5  -3 -1.7163  1.4923   2
  11  -5   3 0.48259 1.70513   3
 -12   5  -3 11.1386  2.3851   2
  12  -5   3 12.6053  2.8892   3
 -13   5  -3 -1.5336  1.8138   2
  13  -5   3 -1.6492  2.1528   3
 -14   5  -3 210.754  11.221   2
  14  -5   3 225.480  12.533   3
 -15   5  -3 289.526  14.034   2
  15  -5   3 261.683  15.037   3
 -16   5  -3 1.12582 2.67995   2
  13   4  -3 6.22316 3.34124   3
 -13  -4   3 4.12718 2.90454   2
  12   4  -3 4.31669 2.96778   3
 -12  -4   3 0.01283 2.47217   2
  11   4  -3 1.01881 2.40388   3
 -11  -4   3 1.44695 2.16141   2
  10   4  -3 1.35354 2.11967   3
 -10  -4   3 -3.4414  1.9296   2
   9   4  -3 10.5240  2.5506   3
  -9  -4   3 9.75567 2.59574   2
   8   4  -3 10.2003  2.3147   3
  -8  -4   3 6.20029 1.89236   2
   7   4  -3 0.59455 1.54262   3
  -7  -4   3 2.32621 1.53542   2
   6   4  -3 1.06586 1.38290   3
  -6  -4   3 3.03560 1.36081   2
   5   4  -3 21.1638  2.2637   3
   5   4  -3 25.6530  2.0358   1
  -5  -4   3 26.7021  2.1836   2
   4   4  -3 1.11939 0.92481   1
   4   4  -3 0.33594 0.90269   3
  -4  -4   3 0.30651 0.84325   2
   3   4  -3 2.53637 0.98996   1
   3   4  -3 1.02619 0.78801   3
  -3  -4   3 0.32016 0.72883   2
   2   4  -3 1.44085 0.74321   3
   2   4  -3 1.58868 0.82826   1
  -2  -4   3 2.05942 0.73084   2
   1   4  -3 2.19917 0.70164   3
   1   4  -3 1.81380 0.84098   1
  -1  -4   3 2.66214 0.59891   2
   0   4  -3 0.01940 0.63824   1
   0  -4   3 0.18343 0.50094   3
   0  -4   3 0.31240 0.35975   2
  -1   4  -3 0.86499 0.63188   1
   1  -4   3 1.07224 0.51981   3
   1  -4   3 0.76233 0.23575   2
  -2   4  -3 3.80840 0.93950   1
   2  -4   3 6.04476 0.88403   3
  -3   4  -3 7.45158 0.70214   2
  -3   4  -3 8.54374 1.00448   1
  -4   4  -3 3.43773 0.84619   1
  -4   4  -3 3.65735 0.71374   2
   4  -4   3 3.93989 0.86273   3
  -5   4  -3 3.02583 0.85440   1
  -5   4  -3 3.32448 0.84154   2
   5  -4   3 2.65928 0.88584   3
  -6   4  -3 15.7245  1.5461   2
  -6   4  -3 15.4765  1.3879   1
   6  -4   3 16.7846  1.7288   3
  -7   4  -3 -0.1712  0.7578   1
  -7   4  -3 -0.4152  0.9301   2
   7  -4   3 -0.3320  0.9710   3
  -8   4  -3 0.32619 0.78757   1
  -8   4  -3 -0.0413  1.0275   2
   8  -4   3 1.28742 1.43400   3
  -9   4  -3 27.9018  2.5002   2
   9  -4   3 29.6184  2.9440   3
 -10   4  -3 18.9559  2.4745   2
  10  -4   3 16.1591  2.8837   3
 -11   4  -3 0.13765 1.60268   2
  11  -4   3 -0.3626  1.9383   3
 -12   4  -3 -1.0214  1.6581   2
  12  -4   3 -1.1981  1.9561   3
 -13   4  -3 13.0754  2.6949   2
  13  -4   3 13.1033  3.2252   3
 -14   4  -3 106.825   6.800   2
  14  -4   3 109.085   7.693   3
 -15   4  -3 35.7970  3.9042   2
  15  -4   3 47.1150  4.8322   3
  13   3  -3 -0.9854  2.7152   3
 -13  -3   3 2.01710 2.45659   2
  12   3  -3 16.4740  3.4074   3
 -12  -3   3 15.7709  3.0465   2
  11   3  -3 11.7760  3.1315   3
 -11  -3   3 13.3676  2.9561   2
  10   3  -3 9.80012 2.72614   3
 -10  -3   3 8.02772 2.42382   2
   9   3  -3 34.6902  3.4149   3
  -9  -3   3 33.5317  3.0887   2
   8   3  -3 5.42954 1.99249   3
  -8  -3   3 10.0582  2.0784   2
   7   3  -3 932.615  44.239   3
  -7  -3   3 1088.98   42.45   2
   6   3  -3 1828.97   76.29   1
   6   3  -3 1638.93   74.17   3
  -6  -3   3 1715.68   71.01   2
   5   3  -3 331.844  17.138   3
   5   3  -3 417.475  17.404   1
  -5  -3   3 389.605  16.528   2
   4   3  -3 62.4567  3.5114   3
   4   3  -3 58.5347  3.3158   1
  -4  -3   3 55.9669  3.2627   2
   3   3  -3 241.972  10.701   3
   3   3  -3 236.364  10.989   1
  -3  -3   3 225.565  10.220   2
   2   3  -3 9.54950 1.12757   1
   2   3  -3 8.75525 0.98221   3
  -2  -3   3 8.43967 0.97311   2
   1   3  -3 189.295   7.901   3
   1   3  -3 170.760   8.305   1
  -1  -3   3 164.279   7.409   2
   0   3  -3 222.448  10.572   1
   0  -3   3 215.997   9.960   3
   0  -3   3 241.948   9.458   2
  -1   3  -3 202.402   9.644   1
   1  -3   3 228.088   9.142   3
   1  -3   3 189.690   8.527   2
  -2   3  -3 1017.98   41.45   1
   2  -3   3 977.236  38.049   2
   2  -3   3 805.423  39.675   3
  -3   3  -3 216.369   9.593   2
  -3   3  -3 221.467  10.548   1
   3  -3   3 250.825  10.289   3
  -4   3  -3 17.3806  1.2858   1
  -4   3  -3 15.0461  1.1932   2
   4  -3   3 15.1687  1.3559   3
  -5   3  -3 1318.45   53.72   2
  -5   3  -3 1240.05   57.96   1
   5  -3   3 1387.01   56.32   3
  -6   3  -3 3061.20  118.88   2
  -6   3  -3 2598.98  128.32   1
   6  -3   3 3122.32  124.33   3
  -7   3  -3 126.181   6.202   2
  -7   3  -3 128.705   5.960   1
   7  -3   3 119.905   6.774   3
  -8   3  -3 75.3693  4.0820   2
   8  -3   3 60.0818  4.4958   3
  -9   3  -3 640.425  27.489   2
   9  -3   3 644.661  29.283   3
 -10   3  -3 156.253   7.828   2
  10  -3   3 142.906   8.548   3
 -11   3  -3 9.61766 2.23559   2
  11  -3   3 6.90388 2.29741   3
 -12   3  -3 10.5168  2.5021   2
  12  -3   3 11.8522  3.1301   3
 -13   3  -3 222.742  11.104   2
  13  -3   3 206.674  11.967   3
 -14   3  -3 271.143  13.533   2
  14  -3   3 267.233  14.557   3
 -15   3  -3 8.29829 3.11208   2
  15  -3   3 3.46281 2.91300   3
  14   2  -3 2.30715 2.86551   3
  13   2  -3 0.24692 2.59026   3
 -13  -2   3 -0.5341  2.3402   2
  12   2  -3 1.36725 2.45796   3
 -12  -2   3 3.06279 2.36898   2
  11   2  -3 2.36967 2.20601   3
 -11  -2   3 -2.8289  1.8023   2
  10   2  -3 3.17503 2.07754   3
 -10  -2   3 0.97040 1.84606   2
   9   2  -3 2.10926 1.54888   3
  -9  -2   3 -2.3589  1.4452   2
   8   2  -3 21.7621  2.5766   3
  -8  -2   3 16.0903  2.0210   2
   7   2  -3 165.687   8.794   3
   6   2  -3 90.0505  4.6567   1
   6   2  -3 85.2007  5.2963   3
  -6  -2   3 98.4784  5.0942   2
   5   2  -3 20.7284  2.0428   3
   5   2  -3 23.0301  1.7337   1
  -5  -2   3 28.3153  2.0520   2
   4   2  -3 3.39695 0.95425   3
   4   2  -3 3.03244 0.89051   1
  -4  -2   3 5.51211 1.03743   2
   3   2  -3 1.34113 0.68077   3
   3   2  -3 0.46621 0.67246   1
  -3  -2   3 0.79952 0.64352   2
   2   2  -3 0.55166 0.56257   1
   2   2  -3 0.04948 0.45357   3
  -2  -2   3 0.11668 0.45561   2
   1   2  -3 3.84434 0.72987   3
   1   2  -3 6.62321 0.93693   1
  -1  -2   3 3.64554 0.69997   2
   0   2  -3 0.97055 0.59121   1
   0  -2   3 2.24608 0.36725   2
   0  -2   3 2.02266 0.42029   3
  -1   2  -3 0.65322 0.54019   1
   1  -2   3 1.16135 0.28474   2
   1  -2   3 1.58490 0.42170   3
  -2   2  -3 0.72325 0.49157   1
   2  -2   3 1.96694 0.52139   3
   2  -2   3 1.05233 0.36772   2
  -3   2  -3 0.57204 0.45280   1
  -3   2  -3 0.79709 0.42276   2
   3  -2   3 0.21518 0.55391   3
  -4   2  -3 0.27722 0.48852   1
  -4   2  -3 0.14640 0.51165   2
   4  -2   3 0.31839 0.67491   3
  -5   2  -3 83.1509  3.6908   1
  -5   2  -3 62.0410  3.7076   2
   5  -2   3 77.4296  4.3846   3
  -6   2  -3 62.6594  3.0499   1
  -6   2  -3 62.8479  3.5285   2
   6  -2   3 57.1632  4.0381   3
  -7   2  -3 3.85083 1.24537   2
   7  -2   3 2.02680 1.43402   3
  -8   2  -3 13.7885  1.7198   2
   8  -2   3 16.6470  2.5013   3
  -9   2  -3 15.4448  2.2159   2
   9  -2   3 12.9811  2.5677   3
 -10   2  -3 -0.3464  1.3671   2
  10  -2   3 1.89749 1.91614   3
 -11   2  -3 -0.0177  1.5808   2
  11  -2   3 1.79213 1.83943   3
 -12   2  -3 -1.0290  1.7441   2
  12  -2   3 2.08488 2.41197   3
 -13   2  -3 7.15278 2.34872   2
  13  -2   3 4.12733 2.72500   3
 -14   2  -3 7.31344 2.79420   2
  14  -2   3 9.25324 3.17103   3
 -15   2  -3 4.05501 2.44931   2
  15  -2   3 2.80391 2.78290   3
  14   1  -3 106.505   7.340   3
 -14  -1   3 98.0587  6.6815   2
  13   1  -3 26.8191  4.3403   3
 -13  -1   3 30.7507  3.9981   2
  12   1  -3 1.19933 1.99661   3
 -12  -1   3 -0.4380  2.1102   2
  11   1  -3 10.8407  2.6805   3
 -11  -1   3 9.96035 2.65704   2
  10   1  -3 7.22988 2.25622   3
 -10  -1   3 2.57728 1.83743   2
   9   1  -3 11.2034  2.4178   3
  -9  -1   3 11.7574  2.1836   2
   8   1  -3 830.332  35.213   3
  -8  -1   3 746.820  33.324   2
   7   1  -3 881.953  41.760   3
  -7  -1   3 1027.37   40.01   2
   6   1  -3 218.697  10.824   3
   6   1  -3 238.942  10.275   1
  -6  -1   3 207.775  10.118   2
   5   1  -3 15.9710  1.2626   1
   5   1  -3 14.2352  1.6343   3
  -5  -1   3 14.5603  1.4667   2
   4   1  -3 265.808  12.537   3
   4   1  -3 279.493  12.591   1
  -4  -1   3 281.180  11.968   2
   3   1  -3 550.483  25.076   1
   3   1  -3 533.046  24.283   3
  -3  -1   3 601.500  23.354   2
   2   1  -3 57.7716  2.8986   3
   2   1  -3 60.7656  3.0460   1
  -2  -1   3 57.7426  2.8222   2
   1   1  -3 112.650   5.401   1
   1   1  -3 102.394   5.017   3
  -1  -1   3 125.953   4.929   2
   0   1  -3 719.993  30.713   1
   0  -1   3 618.639  29.469   3
   0  -1   3 733.861  28.266   2
  -1   1  -3 910.805  38.328   1
   1  -1   3 820.236  36.749   3
   1  -1   3 861.546  35.208   2
  -2   1  -3 6.00367 0.56533   1
   2  -1   3 5.96833 0.71181   3
   2  -1   3 5.21220 0.52987   2
  -3   1  -3 300.802  12.362   2
  -3   1  -3 292.236  13.201   1
   3  -1   3 287.900  13.197   3
  -4   1  -3 3761.15  164.86   2
  -4   1  -3 4098.77  180.43   1
   4  -1   3 4372.22  172.61   3
  -5   1  -3 2299.37   91.32   2
   5  -1   3 2189.95   95.78   3
  -6   1  -3 274.115  11.993   2
   6  -1   3 267.291  13.048   3
  -7   1  -3 10.7964  1.4268   2
   7  -1   3 13.5639  2.3758   3
  -8   1  -3 180.218   8.727   2
   8  -1   3 183.546   9.739   3
  -9   1  -3 39.5683  3.0427   2
   9  -1   3 41.6591  3.7037   3
 -10   1  -3 18.5776  2.5637   2
  10  -1   3 17.6142  3.0437   3
 -11   1  -3 89.8613  5.6374   2
  11  -1   3 98.2371  6.4340   3
 -12   1  -3 34.2358  3.3708   2
  12  -1   3 30.5007  3.7219   3
 -13   1  -3 5.57831 2.52908   2
  13  -1   3 9.27167 2.96824   3
 -14   1  -3 1.98199 2.62652   2
  14  -1   3 1.20719 2.70092   3
  15   0  -3 83.1617  6.5389   3
  14   0  -3 27.4373  4.1229   3
 -14   0   3 22.9974  3.7901   2
  13   0  -3 2.23281 2.43395   3
 -13   0   3 -1.5916  2.1820   2
  12   0  -3 2.53067 2.11714   3
 -12   0   3 -0.8104  1.9539   2
  11   0  -3 2.46326 2.24466   3
 -11   0   3 3.43309 1.99556   2
  10   0  -3 10.6890  2.5322   3
 -10   0   3 9.72911 2.16343   2
   9   0  -3 3.77671 1.75091   3
  -9   0   3 0.37372 1.45269   2
   8   0  -3 3.92405 1.47058   3
  -8   0   3 3.92580 1.42268   2
   7   0  -3 3.67643 0.90770   1
   7   0  -3 4.86501 1.48533   3
  -7   0   3 5.27346 1.31013   2
   6   0  -3 3.76051 0.98556   1
   6   0  -3 5.09134 1.35464   3
  -6   0   3 8.20493 1.42909   2
   5   0  -3 9.97291 1.61634   3
  -5   0   3 10.0335  1.1830   2
   4   0  -3 1.56976 0.73056   1
   4   0  -3 0.96867 0.88893   3
  -4   0   3 1.49276 0.67390   2
   3   0  -3 3.06134 0.87587   1
   3   0  -3 4.40185 1.01821   3
   2   0  -3 0.36860 0.51091   3
   2   0  -3 0.02671 0.51486   1
  -2   0   3 0.25260 0.30213   2
   1   0  -3 0.52597 0.25212   3
   1   0  -3 0.70202 0.46596   1
   0   0  -3 0.22915 0.34212   1
   0   0   3 -0.2669  0.1343   2
  -1   0  -3 0.88261 0.42832   1
   1   0   3 0.46560 0.27787   2
   1   0   3 0.38752 0.49585   3
  -2   0  -3 3.49203 0.55944   2
   2   0   3 2.86282 0.89687   3
  -3   0  -3 7.02380 0.78004   2
   3   0   3 4.20015 1.18650   3
  -4   0  -3 -0.4403  0.6350   2
   4   0   3 1.76144 1.11964   3
  -5   0  -3 48.0473  2.8085   2
   5   0   3 48.6973  3.4359   3
  -6   0  -3 0.33470 0.83750   2
   6   0   3 -0.6381  1.2011   3
  -7   0  -3 5.57357 1.46601   2
   7   0   3 7.87945 1.95596   3
  -8   0  -3 14.9989  1.9322   2
   8   0   3 22.4857  2.6269   3
  -9   0  -3 13.2611  2.2217   2
   9   0   3 13.0249  2.7954   3
 -10   0  -3 -0.7500  1.4401   2
  10   0   3 1.01494 1.98738   3
 -11   0  -3 6.88406 2.16998   2
  11   0   3 8.24921 2.59953   3
 -12   0  -3 0.43038 2.02926   2
  12   0   3 -0.6725  2.2945   3
 -13   0  -3 -2.1556  2.2089   2
  13   0   3 2.68663 2.76746   3
 -14   0  -3 9.77199 3.07074   2
  14   0   3 12.2735  3.5173   3
  15  -1  -3 87.9146  6.4893   3
 -15   1   3 77.2812  5.9493   2
  14  -1  -3 9.26793 2.87988   3
 -14   1   3 7.08627 2.85407   2
  13  -1  -3 4.84274 2.19452   3
 -13   1   3 2.02513 2.25380   2
  12  -1  -3 34.1145  3.6041   3
 -12   1   3 33.3590  3.2149   2
  11  -1  -3 0.14657 1.94525   3
 -11   1   3 -1.5096  1.4982   2
  10  -1  -3 56.0028  4.1985   3
 -10   1   3 48.2065  3.7383   2
   9  -1  -3 123.802   7.319   3
  -9   1   3 136.453   6.981   2
   8  -1  -3 23.2409  2.5166   3
  -8   1   3 27.3050  2.4029   2
   7  -1  -3 59.9232  3.2386   1
   7  -1  -3 57.1988  3.9672   3
  -7   1   3 59.7918  3.6124   2
   6  -1  -3 139.900   6.813   1
   6  -1  -3 132.807   7.220   3
  -6   1   3 147.747   6.798   2
   5  -1  -3 782.062  34.464   1
   5  -1  -3 746.849  31.760   4
   5  -1  -3 728.072  33.586   3
  -5   1   3 833.435  32.128   2
   4  -1  -3 1002.60   44.29   4
   4  -1  -3 1077.81   46.50   3
   4  -1  -3 1049.17   48.06   1
  -4   1   3 1212.27   44.53   2
   3  -1  -3 179.776   8.125   3
  -3   1   3 196.512   8.388   1
  -3   1   3 163.623   7.706   2
   2  -1  -3 5.59140 0.55215   3
  -2   1   3 6.70278 0.71844   1
  -2   1   3 6.94900 0.59949   2
   1  -1  -3 183.084   7.312   3
  -1   1   3 164.057   6.993   2
  -1   1   3 153.686   7.706   1
   0   1   3 48.6264  2.1597   3
   0   1   3 46.8671  2.0586   2
   0   1   3 42.4974  2.3450   1
   1   1   3 82.3441  3.8745   3
   1   1   3 82.7376  3.9679   1
   1   1   3 82.0759  3.6308   2
  -2  -1  -3 15.2254  1.0366   2
   2   1   3 15.6107  1.2255   3
   2   1   3 14.4473  0.9809   1
  -3  -1  -3 27.0573  1.6487   2
   3   1   3 26.2939  1.9815   3
   3   1   3 21.6575  1.3790   1
  -4  -1  -3 40.0952  2.2655   2
   4   1   3 31.5963  2.4961   3
  -5  -1  -3 324.080  13.951   2
   5   1   3 316.468  14.995   3
  -6  -1  -3 219.746   9.539   2
   6   1   3 188.560  10.234   3
  -7  -1  -3 67.1949  3.8973   2
   7   1   3 58.3206  4.3522   3
  -8  -1  -3 61.4558  3.9000   2
   8   1   3 55.7018  4.4174   3
  -9  -1  -3 83.1595  5.0676   2
   9   1   3 83.3252  5.7585   3
 -10  -1  -3 8.02544 1.93481   2
  10   1   3 8.95781 2.72447   3
 -11  -1  -3 0.31799 1.87052   2
  11   1   3 1.76021 2.14478   3
 -12  -1  -3 4.79769 2.34353   2
  12   1   3 9.46075 3.23963   3
 -13  -1  -3 17.5039  3.4639   2
  13   1   3 13.8130  3.7605   3
  15  -2  -3 1.08483 2.67472   3
 -15   2   3 2.11237 2.62404   2
  14  -2  -3 1.02344 2.38164   3
 -14   2   3 -0.5749  2.3910   2
  13  -2  -3 5.41976 2.55611   3
 -13   2   3 3.94519 2.18596   2
  12  -2  -3 1.90483 2.22639   3
 -12   2   3 6.11189 2.19172   2
  11  -2  -3 -0.2275  1.9142   3
 -11   2   3 2.41511 1.67098   2
  10  -2  -3 4.70960 2.03790   3
 -10   2   3 4.77180 1.72545   2
   9  -2  -3 1.86165 1.43270   3
  -9   2   3 -3.3147  1.1808   2
   8  -2  -3 1.36944 1.03752   4
   8  -2  -3 2.26066 1.14109   1
   8  -2  -3 2.76953 1.61105   3
  -8   2   3 0.83469 1.33697   2
   7  -2  -3 15.2152  1.3849   4
   7  -2  -3 12.0123  1.4131   1
   7  -2  -3 12.3303  1.7339   3
  -7   2   3 15.0791  1.6161   2
   6  -2  -3 2.57043 1.09736   3
  -6   2   3 2.17568 0.87396   1
  -6   2   3 2.86752 0.90531   2
   5  -2  -3 9.06580 1.22440   3
  -5   2   3 8.25786 1.01455   1
  -5   2   3 7.66293 1.03081   2
   4  -2  -3 -0.0370  0.5387   3
  -4   2   3 0.60672 0.58552   2
  -4   2   3 0.59848 0.59279   1
   3  -2  -3 0.30137 0.43924   3
  -3   2   3 -0.3005  0.3721   2
  -3   2   3 -0.4477  0.5064   1
   2  -2  -3 0.74494 0.35269   3
  -2   2   3 1.43010 0.54910   1
  -2   2   3 1.22122 0.37714   2
   1  -2  -3 2.84903 0.54031   3
  -1   2   3 2.57015 0.47133   2
  -1   2   3 4.10708 0.76212   1
   0   2   3 2.58699 0.67659   1
   0   2   3 2.08245 0.41310   2
   0   2   3 1.81041 0.52094   3
   1   2   3 2.82979 0.65493   3
   1   2   3 3.86639 0.50273   2
   1   2   3 4.23655 0.69772   1
  -2  -2  -3 -0.1535  0.4458   2
   2   2   3 0.72678 0.59429   1
   2   2   3 -0.9994  0.4818   3
  -3  -2  -3 2.23832 0.67845   2
   3   2   3 1.10705 0.58062   1
   3   2   3 1.76047 0.87665   3
  -4  -2  -3 27.2773  1.8743   2
   4   2   3 23.6730  1.5245   1
   4   2   3 23.0097  2.1517   3
  -5  -2  -3 2.61817 0.96507   2
   5   2   3 2.67852 1.25142   3
   5   2   3 3.17823 0.72758   1
  -6  -2  -3 10.2804  1.7040   2
   6   2   3 9.63963 1.92137   3
  -7  -2  -3 11.6155  1.8867   2
   7   2   3 8.57826 2.31335   3
  -8  -2  -3 6.26918 1.72589   2
   8   2   3 4.89407 2.02848   3
  -9  -2  -3 6.33742 1.95811   2
   9   2   3 8.93201 2.52175   3
 -10  -2  -3 -3.0516  1.6563   2
  10   2   3 3.87681 2.17869   3
 -11  -2  -3 -1.5960  1.9124   2
  11   2   3 3.53361 2.34565   3
 -12  -2  -3 -0.4161  2.0395   2
  12   2   3 4.62981 2.74569   3
 -13  -2  -3 0.77203 2.57173   2
  13   2   3 1.78403 2.54619   3
  16  -3  -3 57.2179  5.4558   3
  15  -3  -3 32.1979  4.6648   3
 -15   3   3 25.4191  4.0827   2
  14  -3  -3 19.5637  3.3983   3
 -14   3   3 11.7098  2.7297   2
  13  -3  -3 45.4883  4.3662   3
 -13   3   3 49.9941  4.0886   2
  12  -3  -3 0.76863 2.02414   3
 -12   3   3 0.69293 1.81960   2
  11  -3  -3 17.8672  3.1110   3
 -11   3   3 18.6257  2.4189   2
  10  -3  -3 22.7303  2.8331   3
 -10   3   3 23.4653  2.5468   2
   9  -3  -3 124.232   6.967   3
  -9   3   3 118.686   6.417   2
   8  -3  -3 153.319   7.836   3
  -8   3   3 141.876   7.205   1
  -8   3   3 148.187   7.300   2
   7  -3  -3 147.092   7.447   3
  -7   3   3 152.498   7.187   1
  -7   3   3 139.720   7.042   2
   6  -3  -3 126.869   6.563   3
  -6   3   3 135.399   6.511   1
  -6   3   3 134.215   6.305   2
   5  -3  -3 405.958  17.727   3
  -5   3   3 405.341  16.980   2
  -5   3   3 396.393  18.245   1
   4  -3  -3 151.141   6.953   3
  -4   3   3 151.722   7.235   1
  -4   3   3 144.256   6.608   2
   3  -3  -3 184.534   8.446   3
  -3   3   3 195.692   8.934   1
  -3   3   3 189.091   8.034   2
   2  -3  -3 245.970  10.729   3
  -2   3   3 250.858  10.167   2
  -2   3   3 238.728  11.324   1
   1  -3  -3 43.9683  2.3174   3
  -1   3   3 48.1365  2.6158   1
  -1   3   3 46.1811  2.0719   2
   0   3   3 6.89103 0.86830   1
   0   3   3 7.46175 0.61105   2
   0   3   3 6.82242 0.73250   3
  -1  -3  -3 532.284  21.839   2
   1   3   3 550.726  22.961   3
   1   3   3 509.771  23.768   1
  -2  -3  -3 242.829  11.223   2
   2   3   3 262.843  11.906   3
   2   3   3 286.502  12.199   1
  -3  -3  -3 46.3113  2.5972   2
   3   3   3 43.9568  2.5574   1
   3   3   3 46.2810  2.8508   3
  -4  -3  -3 171.083   8.198   2
   4   3   3 185.297   8.432   1
   4   3   3 183.438   8.862   3
  -5  -3  -3 65.8098  3.6639   2
   5   3   3 59.8919  3.2007   1
   5   3   3 58.6933  3.9951   3
  -6  -3  -3 63.6406  3.8900   2
   6   3   3 69.8291  4.5662   3
  -7  -3  -3 21.0477  2.1634   2
   7   3   3 17.8408  2.3421   3
  -8  -3  -3 96.7987  5.5946   2
   8   3   3 95.0948  6.2725   3
  -9  -3  -3 56.2493  4.0860   2
   9   3   3 63.6293  4.9671   3
 -10  -3  -3 27.9228  3.1341   2
  10   3   3 40.2980  3.9896   3
 -11  -3  -3 37.2098  3.4481   2
  11   3   3 37.2840  4.1318   3
 -12  -3  -3 33.0381  3.7418   2
  12   3   3 44.0524  4.5436   3
 -13  -3  -3 169.950   9.670   2
  16  -4  -3 17.6503  3.9292   3
 -16   4   3 15.5302  3.4230   2
  15  -4  -3 18.7163  3.7722   3
 -15   4   3 12.3309  3.2041   2
  14  -4  -3 6.30711 2.95272   3
 -14   4   3 3.21862 2.47815   2
  13  -4  -3 2.76692 2.49552   3
 -13   4   3 6.56549 2.28288   2
  12  -4  -3 0.80963 2.07617   3
 -12   4   3 4.97719 2.00327   2
  11  -4  -3 5.67829 2.28685   3
 -11   4   3 4.60734 1.83717   2
  10  -4  -3 18.6238  2.5112   3
 -10   4   3 18.6679  2.6159   2
   9  -4  -3 -0.7771  1.3187   3
  -9   4   3 -1.9853  1.1704   2
   8  -4  -3 14.8223  2.1039   3
  -8   4   3 17.6301  1.6385   1
  -8   4   3 15.7060  1.8873   2
   7  -4  -3 31.2809  2.3466   3
  -7   4   3 24.7380  2.0868   2
  -7   4   3 25.8824  2.0250   1
   6  -4  -3 1.32603 0.86659   3
  -6   4   3 0.46455 0.83294   2
  -6   4   3 1.01261 0.87557   1
   5  -4  -3 13.9138  1.3103   3
  -5   4   3 15.2982  1.4234   1
  -5   4   3 13.4773  1.2338   2
   4  -4  -3 5.12131 0.90638   3
  -4   4   3 5.07976 1.00600   1
  -4   4   3 5.70550 0.82392   2
   3  -4  -3 1.50941 0.60613   3
  -3   4   3 1.06450 0.41114   2
  -3   4   3 0.73092 0.68739   1
   2  -4  -3 -0.2691  0.4685   3
  -2   4   3 0.93463 0.28005   2
  -2   4   3 0.49274 0.66778   1
   1  -4  -3 0.66076 0.49038   3
  -1   4   3 0.17020 0.62675   1
  -1   4   3 0.13909 0.30352   2
   0  -4  -3 0.68145 0.38802   2
   0   4   3 0.30242 0.65613   1
   0   4   3 0.69836 0.60191   3
  -1  -4  -3 1.68500 0.57230   2
   1   4   3 2.57491 0.82303   3
   1   4   3 1.36695 0.78885   1
  -2  -4  -3 0.25280 0.63431   2
   2   4   3 0.72881 0.74571   3
   2   4   3 0.43560 0.68267   1
  -3  -4  -3 8.45008 1.21079   2
   3   4   3 9.64065 1.34187   1
   3   4   3 8.80480 1.47628   3
  -4  -4  -3 8.65726 1.44442   2
   4   4   3 5.57638 1.46945   3
   4   4   3 7.28157 1.22956   1
  -5  -4  -3 19.9358  1.9593   2
   5   4   3 20.2922  2.2023   3
   5   4   3 17.4374  1.6193   1
  -6  -4  -3 6.56270 1.57718   2
   6   4   3 4.92902 1.60740   3
  -7  -4  -3 -0.1578  1.2876   2
   7   4   3 -2.7311  1.6253   3
  -8  -4  -3 27.2264  2.6660   2
   8   4   3 22.3872  2.8837   3
  -9  -4  -3 55.4959  4.1502   2
   9   4   3 55.2921  4.8430   3
 -10  -4  -3 4.97940 2.19661   2
  10   4   3 7.66118 3.17756   3
 -11  -4  -3 -2.1637  1.8869   2
  11   4   3 -2.7137  2.5391   3
 -12  -4  -3 24.6199  3.9721   2
  12   4   3 28.5557  4.6673   3
  16  -5  -3 24.2950  4.5259   3
 -16   5   3 23.3124  3.8141   2
  15  -5  -3 34.4367  4.7566   3
 -15   5   3 28.3490  3.8701   2
  14  -5  -3 26.3610  4.3145   3
 -14   5   3 26.3353  3.7489   2
  13  -5  -3 7.10202 2.85129   3
 -13   5   3 6.70998 2.26437   2
  12  -5  -3 89.5391  6.0196   3
 -12   5   3 82.5006  5.3657   2
  11  -5  -3 23.1355  2.8435   3
 -11   5   3 25.0520  2.5944   2
  10  -5  -3 97.8222  5.9631   3
 -10   5   3 100.150   5.606   2
   9  -5  -3 17.4694  2.4707   3
  -9   5   3 15.6547  2.1639   2
  -9   5   3 13.8528  1.6785   1
   8  -5  -3 588.005  25.670   3
  -8   5   3 581.613  24.541   2
  -8   5   3 563.927  26.217   1
   7  -5  -3 2164.79   95.33   3
  -7   5   3 2378.85   91.39   2
  -7   5   3 2182.72   98.87   1
   6  -5  -3 1532.87   63.46   3
  -6   5   3 1430.09   60.63   2
  -6   5   3 1494.79   65.86   1
   5  -5  -3 6.86102 1.17979   3
  -5   5   3 7.22319 1.30435   1
  -5   5   3 5.66734 0.92548   2
  -4   5   3 541.522  21.368   2
  -4   5   3 496.112  23.580   1
   3  -5  -3 464.004  20.183   3
  -3   5   3 464.218  19.024   2
  -3   5   3 466.294  21.229   1
   2  -5  -3 214.296   9.422   3
  -2   5   3 195.801   9.956   1
  -2   5   3 213.357   8.639   2
   1  -5  -3 25.7700  1.7408   3
  -1   5   3 25.6577  1.9738   1
  -1   5   3 24.8882  1.3145   2
   0  -5  -3 15.4006  1.0903   2
   0   5   3 17.3732  1.4147   3
   0   5   3 14.4249  1.4944   1
  -1  -5  -3 28.0339  1.7390   2
   1   5   3 27.6665  1.9914   3
   1   5   3 27.6521  2.0754   1
  -2  -5  -3 7.02639 1.06486   2
   2   5   3 3.72538 1.00901   3
   2   5   3 6.19971 1.27135   1
  -3  -5  -3 33.0371  2.2621   2
   3   5   3 33.4505  2.4686   3
   3   5   3 28.8132  2.2294   1
  -4  -5  -3 550.173  22.016   2
   4   5   3 506.103  23.132   3
   4   5   3 488.974  23.331   1
  -5  -5  -3 414.157  17.794   2
   5   5   3 400.288  18.894   3
  -6  -5  -3 15.0768  1.9834   2
   6   5   3 20.6022  2.8871   3
  -7  -5  -3 98.1799  5.5953   2
   7   5   3 95.0241  6.2472   3
  -8  -5  -3 422.147  19.641   2
   8   5   3 458.592  21.342   3
  -9  -5  -3 145.831   8.038   2
   9   5   3 146.753   8.954   3
 -10  -5  -3 40.3943  3.8055   2
  10   5   3 43.4203  4.4853   3
 -11  -5  -3 30.9234  3.6318   2
  11   5   3 38.3152  5.2556   3
 -12  -5  -3 35.7427  3.9812   2
  16  -6  -3 21.0653  4.4174   3
 -16   6   3 13.8150  3.4503   2
  15  -6  -3 5.89790 3.03286   3
 -15   6   3 5.46014 2.44128   2
  14  -6  -3 7.42319 2.93715   3
 -14   6   3 3.15948 2.32478   2
  13  -6  -3 14.0420  3.1355   3
 -13   6   3 10.4016  2.5107   2
  12  -6  -3 6.40982 2.41081   3
 -12   6   3 4.77206 2.04892   2
  11  -6  -3 6.78510 2.18039   3
 -11   6   3 4.18184 1.86208   2
  10  -6  -3 -0.2640  1.5093   3
 -10   6   3 -0.5112  1.3977   2
   9  -6  -3 24.6577  2.3262   3
  -9   6   3 23.9581  2.1529   1
  -9   6   3 20.7092  2.1056   2
   8  -6  -3 152.689   7.439   3
  -8   6   3 138.220   6.865   2
  -8   6   3 135.537   7.301   1
   7  -6  -3 9.37965 1.55909   3
  -7   6   3 4.61192 1.31461   2
  -7   6   3 7.37661 1.51359   1
   6  -6  -3 9.00927 1.46129   3
  -6   6   3 9.77470 1.59866   1
  -6   6   3 9.72391 1.08221   2
   5  -6  -3 4.44390 1.11657   3
  -5   6   3 3.51767 0.70412   2
  -5   6   3 3.02005 1.12906   1
   4  -6  -3 4.35977 1.03484   3
  -4   6   3 3.64693 0.51988   2
  -4   6   3 3.20223 1.06597   1
   3  -6  -3 14.4007  1.3098   3
  -3   6   3 13.1319  0.7837   2
  -3   6   3 13.7719  1.5572   1
   2  -6  -3 0.55881 0.76403   3
  -2   6   3 1.95204 1.02690   1
  -2   6   3 1.18225 0.39022   2
   1  -6  -3 1.44906 0.51343   2
   1  -6  -3 -0.3489  0.6708   3
  -1   6   3 0.13907 0.88962   1
   0  -6  -3 3.33168 0.76717   2
   0   6   3 1.07194 0.86384   3
   0   6   3 3.29171 1.19729   1
  -1  -6  -3 0.39177 0.71112   2
   1   6   3 -0.2062  0.7408   3
   1   6   3 0.15138 0.98720   1
  -2  -6  -3 4.22924 1.07140   2
   2   6   3 0.43253 0.96420   3
   2   6   3 -1.1539  1.0094   1
  -3  -6  -3 13.4964  1.5156   2
   3   6   3 13.8120  1.7629   1
   3   6   3 14.0455  2.0158   3
  -4  -6  -3 58.3308  3.5246   2
   4   6   3 60.0327  3.9394   3
   4   6   3 49.5475  3.4722   1
  -5  -6  -3 6.40619 1.67825   2
   5   6   3 5.52434 1.69185   3
  -6  -6  -3 0.27519 1.31008   2
   6   6   3 2.40224 1.92390   3
  -7  -6  -3 28.7613  2.7615   2
   7   6   3 23.4262  3.1141   3
  -8  -6  -3 29.4326  3.1402   2
   8   6   3 31.8998  3.7018   3
  -9  -6  -3 0.45808 2.05743   2
   9   6   3 -1.4394  2.3571   3
 -10  -6  -3 0.38136 2.19419   2
  10   6   3 -1.1689  2.4673   3
 -11  -6  -3 7.52690 2.75187   2
  16  -7  -3 207.974  12.713   3
 -16   7   3 230.735  11.858   2
  15  -7  -3 36.4362  5.1164   3
 -15   7   3 31.6585  3.6704   2
  14  -7  -3 13.0967  3.2718   3
 -14   7   3 10.9802  3.0186   2
  13  -7  -3 57.4290  4.8420   3
 -13   7   3 55.9660  4.3534   2
  12  -7  -3 62.3230  4.7333   3
 -12   7   3 62.9620  4.4079   2
  11  -7  -3 2.36532 1.84464   3
 -11   7   3 3.70242 1.58229   2
  10  -7  -3 116.034   6.496   3
 -10   7   3 118.114   6.330   1
 -10   7   3 105.662   5.999   2
   9  -7  -3 1085.50   46.58   3
  -9   7   3 1058.40   48.04   1
  -9   7   3 1064.48   44.36   2
   8  -7  -3 2494.52   99.51   3
  -8   7   3 2413.39   95.04   2
  -8   7   3 2091.21  103.03   1
   7  -7  -3 328.230  15.130   3
  -7   7   3 334.098  14.159   2
  -7   7   3 330.016  15.747   1
   6  -7  -3 51.5255  3.2168   3
  -6   7   3 52.1128  3.4400   1
  -6   7   3 50.2387  2.6594   2
  -5   7   3 221.491   9.005   2
  -5   7   3 204.285  10.568   1
   4  -7  -3 456.225  20.826   3
  -4   7   3 470.758  21.969   1
  -4   7   3 492.582  19.392   2
   3  -7  -3 5.94904 1.17292   3
  -3   7   3 1.59888 1.15539   1
   2  -7  -3 70.9228  3.9613   3
   2  -7  -3 75.1712  3.2019   2
  -2   7   3 68.2218  4.3070   1
   1  -7  -3 2077.00   89.73   3
   1  -7  -3 2200.26   85.68   2
  -1   7   3 2058.35   93.55   1
   0  -7  -3 328.610  15.228   3
   0  -7  -3 359.640  14.219   2
   0   7   3 318.488  15.960   1
  -1  -7  -3 12.9695  1.3318   2
   1   7   3 11.1456  1.6941   3
   1   7   3 12.1716  2.0240   1
  -2  -7  -3 144.473   6.802   2
   2   7   3 150.681   7.469   3
   2   7   3 137.818   7.560   1
  -3  -7  -3 238.514  10.439   2
   3   7   3 215.973  11.203   1
   3   7   3 229.692  11.184   3
  -4  -7  -3 395.988  17.222   2
   4   7   3 387.298  18.298   3
  -5  -7  -3 80.8915  4.7763   2
   5   7   3 82.4107  5.3834   3
  -6  -7  -3 28.6324  2.6229   2
   6   7   3 26.1512  3.1318   3
  -7  -7  -3 181.033   9.275   2
   7   7   3 179.667  10.236   3
  -8  -7  -3 6.66101 2.50885   2
   8   7   3 4.80040 2.73536   3
  -9  -7  -3 5.33852 2.56166   2
   9   7   3 6.55746 3.08417   3
 -10  -7  -3 17.4469  3.5172   2
  10   7   3 15.9045  4.2435   3
  16  -8  -3 78.2592  6.7087   3
  15  -8  -3 22.2198  4.1609   3
  14  -8  -3 15.5179  3.3279   3
  13  -8  -3 7.79516 2.85053   3
  12  -8  -3 0.87913 2.05225   3
  11  -8  -3 -0.5811  1.6242   3
 -11   8   3 -2.6908  1.3893   2
  10  -8  -3 -0.5804  1.4927   3
 -10   8   3 0.69147 1.48576   1
 -10   8   3 4.05675 1.48330   2
   9  -8  -3 16.6732  2.1122   3
  -9   8   3 14.4724  2.0187   1
  -9   8   3 15.2651  1.8358   2
   8  -8  -3 -0.7627  1.1012   3
  -8   8   3 0.52179 1.09180   1
   7  -8  -3 0.47308 1.10999   3
  -7   8   3 0.58000 1.23662   1
   6  -8  -3 -0.4748  1.0835   3
  -6   8   3 1.34579 1.25934   1
   5  -8  -3 0.83932 0.95706   3
  -5   8   3 1.17360 1.14256   1
   4  -8  -3 -0.1096  0.6860   3
  -4   8   3 2.15465 1.27866   1
   3  -8  -3 11.9862  1.6749   3
  -3   8   3 11.2884  1.9937   1
   2  -8  -3 7.33004 1.44537   3
  -2   8   3 9.61173 1.88230   1
   1  -8  -3 2.63950 1.23938   3
  -1   8   3 1.37405 1.38454   1
   0  -8  -3 3.35986 1.29375   3
   0   8   3 3.81026 1.44213   1
   1   8   3 -1.7483  1.1696   1
   1   8   3 0.12071 1.09894   3
   2   8   3 12.2313  2.0343   3
   2   8   3 11.4126  2.0561   1
   3   8   3 3.79542 1.53499   3
   3   8   3 4.83784 1.96321   1
   4   8   3 0.13857 1.34996   3
   5   8   3 9.98139 2.29859   3
   6   8   3 8.69194 2.81478   3
   7   8   3 0.79328 2.35275   3
   8   8   3 3.97082 2.80010   3
   9   8   3 9.12939 3.41999   3
  16  -9  -3 53.6422  5.4918   3
  15  -9  -3 19.5678  4.1610   3
  14  -9  -3 36.6450  4.0098   3
  13  -9  -3 -0.5936  2.2216   3
  12  -9  -3 40.7629  3.7595   3
  11  -9  -3 18.8615  3.0264   3
 -11   9   3 20.8344  2.8546   1
  10  -9  -3 28.9627  2.8781   3
 -10   9   3 32.1889  2.9753   1
   9  -9  -3 0.55464 1.28557   3
  -9   9   3 4.18964 1.71448   1
   8  -9  -3 138.722   7.335   3
  -8   9   3 138.831   7.726   1
   7  -9  -3 138.721   7.450   3
  -7   9   3 154.393   8.098   1
  -6   9   3 393.432  18.893   1
   5  -9  -3 315.379  14.330   3
  -5   9   3 305.509  15.222   1
   4  -9  -3 52.2270  3.3661   3
  -4   9   3 54.1894  3.9138   1
   3  -9  -3 57.8228  3.6796   3
  -3   9   3 59.0279  4.1791   1
   2  -9  -3 281.821  12.757   3
  -2   9   3 260.861  13.581   1
   1  -9  -3 17.5760  1.9750   3
  -1   9   3 18.6847  2.3364   1
   0  -9  -3 17.4615  1.9654   3
   0   9   3 15.1003  2.1275   1
  -1  -9  -3 9.94515 1.95594   3
   1   9   3 14.6574  2.4181   1
   2   9   3 41.2821  3.5099   1
   2   9   3 40.9757  3.2274   3
   3   9   3 104.458   6.366   3
   3   9   3 112.936   6.523   1
   4   9   3 76.3804  5.2183   3
   5   9   3 69.2128  5.1893   3
   6   9   3 93.5641  6.5418   3
   7   9   3 36.8565  4.1807   3
   8   9   3 25.2857  4.7222   3
  16 -10  -3 11.5369  3.9944   3
  15 -10  -3 5.96193 2.94093   3
  14 -10  -3 9.18824 3.11040   3
  13 -10  -3 8.41248 2.70239   3
  12 -10  -3 0.21284 1.99189   3
  11 -10  -3 3.99765 1.77555   3
 -11  10   3 5.04113 2.03086   1
  10 -10  -3 9.61819 2.26037   3
 -10  10   3 4.25682 2.10749   1
   9 -10  -3 2.81195 1.44523   3
  -9  10   3 0.44182 1.59390   1
   8 -10  -3 5.70094 1.74574   3
  -8  10   3 5.28993 1.93594   1
   7 -10  -3 3.76125 1.63700   3
  -7  10   3 3.50930 1.70427   1
   6 -10  -3 -0.6590  1.0856   3
  -6  10   3 -0.5017  1.4911   1
   5 -10  -3 2.10749 1.21898   3
  -5  10   3 0.33791 1.41054   1
   4 -10  -3 0.30016 1.17005   3
  -4  10   3 2.48641 1.73930   1
   3 -10  -3 3.47026 1.24223   3
  -3  10   3 2.09287 1.74485   1
   2 -10  -3 1.00222 1.22119   3
  -2  10   3 0.28112 1.49204   1
   1 -10  -3 1.55541 1.27099   3
  -1  10   3 0.76824 1.52839   1
   0 -10  -3 1.57583 1.16180   3
   0  10   3 0.60994 1.71980   1
  -1 -10  -3 18.9306  2.3061   3
   1  10   3 18.2956  2.9810   1
   2  10   3 0.40187 1.97083   1
   3  10   3 1.42777 1.51053   3
   4  10   3 8.03473 2.35344   3
   5  10   3 22.6411  3.4413   3
   6  10   3 5.80037 2.96469   3
   7  10   3 3.16666 2.84393   3
  15 -11  -3 30.9209  4.9464   3
  14 -11  -3 16.6342  3.5896   3
  13 -11  -3 3.04860 2.33440   3
  12 -11  -3 3.37359 2.32671   3
  11 -11  -3 66.2839  4.9210   3
 -11  11   3 71.9362  5.0764   1
  10 -11  -3 93.2269  5.8691   3
 -10  11   3 93.9724  6.1264   1
   9 -11  -3 82.4679  5.1543   3
  -9  11   3 77.5749  5.4480   1
   8 -11  -3 105.149   6.000   3
  -8  11   3 99.3284  6.4263   1
   7 -11  -3 98.5528  5.7799   3
  -7  11   3 101.164   6.397   1
   6 -11  -3 91.1466  5.5167   3
  -6  11   3 105.474   6.410   1
   5 -11  -3 133.341   7.136   3
  -5  11   3 132.790   7.902   1
   4 -11  -3 215.399  10.588   3
  -4  11   3 213.591  11.545   1
   3 -11  -3 108.744   6.139   3
  -3  11   3 108.420   6.851   1
   2 -11  -3 32.4717  2.7640   3
  -2  11   3 35.1498  3.4314   1
   1 -11  -3 3.56813 1.76541   3
  -1  11   3 5.37632 2.24184   1
   0 -11  -3 251.407  12.622   3
   0  11   3 262.670  13.582   1
  -1 -11  -3 286.858  14.288   3
   1  11   3 301.339  15.211   1
  -2 -11  -3 103.163   6.427   3
   2  11   3 105.774   6.818   1
   4  11   3 115.636   7.324   3
   5  11   3 62.7745  5.1629   3
   6  11   3 19.5360  3.9244   3
  15 -12  -3 11.0271  3.4858   3
  14 -12  -3 -4.4531  2.1604   3
  13 -12  -3 2.69992 2.51931   3
  12 -12  -3 4.10482 2.35114   3
 -12  12   3 1.82942 2.48731   1
  11 -12  -3 2.92158 2.27037   3
 -11  12   3 7.70673 2.22251   1
  10 -12  -3 2.53798 1.71346   3
 -10  12   3 -3.4661  1.6112   1
   9 -12  -3 0.67254 1.72671   3
  -9  12   3 -1.1879  1.8466   1
   8 -12  -3 9.76464 2.26418   3
  -8  12   3 7.25644 2.37224   1
   7 -12  -3 2.31538 1.74038   3
  -7  12   3 0.63151 1.88001   1
   6 -12  -3 12.4913  2.2376   3
  -6  12   3 13.5760  2.8736   1
   5 -12  -3 3.63241 1.76727   3
  -5  12   3 2.22790 2.04288   1
   4 -12  -3 1.39903 1.55616   3
  -4  12   3 -0.5657  1.8083   1
   3 -12  -3 4.17571 1.72623   3
  -3  12   3 1.80795 2.43296   1
   2 -12  -3 1.02623 1.55500   3
  -2  12   3 -1.5982  1.9281   1
   1 -12  -3 -1.7158  1.4993   3
  -1  12   3 1.45965 2.30528   1
   0 -12  -3 6.60961 2.21159   3
   0  12   3 5.90858 2.54719   1
  -1 -12  -3 1.56335 1.86408   3
   1  12   3 6.39782 2.82442   1
  -2 -12  -3 0.90378 1.94569   3
  -3 -12  -3 1.66461 2.22893   3
  -4 -12  -3 7.50879 2.82815   3
  14 -13  -3 30.3609  4.5912   3
  13 -13  -3 72.4430  5.5522   3
  12 -13  -3 63.3613  5.0291   3
 -12  13   3 63.3942  5.1567   1
  11 -13  -3 0.60966 2.26200   3
 -11  13   3 4.73236 2.46902   1
  10 -13  -3 50.6981  4.1895   3
 -10  13   3 54.8030  4.6550   1
   9 -13  -3 297.805  14.925   3
  -9  13   3 313.998  16.087   1
   8 -13  -3 688.837  30.651   3
  -8  13   3 667.366  32.331   1
  -7  13   3 87.4337  6.2427   1
   6 -13  -3 98.6389  5.8771   3
  -6  13   3 90.1673  6.5543   1
   5 -13  -3 186.747   9.775   3
  -5  13   3 188.978  10.954   1
   4 -13  -3 245.285  12.228   3
  -4  13   3 242.053  13.439   1
   3 -13  -3 21.3882  2.6033   3
  -3  13   3 25.3407  4.0360   1
   2 -13  -3 3.08595 1.81295   3
  -2  13   3 1.90901 2.43240   1
   1 -13  -3 -2.6869  1.7072   3
  -1  13   3 0.28003 2.46987   1
   0 -13  -3 1.88327 1.90243   3
   0  13   3 0.02257 2.56267   1
  -1 -13  -3 5.89668 2.36457   3
   1  13   3 6.30934 2.98087   1
  -2 -13  -3 28.7231  3.3932   3
  -3 -13  -3 140.626   8.610   3
  13 -14  -3 26.0844  4.0851   3
  12 -14  -3 4.98385 2.74688   3
 -12  14   3 5.04849 2.75743   1
  11 -14  -3 1.90946 2.25098   3
 -11  14   3 2.04240 2.88615   1
  10 -14  -3 3.46089 2.50132   3
 -10  14   3 2.46976 2.65928   1
   9 -14  -3 2.99174 2.33590   3
  -9  14   3 5.96732 2.84394   1
   8 -14  -3 14.0875  2.9940   3
  -8  14   3 17.9077  3.5547   1
   7 -14  -3 1.67620 1.87972   3
  -7  14   3 3.26731 2.69222   1
   6 -14  -3 0.61710 1.90596   3
  -6  14   3 1.90869 2.43548   1
   5 -14  -3 2.24816 1.95680   3
  -5  14   3 3.17556 2.70389   1
   4 -14  -3 -0.6571  1.7333   3
  -4  14   3 3.65359 2.93195   1
   3 -14  -3 0.05008 1.80176   3
  -3  14   3 1.57988 2.60719   1
   2 -14  -3 0.95471 1.97326   3
  -2  14   3 -0.4455  2.6929   1
   1 -14  -3 5.08742 2.26540   3
  -1  14   3 8.74592 3.73892   1
   0 -14  -3 -0.8592  1.8628   3
   0  14   3 -0.5448  2.5956   1
  -1 -14  -3 4.53661 2.21047   3
 -13  15   3 140.714   9.234   1
  12 -15  -3 5.86396 2.82592   3
 -12  15   3 0.16699 2.91382   1
  11 -15  -3 29.2901  3.5417   3
 -11  15   3 31.8690  4.0866   1
  10 -15  -3 132.573   8.069   3
 -10  15   3 131.836   8.796   1
   9 -15  -3 167.726   9.542   3
  -9  15   3 171.246  10.557   1
   8 -15  -3 65.0659  4.9488   3
  -8  15   3 66.7921  5.8013   1
   7 -15  -3 55.9818  4.4515   3
  -7  15   3 55.3163  5.3024   1
   6 -15  -3 18.8136  3.1268   3
  -6  15   3 19.6394  4.1622   1
   5 -15  -3 8.06376 2.52078   3
  -5  15   3 4.47560 3.08902   1
   4 -15  -3 -0.2203  2.0717   3
  -4  15   3 0.77959 2.79560   1
   3 -15  -3 36.7914  3.6369   3
  -3  15   3 33.9293  4.5507   1
   2 -15  -3 113.561   7.245   3
  -2  15   3 115.468   8.420   1
   1 -15  -3 5.89628 2.34264   3
  -1  15   3 12.5069  4.2398   1
   0  15   3 34.3523  5.4885   1
  10 -16  -3 3.44551 2.70934   3
 -10  16   3 -3.7682  2.7446   1
   9 -16  -3 5.84077 2.71772   3
  -9  16   3 1.30414 2.94527   1
   8 -16  -3 3.12696 2.60481   3
  -8  16   3 2.93814 2.99788   1
   7 -16  -3 3.82386 2.17311   3
  -7  16   3 -2.0800  2.7214   1
   6 -16  -3 4.27064 2.49596   3
  -6  16   3 -0.8157  2.8404   1
   5 -16  -3 5.18538 2.54365   3
  -5  16   3 1.93399 3.11694   1
   4 -16  -3 0.74743 2.31163   3
  -4  16   3 -1.2470  3.4146   1
  -3  16   3 6.37481 3.95874   1
  -2  16  -4 6.80629 3.53735   1
  -3  16  -4 21.2218  4.7422   1
   3 -16   4 25.6369  3.7439   3
  -4  16  -4 -0.1218  2.8379   1
   4 -16   4 5.68027 2.60048   3
  -5  16  -4 24.0131  4.4149   1
   5 -16   4 24.6855  3.7176   3
  -6  16  -4 244.005  14.022   1
   6 -16   4 241.673  12.785   3
  -7  16  -4 189.803  11.480   1
   7 -16   4 179.070  10.401   3
  -8  16  -4 36.1564  4.3094   1
   8 -16   4 31.0752  3.6436   3
  -9  16  -4 75.3403  6.1209   1
   9 -16   4 62.2742  5.2115   3
 -10  16  -4 68.9265  6.1189   1
 -11  16  -4 37.6785  4.5106   1
   1  15  -4 9.31069 3.62346   1
   0  15  -4 4.49967 3.24295   1
   0 -15   4 0.07017 2.31622   3
  -1  15  -4 0.81824 3.13427   1
   1 -15   4 -3.3442  2.1684   3
  -2  15  -4 1.18776 2.86567   1
   2 -15   4 2.21670 2.27013   3
  -3  15  -4 2.27780 2.84196   1
   3 -15   4 0.90279 1.90535   3
  -4  15  -4 -0.3083  2.5374   1
   4 -15   4 3.44033 2.31570   3
  -5  15  -4 1.64342 2.56811   1
   5 -15   4 1.81807 1.92508   3
  -6  15  -4 1.44803 2.55213   1
   6 -15   4 3.37783 1.88455   3
  -7  15  -4 -2.5762  2.1613   1
   7 -15   4 5.06498 2.49310   3
  -8  15  -4 1.24444 2.35053   1
   8 -15   4 1.12793 2.17992   3
  -9  15  -4 2.11192 2.64108   1
   9 -15   4 5.91995 2.43495   3
 -10  15  -4 1.52754 2.94878   1
  10 -15   4 9.02834 2.88468   3
 -11  15  -4 26.3155  4.3289   1
  11 -15   4 30.1531  4.5295   3
 -12  15  -4 4.00521 3.03984   1
  -2 -14   4 326.936  16.505   3
   1  14  -4 31.1985  3.9701   1
  -1 -14   4 29.0973  3.3995   3
   0  14  -4 54.9290  5.2397   1
   0 -14   4 59.6024  4.6719   3
  -1  14  -4 65.8966  5.8080   1
   1 -14   4 75.6297  5.2818   3
  -2  14  -4 13.8412  3.4037   1
   2 -14   4 10.9009  2.6820   3
  -3  14  -4 -0.9093  2.2094   1
   3 -14   4 -0.5899  1.9142   3
  -4  14  -4 6.54398 2.75642   1
   4 -14   4 6.87385 2.27205   3
  -5  14  -4 34.3392  3.8213   1
   5 -14   4 27.4498  3.0528   3
  -6  14  -4 8.43723 3.04509   1
   6 -14   4 3.44717 1.95670   3
  -7  14  -4 95.8965  6.7390   1
   7 -14   4 93.8342  6.1262   3
  -8  14  -4 361.778  18.244   1
   8 -14   4 346.156  17.226   3
  -9  14  -4 519.762  25.900   1
   9 -14   4 538.215  24.823   3
 -10  14  -4 138.608   8.589   1
  10 -14   4 124.771   7.912   3
 -11  14  -4 43.2542  4.3402   1
  11 -14   4 39.5738  3.9631   3
  12 -14   4 57.1134  4.9136   3
  -4 -13   4 12.1306  3.3934   3
  -3 -13   4 17.5181  3.4693   3
   2  13  -4 4.49373 3.02761   1
  -2 -13   4 -0.1540  2.2165   3
   1  13  -4 3.56168 2.76161   1
  -1 -13   4 4.47908 2.32173   3
   0  13  -4 14.4453  3.4523   1
   0 -13   4 15.0462  2.8354   3
  -1  13  -4 -1.5712  2.3463   1
   1 -13   4 -1.7611  1.4908   3
  -2  13  -4 -1.4111  2.0432   1
   2 -13   4 -0.4098  1.5837   3
  -3  13  -4 5.00909 2.44956   1
   3 -13   4 6.16039 2.10807   3
  -4  13  -4 5.87109 2.50575   1
   4 -13   4 5.06746 2.06698   3
  -5  13  -4 -1.5619  1.8696   1
   5 -13   4 2.02675 1.77363   3
  -6  13  -4 -2.9508  1.7207   1
   6 -13   4 0.72597 1.69611   3
  -7  13  -4 7.33657 2.59617   1
   7 -13   4 5.92455 2.38947   3
  -8  13  -4 -0.5208  1.9270   1
   8 -13   4 -0.3196  1.8816   3
  -9  13  -4 5.12612 2.56820   1
   9 -13   4 7.01618 2.41453   3
 -10  13  -4 2.02402 2.12723   1
  10 -13   4 3.94281 2.38818   3
 -11  13  -4 9.88911 2.89633   1
  11 -13   4 6.82533 2.54452   3
  12 -13   4 3.51818 2.83838   3
  13 -13   4 6.98549 3.06565   3
  -5 -12   4 16.1803  3.5174   3
  -4 -12   4 47.9607  4.3072   3
  -3 -12   4 67.5172  5.0603   3
   2  12  -4 72.6692  5.7003   1
  -2 -12   4 73.0864  5.1285   3
   1  12  -4 186.149  10.791   1
  -1 -12   4 189.184   9.995   3
   0  12  -4 184.567  10.676   1
   0 -12   4 184.382   9.719   3
  -1  12  -4 98.4808  6.7644   1
   1 -12   4 100.805   6.025   3
  -2  12  -4 16.8650  3.3013   1
   2 -12   4 18.1736  2.6888   3
  -3  12  -4 19.3158  3.2782   1
   3 -12   4 17.2242  2.6274   3
  -4  12  -4 3.11682 1.85006   1
   4 -12   4 0.94562 1.57933   3
  -5  12  -4 24.3282  3.0154   1
   5 -12   4 25.2622  2.5738   3
  -7  12  -4 156.361   8.855   1
   7 -12   4 146.397   8.191   3
  -8  12  -4 159.394   9.122   1
   8 -12   4 158.039   8.625   3
  -9  12  -4 134.762   7.724   1
   9 -12   4 120.467   7.331   3
 -10  12  -4 143.765   8.264   1
  10 -12   4 133.935   8.056   3
 -11  12  -4 109.868   6.797   1
  11 -12   4 101.981   6.769   3
  12 -12   4 37.1023  3.9520   3
  13 -12   4 52.3180  4.7636   3
  14 -12   4 7.23207 3.40844   3
   6  11  -4 2.97923 2.28687   3
   5  11  -4 21.4236  3.4313   3
  -4 -11   4 7.56487 2.44320   3
   3  11  -4 5.68785 2.49095   1
  -3 -11   4 4.33207 2.15390   3
   2  11  -4 4.52022 2.29953   1
  -2 -11   4 4.73599 1.95487   3
   1  11  -4 4.20854 2.29293   1
  -1 -11   4 1.91335 1.49140   3
   0  11  -4 0.80566 1.80968   1
   0 -11   4 0.34079 1.55716   3
  -1  11  -4 1.38970 1.72412   1
   1 -11   4 0.47967 1.22461   3
  -2  11  -4 0.50734 1.73354   1
   2 -11   4 -1.7795  1.2932   3
  -3  11  -4 0.92167 1.63846   1
   3 -11   4 0.66440 1.34055   3
  -4  11  -4 0.72197 1.59893   1
   4 -11   4 0.65573 1.18625   3
  -5  11  -4 2.50550 1.73009   1
   5 -11   4 0.21109 1.31091   3
  -6  11  -4 11.1803  2.4009   1
   6 -11   4 12.9447  2.4303   3
  -7  11  -4 1.79005 1.85100   1
   7 -11   4 6.88811 2.01290   3
  -8  11  -4 4.39754 1.76691   1
   8 -11   4 6.35813 1.99985   3
  -9  11  -4 4.95780 2.05496   1
   9 -11   4 5.02205 1.97239   3
 -10  11  -4 17.5918  2.8303   1
  10 -11   4 15.2045  2.8801   3
  11 -11   4 2.21568 2.14388   3
  12 -11   4 6.49442 2.67704   3
  13 -11   4 -3.1253  2.2401   3
  14 -11   4 11.4003  3.2679   3
   8  10  -4 4.23711 2.94709   3
   7  10  -4 1.03139 2.15885   3
   6  10  -4 59.8702  4.8851   3
   5  10  -4 131.078   7.799   3
   4  10  -4 103.133   6.356   3
   3  10  -4 32.7448  3.3420   1
  -3 -10   4 41.5662  3.4271   3
   2  10  -4 34.3686  3.4264   1
  -2 -10   4 37.9116  3.1884   3
   1  10  -4 1.77930 2.04485   1
  -1 -10   4 4.87348 1.64543   3
   0  10  -4 42.9991  3.7405   1
   0 -10   4 48.7444  3.4441   3
  -1  10  -4 111.184   6.882   1
   1 -10   4 117.617   6.285   3
  -2  10  -4 5.63679 1.91362   1
   2 -10   4 1.39878 1.26156   3
  -3  10  -4 0.55719 1.63650   1
   3 -10   4 -1.6022  1.0989   3
  -4  10  -4 10.8276  2.2867   1
   4 -10   4 14.1803  2.0746   3
  -5  10  -4 104.860   6.273   1
   5 -10   4 100.069   5.698   3
  -6  10  -4 1675.69   78.02   1
   6 -10   4 1812.92   74.94   3
  -7  10  -4 1013.54   45.38   1
   7 -10   4 977.448  43.461   3
  -8  10  -4 29.1391  2.6943   1
   8 -10   4 21.6815  2.4010   3
  -9  10  -4 123.410   7.113   1
   9 -10   4 123.179   7.077   3
 -10  10  -4 60.7947  4.2720   1
  10 -10   4 56.7105  4.4018   3
  11 -10   4 11.4631  2.7219   3
  12 -10   4 42.5201  4.0447   3
  13 -10   4 51.0855  4.7133   3
  14 -10   4 2.48701 2.94541   3
  15 -10   4 7.69049 3.65691   3
   9   9  -4 4.57103 3.18672   3
   8   9  -4 0.19938 2.49060   3
   7   9  -4 0.54225 2.21034   3
   6   9  -4 30.8510  3.2640   3
   5   9  -4 19.9057  2.9205   3
   4   9  -4 1.84557 1.77073   1
   4   9  -4 1.46266 1.66165   3
   3   9  -4 0.37520 1.70333   1
   3   9  -4 2.53169 1.39376   3
   2   9  -4 9.82177 2.54446   1
  -2  -9   4 6.38263 1.70094   3
   1   9  -4 6.69518 2.09894   1
  -1  -9   4 7.23127 1.73735   3
   0   9  -4 0.64950 1.45970   1
   0  -9   4 1.42223 1.27063   3
  -1   9  -4 -1.2567  1.1763   1
   1  -9   4 2.87611 1.27043   3
  -2   9  -4 2.81336 1.56543   1
   2  -9   4 2.22556 1.22041   3
  -3   9  -4 1.82903 1.39677   1
   3  -9   4 1.79239 1.14835   3
  -4   9  -4 6.45180 1.75970   1
   4  -9   4 8.19862 1.54025   3
  -5   9  -4 0.37646 1.24913   1
   5  -9   4 2.04766 1.31803   3
  -6   9  -4 11.6377  2.0703   1
   6  -9   4 11.0030  1.8612   3
  -7   9  -4 10.1802  1.9545   1
   7  -9   4 7.64684 1.78658   3
  -8   9  -4 1.58533 1.33551   1
   8  -9   4 0.66052 1.27657   3
  -9   9  -4 5.31776 1.67692   1
   9  -9   4 5.09777 1.93352   3
 -10   9  -4 -0.7293  1.4755   1
  10  -9   4 -1.7191  1.4784   3
  11  -9   4 3.63580 1.76148   3
  12  -9   4 3.87662 2.22206   3
  13  -9   4 25.6168  3.9482   3
  14  -9   4 16.3711  3.4481   3
  15  -9   4 2.75435 3.17288   3
  10   8  -4 5.42914 3.42266   3
   9   8  -4 8.58638 2.87153   3
   8   8  -4 28.3798  4.2754   3
   7   8  -4 24.1106  3.1046   3
   6   8  -4 126.296   7.506   3
   5   8  -4 7.66311 2.15091   3
   4   8  -4 8.00596 1.76078   3
   4   8  -4 7.69188 2.14114   1
   3   8  -4 314.955  15.093   3
   3   8  -4 329.872  15.831   1
   2   8  -4 704.377  31.754   3
   2   8  -4 741.076  33.319   1
   1   8  -4 43.4823  3.3734   1
  -1  -8   4 42.8725  2.9997   3
   0   8  -4 7.15514 1.83580   1
   0  -8   4 4.12780 1.15151   3
  -1   8  -4 48.3101  3.5716   1
   1  -8   4 51.6288  3.2142   3
  -2   8  -4 0.87558 1.18127   1
   2  -8   4 1.24994 0.96823   3
  -3   8  -4 7.62532 1.68431   1
   3  -8   4 7.06744 1.36340   3
  -4   8  -4 238.969  12.006   1
   4  -8   4 243.523  11.270   3
  -5   8  -4 843.130  39.530   1
   5  -8   4 899.964  37.921   3
  -6   8  -4 251.379  12.340   1
   6  -8   4 249.607  11.845   3
  -7   8  -4 95.6991  5.4204   1
   7  -8   4 88.4440  5.2645   3
  -8   8  -4 335.883  16.344   1
   8  -8   4 350.459  16.126   3
  -9   8  -4 444.964  19.221   2
  -9   8  -4 447.429  20.779   1
   9  -8   4 442.278  20.558   3
 -10   8  -4 4.19043 1.53419   2
  10  -8   4 4.74830 2.02636   3
  11  -8   4 107.315   6.784   3
  12  -8   4 180.191  10.216   3
  13  -8   4 150.426   9.267   3
  14  -8   4 36.5355  5.2223   3
  15  -8   4 -0.6456  2.8799   3
 -11  -7   4 10.4508  3.5079   2
  10   7  -4 6.34278 2.86584   3
 -10  -7   4 8.48757 2.80156   2
   9   7  -4 0.53879 2.49159   3
  -9  -7   4 0.42313 2.09864   2
   8   7  -4 2.82775 2.49206   3
  -8  -7   4 3.82018 2.31610   2
   7   7  -4 0.01290 1.71310   3
  -7  -7   4 1.48526 1.89342   2
   6   7  -4 15.0001  2.5352   3
  -6  -7   4 13.8748  2.3696   2
   5   7  -4 1.77834 1.56117   3
  -5  -7   4 -0.4982  1.2792   2
   4   7  -4 20.8466  2.3089   3
   4   7  -4 19.8678  2.3025   1
  -4  -7   4 27.2805  2.3121   2
   3   7  -4 54.9770  3.8905   3
   3   7  -4 63.6668  4.3495   1
  -3  -7   4 76.0708  3.8147   2
   2   7  -4 6.53896 1.37273   3
   2   7  -4 3.11819 1.47372   1
  -2  -7   4 7.48407 1.25074   2
   1   7  -4 -1.2182  1.0249   1
  -1  -7   4 -0.2164  0.7187   2
  -1  -7   4 -0.4640  0.8880   3
   0   7  -4 2.87365 1.34464   1
   0  -7   4 4.96141 1.21270   3
   0  -7   4 5.16040 0.80761   2
  -1   7  -4 -1.2077  1.0120   1
   1  -7   4 -0.1994  0.3955   2
   1  -7   4 -0.4499  0.7686   3
  -2   7  -4 3.92589 1.32746   1
   2  -7   4 6.21169 1.12504   3
  -3   7  -4 0.08446 1.02813   1
   3  -7   4 -0.1036  0.6849   3
  -4   7  -4 2.45173 0.60929   2
  -4   7  -4 2.66615 1.17745   1
   4  -7   4 2.96967 0.92555   3
  -5   7  -4 2.89360 1.19905   1
  -5   7  -4 2.05316 0.73883   2
   5  -7   4 3.33327 1.18212   3
  -6   7  -4 0.12040 0.83263   2
  -6   7  -4 0.56555 0.98079   1
   6  -7   4 -1.1822  0.8376   3
  -7   7  -4 2.35572 1.02234   2
  -7   7  -4 0.14969 1.02571   1
   7  -7   4 -1.1099  1.0528   3
  -8   7  -4 23.7658  2.1966   1
  -8   7  -4 19.3118  1.9670   2
   8  -7   4 24.9304  2.3253   3
  -9   7  -4 33.1421  2.5393   1
  -9   7  -4 32.5758  2.6057   2
   9  -7   4 32.5345  2.9802   3
 -10   7  -4 -1.3911  1.4689   2
  10  -7   4 1.63879 1.83368   3
 -11   7  -4 4.98791 1.94328   2
  11  -7   4 7.63868 2.41148   3
 -12   7  -4 21.5960  2.9825   2
  12  -7   4 21.8014  3.6595   3
 -13   7  -4 6.19761 2.15359   2
  13  -7   4 9.66111 3.16110   3
 -14   7  -4 0.96860 2.30201   2
  14  -7   4 1.85671 2.83761   3
 -15   7  -4 1.68247 2.57589   2
  15  -7   4 3.23810 3.38161   3
 -16   7  -4 -3.2885  2.6437   2
 -12  -6   4 59.4861  5.0316   2
  11   6  -4 75.8361  6.2721   3
 -11  -6   4 71.1489  5.3817   2
  10   6  -4 -0.0271  2.5005   3
 -10  -6   4 1.32876 2.23352   2
   9   6  -4 30.8416  4.2569   3
  -9  -6   4 27.2285  3.0315   2
   8   6  -4 36.5790  3.6568   3
  -8  -6   4 34.9982  3.2884   2
   7   6  -4 54.8751  4.2009   3
  -7  -6   4 47.8487  3.7486   2
   6   6  -4 21.6381  2.4611   3
  -6  -6   4 20.5762  2.3162   2
   5   6  -4 286.743  13.946   1
   5   6  -4 302.110  13.906   3
  -5  -6   4 282.768  13.074   2
   4   6  -4 1337.98   58.06   3
   4   6  -4 1376.63   60.20   1
  -4  -6   4 1328.03   55.46   2
   3   6  -4 786.171  35.432   1
   3   6  -4 759.453  34.003   3
  -3  -6   4 796.642  32.458   2
   2   6  -4 44.5605  3.2148   1
   2   6  -4 46.0083  2.9791   3
  -2  -6   4 51.5396  2.7081   2
   1   6  -4 110.623   6.031   1
  -1  -6   4 109.047   4.986   2
   0   6  -4 99.0801  5.6081   1
   0  -6   4 99.7734  4.4945   2
   0  -6   4 106.369   5.159   3
  -1   6  -4 1.10689 0.98696   1
   1  -6   4 1.92503 0.41608   2
   1  -6   4 1.57763 0.79161   3
  -2   6  -4 59.1653  3.6113   1
   2  -6   4 55.8519  3.1791   3
  -3   6  -4 1.38633 0.40272   2
  -3   6  -4 1.33659 0.90306   1
   3  -6   4 1.79472 0.83634   3
  -4   6  -4 31.8687  1.6554   2
  -4   6  -4 27.3780  2.2436   1
   4  -6   4 28.8274  2.1071   3
  -5   6  -4 29.2283  2.2359   1
  -5   6  -4 28.9184  1.8150   2
   5  -6   4 31.3542  2.2742   3
  -6   6  -4 181.861   7.867   2
  -6   6  -4 166.392   8.589   1
   6  -6   4 173.856   8.519   3
  -7   6  -4 377.690  16.484   2
  -7   6  -4 399.971  17.869   1
   7  -6   4 376.049  17.531   3
  -8   6  -4 548.479  25.242   1
  -8   6  -4 572.088  23.650   2
   8  -6   4 546.135  24.951   3
  -9   6  -4 168.177   7.903   2
   9  -6   4 149.401   8.430   3
 -10   6  -4 246.091  11.583   2
  10  -6   4 249.518  12.573   3
 -11   6  -4 185.299   9.122   2
  11  -6   4 178.434  10.080   3
 -12   6  -4 82.9691  5.1917   2
  12  -6   4 78.6844  5.9614   3
 -13   6  -4 -0.5012  1.9004   2
  13  -6   4 -1.0712  2.3553   3
 -14   6  -4 4.50280 2.32555   2
  14  -6   4 2.99863 2.93574   3
 -15   6  -4 4.51335 2.49028   2
  15  -6   4 2.60544 3.13126   3
 -16   6  -4 10.5289  3.1171   2
  12   5  -4 52.8018  5.1337   3
 -12  -5   4 45.9852  4.4955   2
  11   5  -4 7.07822 2.92262   3
 -11  -5   4 13.5373  3.1854   2
  10   5  -4 4.27002 2.36235   3
 -10  -5   4 1.11314 2.09084   2
   9   5  -4 11.5989  2.6266   3
  -9  -5   4 6.31964 2.31363   2
   8   5  -4 4.45210 1.94919   3
  -8  -5   4 -1.1060  1.7297   2
   7   5  -4 5.23407 1.88179   3
  -7  -5   4 5.98209 1.86691   2
   6   5  -4 14.5746  2.3752   3
  -6  -5   4 14.1615  2.1397   2
   5   5  -4 1.83817 1.42088   3
   5   5  -4 4.81211 1.41212   1
  -5  -5   4 1.13688 1.28335   2
   4   5  -4 33.1640  2.5347   1
   4   5  -4 30.4953  2.4556   3
  -4  -5   4 39.6846  2.4907   2
   3   5  -4 4.50573 1.15883   3
   3   5  -4 5.01227 1.39076   1
  -3  -5   4 5.21139 1.08212   2
   2   5  -4 2.29993 1.14267   1
   2   5  -4 2.71700 0.90780   3
  -2  -5   4 1.26445 0.77677   2
   1   5  -4 9.39128 1.10875   3
   1   5  -4 12.6692  1.9015   1
  -1  -5   4 13.6788  1.0335   2
   0   5  -4 3.89565 1.17852   1
   0  -5   4 2.39299 0.80073   3
  -1   5  -4 4.25370 1.09792   1
   1  -5   4 4.27303 0.85250   3
   1  -5   4 3.66818 0.42250   2
  -2   5  -4 0.25755 0.81877   1
   2  -5   4 0.83869 0.56913   3
   2  -5   4 0.75495 0.29961   2
  -3   5  -4 8.80481 1.33813   1
  -3   5  -4 7.38004 0.70473   2
   3  -5   4 7.30261 0.94937   3
  -4   5  -4 6.00539 0.84153   2
  -4   5  -4 4.72097 1.11334   1
   4  -5   4 8.35798 1.06767   3
  -5   5  -4 0.70593 0.64480   2
  -5   5  -4 0.37312 0.80414   1
   5  -5   4 1.09053 0.89967   3
  -6   5  -4 0.01845 0.78687   1
  -6   5  -4 0.54416 0.82220   2
   6  -5   4 0.92769 0.98954   3
  -7   5  -4 11.9075  1.4897   2
  -7   5  -4 12.0664  1.3614   1
   7  -5   4 13.1647  1.9594   3
  -8   5  -4 9.62904 1.41314   1
  -8   5  -4 8.11054 1.51934   2
   8  -5   4 6.49855 1.84836   3
  -9   5  -4 0.45757 1.13675   2
   9  -5   4 -1.7716  1.4465   3
 -10   5  -4 0.72988 1.37494   2
  10  -5   4 3.46020 1.98331   3
 -11   5  -4 18.9866  2.6443   2
  11  -5   4 19.7918  3.4190   3
 -12   5  -4 0.67800 1.80306   2
  12  -5   4 -0.0652  2.2210   3
 -13   5  -4 1.07022 1.93564   2
  13  -5   4 1.79701 2.51943   3
 -14   5  -4 -2.2245  2.1817   2
  14  -5   4 -0.6273  2.7313   3
 -15   5  -4 6.98419 2.83523   2
  15  -5   4 1.39971 3.00830   3
  13   4  -4 159.460   9.902   3
 -13  -4   4 150.156   8.932   2
  12   4  -4 196.139  11.371   3
 -12  -4   4 196.138  10.610   2
  11   4  -4 25.5383  3.4648   3
 -11  -4   4 29.1805  3.2183   2
  10   4  -4 7.75833 2.63584   3
 -10  -4   4 3.91339 2.28546   2
   9   4  -4 25.2470  3.0021   3
  -9  -4   4 24.8617  3.4432   2
   8   4  -4 3.39373 1.64683   3
  -8  -4   4 1.23346 1.64871   2
   7   4  -4 20.4544  2.4378   3
  -7  -4   4 22.4459  2.3197   2
   6   4  -4 11.0629  2.0791   3
   6   4  -4 11.4255  1.6099   1
  -6  -4   4 8.46953 1.72215   2
   5   4  -4 42.8617  2.8596   1
   5   4  -4 40.9010  3.0461   3
  -5  -4   4 44.8492  2.9452   2
   4   4  -4 140.108   7.175   3
   4   4  -4 142.772   7.296   1
  -4  -4   4 154.552   6.957   2
   3   4  -4 173.835   8.373   3
   3   4  -4 173.935   8.706   1
  -3  -4   4 186.029   8.037   2
   2   4  -4 196.193   8.209   3
   2   4  -4 167.942   8.546   1
  -2  -4   4 162.358   7.649   2
   1   4  -4 8.88840 1.14648   1
   1   4  -4 9.23586 0.96627   3
  -1  -4   4 6.23983 0.78825   2
   0   4  -4 275.804  12.985   1
   0  -4   4 281.884  11.514   2
   0  -4   4 272.832  12.212   3
  -1   4  -4 27.0040  1.9138   1
   1  -4   4 23.8973  1.2447   2
   1  -4   4 26.0696  1.6243   3
  -2   4  -4 7.06114 0.97748   1
   2  -4   4 4.94264 0.87029   3
   2  -4   4 4.67219 0.47022   2
  -3   4  -4 8.79956 1.21442   1
  -3   4  -4 9.21962 0.69751   2
   3  -4   4 6.94493 1.07693   3
  -4   4  -4 5.83793 0.73953   2
  -4   4  -4 2.64467 0.93591   1
   4  -4   4 3.59026 0.93099   3
  -5   4  -4 128.540   5.901   2
  -5   4  -4 124.941   6.325   1
   5  -4   4 135.375   6.442   3
  -6   4  -4 234.096  10.030   2
  -6   4  -4 222.297  10.555   1
   6  -4   4 221.777  10.649   3
  -7   4  -4 98.8745  5.4670   2
  -7   4  -4 120.971   5.523   1
   7  -4   4 109.499   6.007   3
  -8   4  -4 152.249   7.280   2
   8  -4   4 144.239   7.878   3
  -9   4  -4 99.6998  5.6518   2
   9  -4   4 113.513   6.556   3
 -10   4  -4 131.691   7.187   2
  10  -4   4 145.526   8.207   3
 -11   4  -4 83.9868  5.1682   2
  11  -4   4 79.8019  5.8465   3
 -12   4  -4 20.0342  2.5686   2
  12  -4   4 25.1792  3.9055   3
 -13   4  -4 0.00648 1.86042   2
  13  -4   4 2.17437 2.44650   3
 -14   4  -4 142.238   8.244   2
  14  -4   4 141.494   9.186   3
 -15   4  -4 15.7516  3.3502   2
  15  -4   4 15.2587  3.9453   3
  13   3  -4 25.5679  4.3242   3
 -13  -3   4 14.7165  3.4288   2
  12   3  -4 12.4481  3.1036   3
 -12  -3   4 17.1181  3.1020   2
  11   3  -4 -3.1868  2.0273   3
 -11  -3   4 -0.9827  1.9777   2
  10   3  -4 -1.2416  1.8968   3
 -10  -3   4 0.65064 1.86608   2
   9   3  -4 0.43053 1.55181   3
  -9  -3   4 0.29860 1.67368   2
   8   3  -4 -0.2182  1.3845   3
  -8  -3   4 2.49704 1.52638   2
   7   3  -4 4.05985 1.66783   3
  -7  -3   4 0.74290 1.67734   2
   6   3  -4 20.7807  2.2776   3
   6   3  -4 30.9610  2.1155   1
  -6  -3   4 25.9808  2.4256   2
   5   3  -4 1.25993 0.99281   1
   5   3  -4 3.75760 1.15045   3
  -5  -3   4 5.43637 1.35070   2
   4   3  -4 9.27095 1.33333   1
   4   3  -4 10.1384  1.3385   3
  -4  -3   4 15.0912  1.4606   2
   3   3  -4 2.97203 0.98698   1
   3   3  -4 3.98847 0.91053   3
  -3  -3   4 3.00652 0.84687   2
   2   3  -4 1.42904 0.65828   3
   2   3  -4 2.02972 0.95744   1
  -2  -3   4 2.45021 0.66941   2
   1   3  -4 0.27481 0.45073   3
   1   3  -4 -0.3264  0.6302   1
  -1  -3   4 0.71232 0.44536   2
   0   3  -4 10.5127  1.2160   1
   0  -3   4 15.4883  1.0149   3
  -1   3  -4 0.76460 0.60026   1
   1  -3   4 1.61651 0.31348   2
   1  -3   4 1.76210 0.51229   3
  -2   3  -4 2.09132 0.77233   1
   2  -3   4 0.87364 0.39691   2
   2  -3   4 1.21399 0.62157   3
  -3   3  -4 2.39371 0.74126   1
  -3   3  -4 2.01227 0.48171   2
   3  -3   4 2.48131 0.76807   3
  -4   3  -4 4.56496 0.83902   1
  -4   3  -4 3.69879 0.73233   2
   4  -3   4 3.07290 0.92809   3
  -5   3  -4 1.32404 0.73124   2
  -5   3  -4 1.21834 0.64761   1
   5  -3   4 1.50898 1.01271   3
  -6   3  -4 20.8747  1.7294   2
  -6   3  -4 20.4787  1.4903   1
   6  -3   4 23.5333  2.1889   3
  -7   3  -4 3.08023 1.12177   2
  -7   3  -4 4.10547 0.80883   1
   7  -3   4 4.21453 1.48769   3
  -8   3  -4 7.23703 1.55969   2
   8  -3   4 8.61386 2.07245   3
  -9   3  -4 20.7506  2.1342   2
   9  -3   4 19.8268  2.6996   3
 -10   3  -4 18.3938  2.5360   2
  10  -3   4 18.7581  3.2325   3
 -11   3  -4 2.17027 1.51247   2
  11  -3   4 2.29863 2.20319   3
 -12   3  -4 2.08969 1.85067   2
  12  -3   4 -0.5640  2.1364   3
 -13   3  -4 10.8923  2.6616   2
  13  -3   4 15.4691  3.5708   3
 -14   3  -4 25.0923  3.6672   2
  14  -3   4 24.4314  4.3366   3
 -15   3  -4 4.58669 2.66655   2
  15  -3   4 -0.7569  2.7331   3
  14   2  -4 38.9435  4.5478   3
 -14  -2   4 42.3400  4.2580   2
  13   2  -4 55.4379  4.8083   3
 -13  -2   4 41.6051  4.1567   2
  12   2  -4 61.9048  5.3366   3
 -12  -2   4 77.5560  5.2755   2
  11   2  -4 -1.0772  2.1025   3
 -11  -2   4 1.48064 2.14348   2
  10   2  -4 2.70879 2.04079   3
 -10  -2   4 4.61221 1.94724   2
   9   2  -4 5.89884 2.15063   3
  -9  -2   4 3.55680 1.86668   2
   8   2  -4 77.9385  5.1447   3
  -8  -2   4 78.9574  4.7632   2
   7   2  -4 777.499  34.188   3
  -7  -2   4 763.702  32.611   2
   6   2  -4 766.649  35.115   3
   6   2  -4 895.279  35.798   1
  -6  -2   4 737.582  33.520   2
   5   2  -4 242.266  12.029   3
   5   2  -4 256.026  12.024   1
  -5  -2   4 280.203  11.651   2
   4   2  -4 120.390   6.073   1
   4   2  -4 136.509   6.207   3
  -4  -2   4 114.732   5.822   2
   3   2  -4 105.951   5.476   1
   3   2  -4 105.095   5.310   3
  -3  -2   4 122.069   5.223   2
   2   2  -4 77.8439  3.6996   3
   2   2  -4 76.1862  3.9663   1
  -2  -2   4 76.3487  3.5994   2
   1   2  -4 51.6162  2.9377   1
   1   2  -4 62.2154  2.6882   3
  -1  -2   4 49.9793  2.5315   2
   0   2  -4 357.739  16.242   1
   0  -2   4 362.353  15.400   3
   0  -2   4 356.318  14.749   2
  -1   2  -4 248.330  11.261   1
   1  -2   4 242.548  10.144   2
  -2   2  -4 47.0823  2.4209   1
   2  -2   4 42.4982  2.0621   2
   2  -2   4 41.5993  2.2744   3
  -3   2  -4 203.063   8.994   2
  -3   2  -4 233.604   9.800   1
   3  -2   4 201.045   9.571   3
  -4   2  -4 462.764  19.023   2
  -4   2  -4 461.001  20.382   1
   4  -2   4 445.162  20.099   3
  -5   2  -4 2830.29  117.60   2
  -5   2  -4 3115.83  127.48   1
   5  -2   4 2753.21  123.07   3
  -6   2  -4 2187.66   97.75   1
  -6   2  -4 2168.91   90.52   2
   6  -2   4 2314.79   95.08   3
  -7   2  -4 9.74185 1.61198   2
   7  -2   4 10.8483  2.1147   3
  -8   2  -4 60.6885  3.6498   2
   8  -2   4 50.2279  4.0508   3
  -9   2  -4 158.198   7.419   2
   9  -2   4 124.717   8.005   3
 -10   2  -4 13.9142  2.2554   2
  10  -2   4 19.6710  3.3151   3
 -11   2  -4 67.9380  4.6004   2
  11  -2   4 65.5511  5.1452   3
 -12   2  -4 11.6556  2.5314   2
  12  -2   4 8.35788 3.04109   3
 -13   2  -4 4.51249 2.40329   2
  13  -2   4 7.08749 2.83839   3
 -14   2  -4 10.7813  3.0586   2
  14  -2   4 12.9755  3.6526   3
  14   1  -4 27.5434  3.6745   3
 -14  -1   4 29.8538  3.6528   2
  13   1  -4 13.1471  3.1343   3
 -13  -1   4 9.25425 2.72420   2
  12   1  -4 15.7749  3.2212   3
 -12  -1   4 9.78363 2.64468   2
  11   1  -4 -0.1664  1.8030   3
 -11  -1   4 -3.4214  1.6787   2
  10   1  -4 0.14504 1.45659   3
 -10  -1   4 -1.4513  1.3884   2
   9   1  -4 1.27131 1.62300   3
  -9  -1   4 0.07571 1.42629   2
   8   1  -4 19.2574  2.3170   3
  -8  -1   4 16.0963  2.3299   2
   7   1  -4 24.2422  2.4693   3
   7   1  -4 23.1039  1.8076   1
  -7  -1   4 25.1596  2.3644   2
   6   1  -4 4.32760 1.27453   3
   6   1  -4 5.57337 1.05528   1
  -6  -1   4 5.29540 1.23832   2
   5   1  -4 -0.6588  0.6951   1
   5   1  -4 -0.0586  0.8861   3
  -5  -1   4 -0.4161  0.6980   2
   4   1  -4 6.80273 1.14228   1
   4   1  -4 8.32745 1.26740   3
   3   1  -4 0.94313 0.73647   1
   3   1  -4 1.38684 0.68361   3
  -3  -1   4 3.71238 0.79827   2
   2   1  -4 0.45475 0.42307   3
   2   1  -4 -0.8767  0.5611   1
  -2  -1   4 0.24994 0.41678   2
   1   1  -4 -0.1815  0.2096   3
   1   1  -4 -0.5507  0.4315   1
  -1  -1   4 0.15414 0.29778   2
   0   1  -4 0.54890 0.51727   1
   0  -1   4 2.16256 0.29850   3
   0  -1   4 2.10552 0.32837   2
  -1   1  -4 0.43431 0.42769   1
   1  -1   4 1.11510 0.37060   3
   1  -1   4 1.16137 0.32998   2
  -2   1  -4 2.46942 0.64316   1
   2  -1   4 4.36446 0.86261   3
   2  -1   4 4.02534 0.53521   2
  -3   1  -4 6.76550 0.79969   1
  -3   1  -4 10.7898  0.9290   2
   3  -1   4 8.17022 1.26195   3
  -4   1  -4 33.4256  1.8117   1
   4  -1   4 35.1053  2.6239   3
  -5   1  -4 24.7777  1.8127   2
   5  -1   4 18.4620  2.2836   3
  -6   1  -4 15.9516  1.5968   2
   6  -1   4 17.6950  2.5095   3
  -7   1  -4 2.76851 1.17234   2
   7  -1   4 2.79214 1.48160   3
  -8   1  -4 7.33534 1.65559   2
   8  -1   4 6.96888 1.97969   3
  -9   1  -4 -1.4429  1.1417   2
   9  -1   4 1.05028 1.77409   3
 -10   1  -4 5.94631 1.68346   2
  10  -1   4 6.69442 2.36762   3
 -11   1  -4 39.5136  3.3816   2
  11  -1   4 35.8727  3.6798   3
 -12   1  -4 36.1120  3.4828   2
  12  -1   4 40.4292  4.1470   3
 -13   1  -4 15.5509  3.0752   2
  13  -1   4 7.98618 2.89002   3
 -14   1  -4 6.53067 2.90491   2
  14  -1   4 12.4850  3.4308   3
  15   0  -4 289.168  15.444   3
  14   0  -4 78.2490  6.0034   3
 -14   0   4 80.3899  5.8422   2
  13   0  -4 7.10446 2.65506   3
 -13   0   4 1.66207 2.26141   2
  12   0  -4 5.14349 2.40321   3
 -12   0   4 -2.5156  1.8008   2
  11   0  -4 2.85410 2.13554   3
 -11   0   4 2.58161 1.72179   2
  10   0  -4 1.85294 1.61886   3
 -10   0   4 -0.2224  1.5875   2
   9   0  -4 1.63024 1.55162   3
  -9   0   4 1.96474 1.55639   2
   8   0  -4 12.2870  2.1828   3
  -8   0   4 13.7440  2.1237   2
   7   0  -4 96.0360  4.7809   1
   7   0  -4 90.3804  5.4421   3
  -7   0   4 97.5792  5.2066   2
   6   0  -4 73.2334  4.3605   3
   6   0  -4 70.6638  3.7655   1
  -6   0   4 69.7968  3.9736   2
   5   0  -4 346.862  15.129   1
   5   0  -4 345.486  15.105   3
  -5   0   4 296.878  14.156   2
   4   0  -4 1030.29   42.71   1
   4   0  -4 895.902  41.209   3
  -4   0   4 948.297  39.386   2
   3   0  -4 1069.06   46.52   3
   3   0  -4 1096.80   48.36   1
  -3   0   4 1101.79   44.48   2
   2   0  -4 12.7397  1.0256   3
   2   0  -4 12.7659  1.1942   1
  -2   0   4 15.0633  0.9752   2
   1   0  -4 791.820  37.653   1
  -1   0   4 901.887  34.558   2
   0   0  -4 1641.42   72.62   1
   0   0   4 1639.46   71.60   3
  -1   0  -4 134.178   6.410   1
   1   0   4 137.063   5.777   2
   1   0   4 135.871   6.208   3
  -2   0  -4 14.9987  1.1155   1
   2   0   4 15.7264  1.3641   3
   2   0   4 14.8245  1.0088   2
  -3   0  -4 7.20023 0.83946   2
  -3   0  -4 9.02869 0.72111   1
   3   0   4 10.8164  1.5852   3
  -4   0  -4 104.314   4.873   2
   4   0   4 98.9240  5.5470   3
  -5   0  -4 457.062  19.024   2
   5   0   4 439.018  20.390   3
  -6   0  -4 17.0760  1.6676   2
   6   0   4 15.6921  2.0834   3
  -7   0  -4 297.033  14.063   2
   7   0   4 340.195  15.482   3
  -8   0  -4 317.074  13.911   2
   8   0   4 292.305  14.939   3
  -9   0  -4 36.6215  3.0739   2
   9   0   4 43.6103  3.7904   3
 -10   0  -4 46.7334  3.5918   2
  10   0   4 50.8507  4.3458   3
 -11   0  -4 256.097  12.410   2
  11   0   4 249.148  13.448   3
 -12   0  -4 305.664  14.449   2
  12   0   4 287.430  15.393   3
 -13   0  -4 50.4158  4.4109   2
  13   0   4 52.5996  4.8827   3
 -14   0  -4 4.73277 2.88467   2
  14   0   4 4.56094 3.19622   3
  15  -1  -4 37.5058  4.1102   3
 -15   1   4 31.2201  3.7748   2
  14  -1  -4 2.41027 2.32998   3
 -14   1   4 6.96092 2.68616   2
  13  -1  -4 6.54343 2.68249   3
 -13   1   4 4.82477 2.37020   2
  12  -1  -4 8.27189 2.79671   3
 -12   1   4 10.5793  2.5524   2
  11  -1  -4 2.00756 1.71895   3
 -11   1   4 -1.4349  1.7130   2
  10  -1  -4 5.44831 1.99747   3
 -10   1   4 5.21995 1.98504   2
   9  -1  -4 31.2582  3.0421   3
  -9   1   4 33.4546  2.8811   2
   8  -1  -4 1.91501 0.97415   1
   8  -1  -4 -1.0552  1.1950   3
  -8   1   4 -1.1574  1.1151   2
   7  -1  -4 6.92033 1.67330   3
   7  -1  -4 6.93937 1.25111   1
  -7   1   4 6.52094 1.48224   2
   6  -1  -4 4.05417 1.14348   1
   6  -1  -4 6.69807 1.52697   3
  -6   1   4 6.46721 1.30302   2
   5  -1  -4 2.27759 0.87038   4
   5  -1  -4 4.68034 1.26242   3
   5  -1  -4 1.37844 1.02133   1
  -5   1   4 4.22475 0.96822   2
   4  -1  -4 26.9367  1.7932   4
   4  -1  -4 23.7923  1.9896   1
   3  -1  -4 1.35990 0.57585   3
  -3   1   4 1.35410 0.56188   2
   2  -1  -4 1.54322 0.40069   3
  -2   1   4 0.73264 0.60228   1
  -2   1   4 1.04821 0.44026   2
   1  -1  -4 0.87862 0.27326   3
  -1   1   4 1.46636 0.59605   1
  -1   1   4 0.64817 0.33683   2
   0   1   4 0.81187 0.50401   1
   0   1   4 0.35147 0.28123   3
   0   1   4 0.47164 0.26654   2
   1   1   4 0.05018 0.46294   1
   1   1   4 -0.1772  0.4001   3
   1   1   4 -0.1779  0.2990   2
   2   1   4 2.09918 0.67020   3
   2   1   4 0.16752 0.50215   1
  -3  -1  -4 4.75905 0.84259   2
   3   1   4 4.38252 1.14312   3
  -4  -1  -4 1.69493 0.60129   1
  -4  -1  -4 4.15337 0.86591   2
   4   1   4 3.40450 1.20548   3
  -5  -1  -4 1.71382 0.91842   2
   5   1   4 2.16906 1.22694   3
  -6  -1  -4 24.6251  2.0832   2
   6   1   4 21.6820  2.4043   3
  -7  -1  -4 23.7021  2.3402   2
   7   1   4 28.0862  2.8663   3
  -8  -1  -4 12.6238  1.9542   2
   8   1   4 16.5164  2.7145   3
  -9  -1  -4 11.2271  2.1029   2
   9   1   4 9.97451 2.62472   3
 -10  -1  -4 24.5948  2.5718   2
  10   1   4 24.1987  3.0401   3
 -11  -1  -4 13.8774  2.7746   2
  11   1   4 12.1897  3.0479   3
 -12  -1  -4 9.20111 2.67472   2
  12   1   4 11.1529  3.3236   3
 -13  -1  -4 -0.2322  2.2501   2
  13   1   4 0.19661 2.44124   3
  15  -2  -4 15.3922  3.4075   3
 -15   2   4 10.7424  3.1326   2
  14  -2  -4 50.6673  4.5992   3
 -14   2   4 43.2972  4.1847   2
  13  -2  -4 251.273  13.172   3
 -13   2   4 246.288  12.471   2
  12  -2  -4 40.6651  3.8363   3
 -12   2   4 35.6111  3.2824   2
  11  -2  -4 35.4020  3.4300   3
 -11   2   4 33.2539  3.0000   2
  10  -2  -4 42.5049  3.5710   3
 -10   2   4 44.6240  3.5165   2
   9  -2  -4 289.720  14.559   3
  -9   2   4 311.799  13.857   2
   8  -2  -4 15.6810  2.1073   3
   8  -2  -4 23.8367  1.8512   1
   8  -2  -4 19.9443  1.6413   4
  -8   2   4 16.5017  2.2838   2
   7  -2  -4 105.282   5.236   1
   7  -2  -4 94.0675  5.5354   3
   7  -2  -4 103.937   4.803   4
  -7   2   4 92.9509  5.1300   2
   6  -2  -4 147.549   7.584   3
  -6   2   4 155.903   7.225   2
  -6   2   4 157.602   7.452   1
   5  -2  -4 407.910  17.824   3
  -5   2   4 397.665  18.270   1
   4  -2  -4 651.799  28.895   3
  -4   2   4 669.460  30.069   1
  -4   2   4 698.207  27.775   2
   3  -2  -4 7.46624 0.74071   3
  -3   2   4 7.44509 0.89912   1
  -3   2   4 7.38101 0.76858   2
   2  -2  -4 343.922  14.279   3
  -2   2   4 323.215  13.702   2
  -2   2   4 327.867  15.060   1
   1  -2  -4 484.716  20.671   3
  -1   2   4 479.071  21.694   1
  -1   2   4 488.150  19.798   2
   0   2   4 6.09477 0.64489   3
   0   2   4 5.70045 0.55493   2
   0   2   4 6.84969 0.77081   1
   1   2   4 41.3569  2.1947   3
   1   2   4 39.4319  2.2590   1
   1   2   4 40.8080  2.0209   2
  -2  -2  -4 116.100   5.293   2
   2   2   4 120.857   5.687   1
   2   2   4 118.346   5.706   3
  -3  -2  -4 6.59196 0.99347   2
   3   2   4 8.65290 1.26069   3
   3   2   4 5.99392 0.90511   1
  -4  -2  -4 41.1268  2.5318   2
   4   2   4 41.2347  2.3169   1
   4   2   4 44.9949  3.0246   3
  -5  -2  -4 107.960   5.177   2
   5   2   4 105.097   5.781   3
   5   2   4 93.0448  4.8124   1
  -6  -2  -4 419.354  18.482   2
   6   2   4 434.656  19.850   3
  -7  -2  -4 208.269   9.658   2
   7   2   4 192.764  10.448   3
  -8  -2  -4 99.5909  5.5606   2
   8   2   4 95.4583  6.2589   3
  -9  -2  -4 64.5038  4.3023   2
   9   2   4 59.3661  4.8804   3
 -10  -2  -4 73.0651  5.0174   2
  10   2   4 82.4758  5.9547   3
 -11  -2  -4 35.0854  3.3950   2
  11   2   4 29.1792  3.6542   3
 -12  -2  -4 0.01321 2.13388   2
  12   2   4 2.09928 2.60752   3
 -13  -2  -4 3.77641 2.70458   2
  13   2   4 2.48829 2.90025   3
  16  -3  -4 13.6107  3.7659   3
  15  -3  -4 13.1012  3.4630   3
 -15   3   4 10.4064  3.0755   2
  14  -3  -4 42.8298  4.1244   3
 -14   3   4 30.5120  3.6641   2
  13  -3  -4 47.6152  4.3454   3
 -13   3   4 46.1588  3.9999   2
  12  -3  -4 4.38950 2.29848   3
 -12   3   4 8.11451 2.34609   2
  11  -3  -4 -2.0689  1.6393   3
 -11   3   4 0.02299 1.52115   2
  10  -3  -4 9.09303 2.33221   3
 -10   3   4 5.36083 1.87455   2
   9  -3  -4 2.41522 1.50514   3
  -9   3   4 0.55920 1.33735   2
   8  -3  -4 0.91777 1.21822   3
  -8   3   4 0.58698 1.00071   1
  -8   3   4 0.76770 1.10215   2
   7  -3  -4 8.50122 1.66934   3
  -7   3   4 8.16490 1.14471   1
  -7   3   4 8.63699 1.43244   2
   6  -3  -4 3.49371 1.04210   3
  -6   3   4 0.91802 0.81093   2
  -6   3   4 2.78953 0.94139   1
   5  -3  -4 1.50633 0.78474   3
  -5   3   4 1.80742 0.75917   2
  -5   3   4 2.38912 0.81919   1
   4  -3  -4 7.92121 0.92653   3
  -4   3   4 7.28398 1.00388   1
  -4   3   4 8.60245 0.91093   2
   3  -3  -4 0.87022 0.52414   3
  -3   3   4 0.15580 0.61286   1
  -3   3   4 2.14087 0.50808   2
   2  -3  -4 0.21403 0.40694   3
  -2   3   4 1.07232 0.60508   1
  -2   3   4 0.44132 0.33050   2
   1  -3  -4 3.09683 0.58076   3
  -1   3   4 5.13938 0.90320   1
  -1   3   4 3.85589 0.44035   2
   0   3   4 0.68226 0.52033   3
   0   3   4 0.21020 0.35262   2
   0   3   4 -0.5324  0.5189   1
   1   3   4 0.94795 0.71408   1
   1   3   4 -0.1360  0.5673   3
  -2  -3  -4 0.55003 0.73640   2
   2   3   4 2.64606 1.04147   3
   2   3   4 1.09937 0.94257   1
  -3  -3  -4 -0.4602  0.6129   2
   3   3   4 0.96443 0.74435   3
   3   3   4 -0.5292  0.6595   1
  -4  -3  -4 8.31746 1.35101   2
   4   3   4 11.4568  1.7169   3
   4   3   4 9.41839 1.21662   1
  -5  -3  -4 12.1038  1.4739   2
   5   3   4 11.2645  2.0226   3
   5   3   4 8.86771 1.07964   1
  -6  -3  -4 4.89102 1.48416   2
   6   3   4 4.71966 1.67729   3
  -7  -3  -4 5.85103 1.51192   2
   7   3   4 9.06894 2.22501   3
  -8  -3  -4 9.17492 2.03080   2
   8   3   4 12.8737  2.5780   3
  -9  -3  -4 11.4155  2.3964   2
   9   3   4 17.6080  3.1502   3
 -10  -3  -4 18.1089  2.9805   2
  10   3   4 14.9302  3.1216   3
 -11  -3  -4 2.25168 2.29554   2
  11   3   4 4.28400 2.53148   3
 -12  -3  -4 -1.0959  2.1593   2
  12   3   4 1.96261 2.80381   3
  16  -4  -4 35.2434  5.1363   3
 -16   4   4 35.4985  4.6626   2
  15  -4  -4 93.7893  6.9519   3
 -15   4   4 106.712   6.745   2
  14  -4  -4 123.076   8.044   3
 -14   4   4 126.680   7.557   2
  13  -4  -4 54.3762  4.7948   3
 -13   4   4 58.4765  4.4691   2
  12  -4  -4 7.97220 2.42357   3
 -12   4   4 5.76881 2.05266   2
  11  -4  -4 3.73695 2.02005   3
 -11   4   4 2.04038 1.61031   2
  10  -4  -4 36.3786  3.2071   3
 -10   4   4 28.9759  2.7412   2
   9  -4  -4 36.7738  3.1136   3
  -9   4   4 43.2911  3.0549   2
  -9   4   4 40.2988  2.7627   1
   8  -4  -4 16.7008  2.2166   3
  -8   4   4 16.2959  2.0655   2
  -8   4   4 12.3278  1.5468   1
   7  -4  -4 137.594   7.420   3
  -7   4   4 158.111   7.196   2
  -7   4   4 157.975   7.561   1
   6  -4  -4 358.058  16.534   3
  -6   4   4 352.605  15.818   2
  -6   4   4 404.640  17.204   1
   5  -4  -4 173.348   8.657   3
  -5   4   4 211.071   9.201   1
  -5   4   4 183.533   8.279   2
   4  -4  -4 467.071  19.552   3
  -4   4   4 434.632  20.443   1
  -4   4   4 446.547  18.616   2
   3  -4  -4 115.950   5.509   3
  -3   4   4 114.495   5.103   2
  -3   4   4 118.074   5.972   1
   2  -4  -4 324.860  13.927   3
  -2   4   4 312.638  14.705   1
  -2   4   4 316.878  13.117   2
   1  -4  -4 71.2891  3.6080   3
  -1   4   4 73.5813  3.9755   1
  -1   4   4 72.8809  3.2462   2
   0   4   4 11.6751  1.2508   1
   0   4   4 12.5376  0.9066   2
   0   4   4 11.4690  1.0959   3
  -1  -4  -4 2.95010 0.63889   2
   1   4   4 0.97009 0.77044   1
   1   4   4 1.77277 0.66886   3
  -2  -4  -4 1.90848 0.77176   2
   2   4   4 3.05715 0.92466   1
   2   4   4 3.12115 0.95119   3
  -3  -4  -4 16.9781  1.4674   2
   3   4   4 14.6183  1.4706   1
   3   4   4 17.1704  1.7084   3
  -4  -4  -4 189.014   8.381   2
   4   4   4 175.975   8.923   3
   4   4   4 176.553   8.613   1
  -5  -4  -4 145.720   7.283   2
   5   4   4 153.125   7.926   3
  -6  -4  -4 47.5793  3.3118   2
   6   4   4 49.0053  3.8507   3
  -7  -4  -4 46.1372  3.3432   2
   7   4   4 44.2959  3.8997   3
  -8  -4  -4 158.949   8.337   2
   8   4   4 162.523   9.275   3
  -9  -4  -4 97.1837  5.7902   2
   9   4   4 85.4915  6.4412   3
 -10  -4  -4 23.2251  2.9708   2
  10   4   4 37.8732  4.0522   3
 -11  -4  -4 28.8496  3.2956   2
  11   4   4 30.6196  4.0757   3
 -12  -4  -4 18.6474  3.6640   2
  12   4   4 16.3449  3.9313   3
  16  -5  -4 22.7127  4.1640   3
 -16   5   4 20.5126  3.8098   2
  15  -5  -4 30.2584  4.4264   3
 -15   5   4 31.1144  4.1556   2
  14  -5  -4 23.1552  3.8861   3
 -14   5   4 27.3854  3.6670   2
  13  -5  -4 1.11462 2.10625   3
 -13   5   4 0.32487 1.80358   2
  12  -5  -4 7.48997 2.35726   3
 -12   5   4 3.11475 1.87105   2
  11  -5  -4 1.34745 1.79403   3
 -11   5   4 -0.2485  1.4742   2
  10  -5  -4 0.86317 1.47942   3
 -10   5   4 -1.6769  1.2821   2
   9  -5  -4 -0.3110  1.1872   3
  -9   5   4 1.44089 1.19157   1
  -9   5   4 -0.0896  1.0873   2
   8  -5  -4 2.47668 1.26310   3
  -8   5   4 1.60433 1.17556   1
  -8   5   4 3.15493 1.21608   2
   7  -5  -4 18.2529  1.7438   3
  -7   5   4 11.3610  1.6338   1
  -7   5   4 12.0514  1.7577   2
   6  -5  -4 32.9324  2.2719   3
  -6   5   4 30.9996  2.1377   2
  -6   5   4 32.9690  2.4244   1
   5  -5  -4 2.37108 0.85739   3
  -5   5   4 1.33926 0.66379   2
  -5   5   4 1.05341 0.89823   1
   4  -5  -4 12.1974  1.1839   3
  -4   5   4 10.4619  1.3661   1
  -4   5   4 12.0002  0.9324   2
   3  -5  -4 0.75821 0.63096   3
  -3   5   4 0.89527 0.41107   2
  -3   5   4 1.02484 0.87527   1
   2  -5  -4 0.63960 0.65599   3
  -2   5   4 0.97499 0.39166   2
  -2   5   4 1.65216 0.86956   1
   1  -5  -4 2.16461 0.66529   3
  -1   5   4 2.53009 1.00906   1
  -1   5   4 2.44631 0.50569   2
   0  -5  -4 0.38860 0.50821   2
   0   5   4 -0.0121  0.6335   3
   0   5   4 0.42628 0.88618   1
  -1  -5  -4 4.47228 0.80456   2
   1   5   4 2.17229 1.01570   1
   1   5   4 2.42048 0.90625   3
  -2  -5  -4 0.95053 0.78458   2
   2   5   4 0.11498 0.99000   1
   2   5   4 -0.7731  0.7368   3
  -3  -5  -4 -0.4253  0.8595   2
   3   5   4 1.17570 1.06172   3
   3   5   4 1.09888 1.02662   1
  -4  -5  -4 13.0028  1.7671   2
   4   5   4 12.2792  1.9635   3
   4   5   4 10.1758  1.6191   1
  -5  -5  -4 29.6194  2.4905   2
   5   5   4 31.7561  2.8809   3
  -6  -5  -4 -0.6923  1.2998   2
   6   5   4 0.51101 1.48873   3
  -7  -5  -4 22.4624  2.4341   2
   7   5   4 20.3667  2.7853   3
  -8  -5  -4 31.8320  3.0341   2
   8   5   4 33.2017  3.7214   3
  -9  -5  -4 17.5322  2.8849   2
   9   5   4 16.5641  3.2268   3
 -10  -5  -4 0.21039 2.18478   2
  10   5   4 5.71545 2.96366   3
 -11  -5  -4 -2.0570  2.3147   2
  11   5   4 -0.3204  2.8316   3
  16  -6  -4 49.7154  5.1944   3
 -16   6   4 49.6743  4.8905   2
  15  -6  -4 86.7104  6.4493   3
 -15   6   4 75.7049  5.7001   2
  14  -6  -4 67.4827  5.4900   3
 -14   6   4 60.8347  4.7320   2
  13  -6  -4 45.5662  4.3505   3
 -13   6   4 55.1147  4.2047   2
  12  -6  -4 61.2762  4.7039   3
 -12   6   4 54.7256  4.1852   2
  11  -6  -4 20.5498  3.0247   3
 -11   6   4 18.0042  2.7594   2
  10  -6  -4 22.2526  2.4619   3
 -10   6   4 18.8092  2.1413   2
 -10   6   4 19.8180  2.0767   1
   9  -6  -4 127.242   6.925   3
  -9   6   4 133.438   6.937   1
  -9   6   4 128.349   6.602   2
   8  -6  -4 1631.27   73.34   3
  -8   6   4 1819.48   70.28   2
  -8   6   4 1694.67   76.08   1
   7  -6  -4 406.818  18.683   3
  -7   6   4 426.670  17.766   2
  -7   6   4 418.975  19.413   1
   6  -6  -4 155.029   7.586   3
  -6   6   4 150.185   6.973   2
  -6   6   4 163.680   8.007   1
   5  -6  -4 110.589   5.292   3
  -5   6   4 100.235   4.670   2
  -5   6   4 99.6003  5.5915   1
   4  -6  -4 411.894  17.949   3
  -4   6   4 420.242  16.780   2
  -4   6   4 388.504  18.886   1
   3  -6  -4 97.2038  4.9564   3
  -3   6   4 99.1915  5.4764   1
  -3   6   4 102.466   4.297   2
   2  -6  -4 65.6003  3.5275   3
  -2   6   4 66.4509  2.9162   2
  -2   6   4 62.2464  3.9102   1
   1  -6  -4 385.354  16.452   3
   1  -6  -4 353.293  15.280   2
  -1   6   4 372.539  17.318   1
   0  -6  -4 7.27754 0.82260   2
   0   6   4 9.07578 1.16154   3
  -1  -6  -4 140.662   6.237   2
   1   6   4 134.634   6.817   3
   1   6   4 134.819   7.089   1
  -2  -6  -4 19.8775  1.5937   2
   2   6   4 17.2613  1.8277   1
   2   6   4 15.8202  1.6613   3
  -3  -6  -4 339.062  15.185   2
   3   6   4 359.687  16.221   3
   3   6   4 353.294  16.452   1
  -4  -6  -4 1281.01   51.13   2
   4   6   4 1215.79   55.03   1
   4   6   4 1209.25   53.60   3
  -5  -6  -4 381.805  16.157   2
   5   6   4 341.301  17.123   3
  -6  -6  -4 12.8954  2.1462   2
   6   6   4 11.4736  2.5510   3
  -7  -6  -4 376.502  17.137   2
   7   6   4 378.700  18.524   3
  -8  -6  -4 156.040   8.273   2
   8   6   4 151.336   9.270   3
  -9  -6  -4 5.44058 2.25389   2
   9   6   4 5.20930 3.04839   3
 -10  -6  -4 26.3220  3.1760   2
  10   6   4 28.7561  4.6814   3
 -11  -6  -4 51.2744  4.5893   2
  16  -7  -4 38.7723  4.8024   3
 -16   7   4 43.7542  4.4557   2
  15  -7  -4 22.3292  4.0571   3
 -15   7   4 13.5855  3.1706   2
  14  -7  -4 14.7243  3.4659   3
 -14   7   4 5.93300 2.86365   2
  13  -7  -4 19.7592  3.4087   3
 -13   7   4 16.8395  2.9418   2
  12  -7  -4 16.2962  3.1317   3
 -12   7   4 11.4965  2.6664   2
  11  -7  -4 -1.8456  1.6139   3
 -11   7   4 0.81095 1.49596   2
  10  -7  -4 4.65919 1.80415   3
 -10   7   4 7.50073 1.81570   2
 -10   7   4 6.87476 1.90361   1
   9  -7  -4 22.0680  2.2751   3
  -9   7   4 18.7159  2.2012   1
  -9   7   4 16.6334  2.1244   2
   8  -7  -4 71.4873  4.2146   3
  -8   7   4 67.4491  4.2886   1
  -8   7   4 63.1615  3.7769   2
   7  -7  -4 16.0679  1.6552   3
  -7   7   4 12.3980  1.3727   2
  -7   7   4 13.0496  1.7545   1
   6  -7  -4 -1.7799  0.8671   3
  -6   7   4 0.75070 1.08082   1
  -6   7   4 0.58727 0.68095   2
   5  -7  -4 1.14730 0.90293   3
  -5   7   4 1.37009 0.53222   2
  -5   7   4 1.50577 1.16176   1
   4  -7  -4 14.7831  1.4941   3
  -4   7   4 16.7813  0.9903   2
  -4   7   4 14.1932  1.7908   1
   3  -7  -4 -0.3695  0.6514   3
  -3   7   4 -0.2601  0.8771   1
  -3   7   4 -0.0619  0.3773   2
   2  -7  -4 0.17120 0.82157   3
  -2   7   4 -0.5744  0.9722   1
   1  -7  -4 8.49274 1.38036   3
   1  -7  -4 8.44286 0.88617   2
  -1   7   4 7.77264 1.78197   1
   0  -7  -4 1.20627 1.07206   3
   0  -7  -4 0.68937 0.78282   2
   0   7   4 0.78456 1.17847   1
  -1  -7  -4 7.11803 1.17366   2
   1   7   4 5.16917 1.23888   3
   1   7   4 8.02830 1.67144   1
  -2  -7  -4 2.05917 1.10353   2
   2   7   4 1.98383 1.38687   1
   2   7   4 3.39913 1.31279   3
  -3  -7  -4 26.1428  2.1653   2
   3   7   4 22.1096  2.3831   3
   3   7   4 22.2094  2.2714   1
  -4  -7  -4 39.8424  2.9018   2
   4   7   4 36.8468  3.1704   3
  -5  -7  -4 1.34961 1.55371   2
   5   7   4 -0.9063  1.2429   3
  -6  -7  -4 2.75035 1.59464   2
   6   7   4 6.27948 2.10942   3
  -7  -7  -4 23.2116  2.6625   2
   7   7   4 25.8490  3.2468   3
  -8  -7  -4 1.28471 2.30588   2
   8   7   4 -1.3243  2.2848   3
  -9  -7  -4 0.85212 2.02277   2
   9   7   4 3.14879 2.95562   3
 -10  -7  -4 33.4910  3.7353   2
  16  -8  -4 321.102  17.296   3
  15  -8  -4 36.1290  4.2746   3
  14  -8  -4 26.3287  4.1976   3
  13  -8  -4 70.0619  5.4063   3
  12  -8  -4 96.9791  6.2599   3
  11  -8  -4 13.2935  2.5322   3
 -11   8   4 17.2674  2.4846   2
  10  -8  -4 -0.4069  1.5219   3
 -10   8   4 3.40184 1.61155   2
 -10   8   4 2.38616 1.57607   1
   9  -8  -4 94.7261  5.8229   3
  -9   8   4 103.690   5.336   2
  -9   8   4 111.080   6.096   1
   8  -8  -4 12.0959  1.9403   3
  -8   8   4 12.6738  2.1914   1
   7  -8  -4 11.7839  1.8737   3
  -7   8   4 12.8656  2.1646   1
   6  -8  -4 433.622  19.454   3
  -6   8   4 435.664  20.519   1
   5  -8  -4 744.174  33.087   3
  -5   8   4 779.474  34.855   1
   4  -8  -4 216.144  10.725   3
  -4   8   4 249.240  11.763   1
   3  -8  -4 42.7644  2.8146   3
  -3   8   4 40.6279  3.2224   1
   2  -8  -4 360.041  16.208   3
  -2   8   4 357.364  17.223   1
   1  -8  -4 940.613  39.982   3
  -1   8   4 903.556  41.828   1
   0  -8  -4 125.570   6.619   3
   0   8   4 129.211   7.123   1
   1   8   4 10.4493  2.0763   1
   1   8   4 9.28760 1.70486   3
   2   8   4 117.594   6.499   3
   2   8   4 120.859   6.758   1
   3   8   4 211.767  10.853   3
   3   8   4 220.407  11.036   1
   4   8   4 70.9525  4.8429   3
   5   8   4 78.5851  5.4522   3
   6   8   4 81.5850  5.9275   3
   7   8   4 64.1649  5.3028   3
   8   8   4 19.2270  4.0797   3
   9   8   4 159.519  10.230   3
  16  -9  -4 34.7788  4.5693   3
  15  -9  -4 1.03756 3.05945   3
  14  -9  -4 2.37480 2.56030   3
  13  -9  -4 2.67825 2.30000   3
  12  -9  -4 2.01402 2.12676   3
  11  -9  -4 -1.9828  1.5921   3
 -11   9   4 2.32379 1.70741   1
  10  -9  -4 36.1783  3.1173   3
 -10   9   4 30.1941  3.0387   1
   9  -9  -4 1.02179 1.38691   3
  -9   9   4 1.93493 1.52855   1
   8  -9  -4 2.32769 1.29979   3
  -8   9   4 1.39179 1.43015   1
   7  -9  -4 -0.0138  1.0659   3
  -7   9   4 2.81096 1.47723   1
   6  -9  -4 6.33201 1.61748   3
  -6   9   4 11.7184  2.1776   1
   5  -9  -4 18.0237  1.8500   3
  -5   9   4 16.1517  2.1560   1
   4  -9  -4 -1.4550  0.9006   3
  -4   9   4 -0.2449  1.2962   1
   3  -9  -4 -1.2687  1.0462   3
  -3   9   4 -0.1143  1.3381   1
   2  -9  -4 5.83956 1.47011   3
  -2   9   4 5.32024 1.91570   1
   1  -9  -4 2.97969 1.20596   3
  -1   9   4 3.90438 1.68311   1
   0  -9  -4 -0.0650  1.1121   3
   0   9   4 0.51655 1.49439   1
  -1  -9  -4 12.5455  1.9676   3
   1   9   4 14.3911  2.4031   1
   2   9   4 0.29837 1.75328   1
   2   9   4 1.97231 1.44771   3
   3   9   4 0.04605 1.45555   3
   4   9   4 4.02489 1.91509   3
   5   9   4 1.05234 1.81703   3
   6   9   4 20.6330  3.4283   3
   7   9   4 10.0642  3.1392   3
   8   9   4 9.87947 3.58362   3
  16 -10  -4 31.6965  5.2332   3
  15 -10  -4 61.7528  5.4375   3
  14 -10  -4 157.721   9.405   3
  13 -10  -4 36.9594  3.6983   3
  12 -10  -4 9.76452 2.74880   3
  11 -10  -4 194.707  10.532   3
 -11  10   4 210.073  10.857   1
  10 -10  -4 322.075  15.155   3
 -10  10   4 305.393  15.598   1
   9 -10  -4 0.49468 1.37174   3
  -9  10   4 -0.5905  1.6433   1
   8 -10  -4 74.6755  4.6429   3
  -8  10   4 74.6457  5.0411   1
   7 -10  -4 242.203  11.664   3
  -7  10   4 240.480  12.470   1
   6 -10  -4 325.462  15.362   3
  -6  10   4 338.686  16.502   1
   5 -10  -4 169.463   8.380   3
  -5  10   4 161.737   9.138   1
   4 -10  -4 25.4732  2.3087   3
  -4  10   4 26.5491  2.8087   1
   3 -10  -4 53.0762  3.6501   3
  -3  10   4 56.4321  4.2365   1
   2 -10  -4 160.286   8.003   3
  -2  10   4 148.572   8.682   1
   1 -10  -4 12.3292  2.0222   3
  -1  10   4 13.2769  2.6477   1
   0 -10  -4 15.6833  2.0906   3
   0  10   4 23.5047  3.2175   1
  -1 -10  -4 126.808   7.101   3
   1  10   4 127.081   7.589   1
   2  10   4 23.2997  2.8263   1
   3  10   4 41.7129  3.5123   3
   4  10   4 106.380   6.821   3
   5  10   4 77.8522  5.7544   3
   6  10   4 78.2271  6.1000   3
   7  10   4 54.6654  5.3022   3
  15 -11  -4 33.1138  4.2166   3
  14 -11  -4 31.5272  3.7859   3
  13 -11  -4 5.51664 2.48393   3
  12 -11  -4 2.48954 2.10581   3
 -12  11   4 3.08938 2.11888   1
  11 -11  -4 3.20141 2.10780   3
 -11  11   4 4.48169 2.37064   1
  10 -11  -4 4.00700 1.85206   3
 -10  11   4 2.29183 1.91094   1
   9 -11  -4 3.77174 1.85971   3
  -9  11   4 7.86064 2.29080   1
   8 -11  -4 2.57142 1.47284   3
  -8  11   4 1.91874 1.87350   1
   7 -11  -4 5.00662 1.76662   3
  -7  11   4 4.47766 1.88664   1
   6 -11  -4 1.39499 1.25384   3
  -6  11   4 1.59060 1.68669   1
   5 -11  -4 0.42336 1.21276   3
  -5  11   4 -1.3314  1.2641   1
   4 -11  -4 1.12283 1.35810   3
  -4  11   4 -1.3123  1.7515   1
   3 -11  -4 2.31540 1.49449   3
  -3  11   4 -0.1663  1.7221   1
   2 -11  -4 -2.1207  1.3038   3
  -2  11   4 -1.0726  1.8061   1
   1 -11  -4 -0.2016  1.4252   3
  -1  11   4 -0.2886  1.8511   1
   0 -11  -4 3.48547 1.81242   3
   0  11   4 4.29450 2.55615   1
  -1 -11  -4 1.99896 1.81019   3
   1  11   4 1.80907 2.35655   1
  -2 -11  -4 0.90026 1.81683   3
   2  11   4 8.92307 2.58299   1
   4  11   4 6.19467 2.56760   3
   5  11   4 9.42864 2.79872   3
  15 -12  -4 76.2596  6.2518   3
  13 -12  -4 3.79263 2.50370   3
  12 -12  -4 6.05652 2.34443   3
 -12  12   4 5.06008 2.53914   1
  11 -12  -4 11.0552  2.6375   3
 -11  12   4 5.57273 2.33113   1
  10 -12  -4 13.7566  2.6610   3
 -10  12   4 18.3538  3.3420   1
   9 -12  -4 30.7153  3.0092   3
  -9  12   4 28.2509  3.1766   1
   8 -12  -4 50.0719  3.8201   3
  -8  12   4 48.2558  4.2872   1
  -7  12   4 85.1231  5.9739   1
   6 -12  -4 119.293   6.686   3
  -6  12   4 118.390   7.511   1
   5 -12  -4 85.0150  5.2566   3
  -5  12   4 88.4596  6.0933   1
   4 -12  -4 108.345   6.362   3
  -4  12   4 115.661   7.338   1
   3 -12  -4 76.5280  4.9206   3
  -3  12   4 73.6230  5.6247   1
   2 -12  -4 36.1422  3.1322   3
  -2  12   4 34.8949  3.7306   1
   1 -12  -4 6.08693 2.11360   3
  -1  12   4 7.94598 2.71550   1
   0 -12  -4 24.2315  2.7485   3
   0  12   4 23.2609  3.2195   1
  -1 -12  -4 2.00600 1.90131   3
   1  12   4 0.48535 2.54424   1
  -2 -12  -4 13.2127  2.7922   3
  -3 -12  -4 33.4540  3.6525   3
  -4 -12  -4 69.7005  5.4457   3
  14 -13  -4 5.99081 3.35596   3
  13 -13  -4 -3.1963  2.3103   3
  12 -13  -4 1.46297 2.26993   3
 -12  13   4 -0.2399  2.6520   1
  11 -13  -4 1.23691 2.10609   3
 -11  13   4 -2.7957  1.9105   1
  10 -13  -4 2.01268 1.99277   3
 -10  13   4 -0.4870  2.2688   1
   9 -13  -4 7.82632 2.44519   3
  -9  13   4 5.87069 2.52229   1
   8 -13  -4 10.3017  2.5303   3
  -8  13   4 6.66030 2.67244   1
   7 -13  -4 1.75123 1.69954   3
  -7  13   4 3.71792 2.26993   1
   6 -13  -4 5.58465 1.87221   3
  -6  13   4 6.20520 2.44402   1
   5 -13  -4 2.76561 1.81919   3
  -5  13   4 0.24036 2.00671   1
   4 -13  -4 2.81400 1.62017   3
  -4  13   4 1.33616 2.25484   1
   3 -13  -4 1.31767 1.83621   3
  -3  13   4 -1.9327  2.0879   1
   2 -13  -4 2.91590 1.79116   3
  -2  13   4 0.14898 2.22284   1
   1 -13  -4 3.46962 2.00719   3
  -1  13   4 2.62019 2.85262   1
   0 -13  -4 0.62422 1.96146   3
   0  13   4 2.69553 2.62616   1
  -1 -13  -4 1.06384 1.96484   3
   1  13   4 0.99456 2.94772   1
  -2 -13  -4 0.73670 2.20066   3
  -3 -13  -4 7.67430 2.58582   3
  13 -14  -4 136.874   8.659   3
 -13  14   4 142.426   9.028   1
  12 -14  -4 24.5648  3.8122   3
 -12  14   4 25.2554  4.1224   1
  11 -14  -4 2.94102 2.41322   3
 -11  14   4 -0.1712  2.5610   1
  10 -14  -4 37.0633  3.7105   3
 -10  14   4 39.0373  4.3375   1
   9 -14  -4 208.285  11.110   3
  -9  14   4 213.121  12.132   1
   8 -14  -4 253.121  12.897   3
  -8  14   4 254.143  14.068   1
   7 -14  -4 39.9083  3.5115   3
  -7  14   4 44.4549  4.4137   1
   6 -14  -4 83.3218  5.5471   3
  -6  14   4 86.7115  6.5333   1
   5 -14  -4 160.918   8.911   3
  -5  14   4 164.519  10.135   1
   4 -14  -4 39.8458  3.4778   3
  -4  14   4 36.7737  4.2395   1
   3 -14  -4 70.3616  5.0755   3
  -3  14   4 76.4589  6.2370   1
   2 -14  -4 202.078  10.685   3
  -2  14   4 193.904  11.794   1
   1 -14  -4 213.688  11.965   3
  -1  14   4 252.486  13.584   1
   0 -14  -4 63.5387  4.8681   3
   0  14   4 63.6674  5.7752   1
  -1 -14  -4 -0.0523  2.3546   3
 -13  15   4 5.02255 3.32083   1
  12 -15  -4 1.33848 2.66464   3
 -12  15   4 -1.8528  3.0396   1
  11 -15  -4 1.30262 2.42284   3
 -11  15   4 -1.0354  2.7240   1
  10 -15  -4 10.3023  2.8899   3
 -10  15   4 6.14692 3.28303   1
   9 -15  -4 5.00473 2.32891   3
  -9  15   4 1.79603 3.07556   1
   8 -15  -4 -1.2215  2.0550   3
  -8  15   4 -0.7661  2.5231   1
   7 -15  -4 2.27343 1.90040   3
  -7  15   4 0.78829 2.78648   1
   6 -15  -4 3.87762 2.25662   3
  -6  15   4 2.12351 2.96581   1
   5 -15  -4 4.47153 2.28705   3
  -5  15   4 -1.4669  2.6516   1
   4 -15  -4 -2.1342  1.8454   3
  -4  15   4 -1.6521  3.1544   1
   3 -15  -4 -1.2872  2.0573   3
  -3  15   4 -4.0109  2.6972   1
   2 -15  -4 15.2615  3.1976   3
  -2  15   4 15.1159  4.3762   1
   1 -15  -4 8.36609 2.72518   3
  -1  15   4 7.03638 3.37977   1
  10 -16  -4 13.8657  3.2709   3
   9 -16  -4 36.0946  3.8245   3
  -9  16   4 34.2234  4.5426   1
   8 -16  -4 17.1946  3.4945   3
  -8  16   4 19.8353  4.4704   1
   7 -16  -4 126.886   7.892   3
  -7  16   4 130.651   9.072   1
   6 -16  -4 157.893   9.097   3
  -6  16   4 154.571  10.348   1
   5 -16  -4 41.0023  3.8783   3
  -5  16   4 35.1258  4.6856   1
   4 -16  -4 51.5533  4.5363   3
  -4  16   4 62.0778  5.8484   1
  -2  16  -5 1.03776 3.43370   1
  -3  16  -5 0.48363 2.91453   1
   3 -16   5 0.22889 2.21708   3
  -4  16  -5 -2.1945  2.7568   1
   4 -16   5 -0.2824  1.9159   3
  -5  16  -5 6.25136 3.14892   1
   5 -16   5 5.09967 2.49870   3
  -6  16  -5 0.13915 2.64456   1
   6 -16   5 4.15211 2.39008   3
  -7  16  -5 -1.0780  2.6958   1
   7 -16   5 4.66256 2.74516   3
  -8  16  -5 6.32550 3.10877   1
   8 -16   5 -1.5065  2.3296   3
  -9  16  -5 0.64054 2.73462   1
   9 -16   5 -3.6061  2.3403   3
 -10  16  -5 0.38329 2.97555   1
 -11  16  -5 -0.9433  2.8210   1
   1  15  -5 74.1640  6.4205   1
   0  15  -5 50.9633  5.1771   1
   0 -15   5 46.7919  4.4245   3
  -1  15  -5 28.9025  4.1168   1
   1 -15   5 37.5544  3.7602   3
  -2  15  -5 7.48625 3.53819   1
   2 -15   5 3.94797 2.31149   3
  -3  15  -5 6.54790 3.14904   1
   3 -15   5 -2.1597  1.9215   3
  -4  15  -5 22.0975  4.4062   1
   4 -15   5 22.4736  3.2930   3
  -5  15  -5 5.58232 3.15880   1
   5 -15   5 8.95994 2.47726   3
  -6  15  -5 14.4543  3.4326   1
   6 -15   5 10.1167  2.7151   3
  -7  15  -5 1.48984 2.59548   1
   7 -15   5 -1.4360  1.9285   3
  -8  15  -5 51.5714  4.6738   1
   8 -15   5 43.5061  4.2173   3
  -9  15  -5 481.975  23.021   1
   9 -15   5 424.780  21.614   3
 -10  15  -5 252.933  13.618   1
  10 -15   5 227.332  12.696   3
 -11  15  -5 71.4890  5.6958   1
  11 -15   5 60.0928  5.2168   3
 -12  15  -5 34.0452  4.7897   1
  -2 -14   5 26.5318  3.4920   3
   1  14  -5 6.12652 3.12478   1
  -1 -14   5 0.54248 1.96899   3
   0  14  -5 8.39689 3.11753   1
   0 -14   5 6.65678 2.43371   3
  -1  14  -5 6.24282 2.93462   1
   1 -14   5 2.88622 2.19757   3
  -2  14  -5 4.93849 2.70195   1
   2 -14   5 -0.6001  1.9889   3
  -3  14  -5 -1.2789  2.3356   1
   3 -14   5 0.45018 1.90186   3
  -4  14  -5 0.26697 2.36093   1
   4 -14   5 2.70797 2.07537   3
  -5  14  -5 0.84498 2.22824   1
   5 -14   5 1.07407 1.86141   3
  -6  14  -5 1.68835 2.22404   1
   6 -14   5 -2.2107  1.7693   3
  -7  14  -5 1.08033 2.41523   1
   7 -14   5 0.96820 2.14633   3
  -8  14  -5 5.19512 2.54146   1
   8 -14   5 0.42619 2.05507   3
  -9  14  -5 28.8518  4.2127   1
   9 -14   5 18.4515  3.4157   3
 -10  14  -5 -0.4105  2.4649   1
  10 -14   5 6.47807 2.54683   3
 -11  14  -5 6.45406 2.72972   1
  11 -14   5 5.35266 2.68599   3
  12 -14   5 2.50359 2.56681   3
  -4 -13   5 64.2938  5.3128   3
  -3 -13   5 85.2713  6.0394   3
   2  13  -5 24.6731  4.3011   1
  -2 -13   5 24.7072  3.7372   3
   1  13  -5 189.799  10.838   1
  -1 -13   5 173.072   9.755   3
   0  13  -5 437.727  21.677   1
   0 -13   5 414.856  20.096   3
  -1  13  -5 174.878  10.384   1
   1 -13   5 171.483   9.398   3
  -2  13  -5 22.1171  3.6680   1
   2 -13   5 12.5369  2.6095   3
  -3  13  -5 82.2376  6.1774   1
   3 -13   5 89.4963  5.5485   3
  -4  13  -5 23.9790  3.2295   1
   4 -13   5 27.5660  2.8507   3
  -5  13  -5 16.4423  3.2756   1
   5 -13   5 9.98542 2.29529   3
  -6  13  -5 1.75885 2.10638   1
   6 -13   5 1.37166 1.55767   3
  -7  13  -5 83.2030  5.9425   1
   7 -13   5 85.4441  5.5851   3
  -8  13  -5 262.131  13.843   1
   8 -13   5 254.369  12.990   3
  -9  13  -5 311.790  15.351   1
   9 -13   5 271.023  14.403   3
 -10  13  -5 69.1748  4.9905   1
  10 -13   5 53.2077  4.6992   3
 -11  13  -5 152.605   8.864   1
  11 -13   5 138.089   8.594   3
  12 -13   5 158.613   9.483   3
  13 -13   5 32.0898  4.7360   3
  -5 -12   5 6.00335 2.92161   3
  -4 -12   5 5.61851 2.31942   3
  -3 -12   5 3.67334 2.27877   3
   2  12  -5 2.19837 2.49947   1
  -2 -12   5 2.81258 2.03617   3
   1  12  -5 7.19923 2.92339   1
  -1 -12   5 14.5041  2.4857   3
   0  12  -5 26.0233  3.8356   1
   0 -12   5 19.9771  2.4471   3
  -1  12  -5 -2.4636  1.9159   1
   1 -12   5 -0.7470  1.5693   3
  -2  12  -5 -0.9651  1.9037   1
   2 -12   5 -0.2982  1.4820   3
  -3  12  -5 2.88700 1.91824   1
   3 -12   5 2.55924 1.60010   3
  -4  12  -5 0.81727 1.85666   1
   4 -12   5 3.50366 1.66909   3
  -5  12  -5 5.22809 2.11915   1
   5 -12   5 3.20130 1.73342   3
  -6  12  -5 0.02015 1.77352   1
   6 -12   5 -0.7341  1.5396   3
  -7  12  -5 -1.4487  1.6657   1
   7 -12   5 4.46115 1.69084   3
  -8  12  -5 0.11669 1.61597   1
   8 -12   5 -0.1365  1.7695   3
  -9  12  -5 5.99802 2.13383   1
   9 -12   5 4.18171 1.81252   3
 -10  12  -5 3.34803 1.90386   1
  10 -12   5 -1.4438  1.8075   3
 -11  12  -5 6.11141 2.42077   1
  11 -12   5 6.44942 2.53328   3
  12 -12   5 25.9609  3.4704   3
  13 -12   5 17.5969  3.6809   3
  14 -12   5 8.75679 3.57011   3
   7  11  -5 8.92713 3.15688   3
   6  11  -5 22.7505  3.7817   3
  -4 -11   5 3.43816 2.28345   3
   3  11  -5 53.6410  4.5758   1
  -3 -11   5 50.8352  4.0968   3
   2  11  -5 137.931   8.157   1
  -2 -11   5 129.880   7.523   3
   1  11  -5 339.427  17.321   1
  -1 -11   5 344.922  16.325   3
   0  11  -5 232.221  12.512   1
   0 -11   5 232.252  11.485   3
  -1  11  -5 81.4383  5.6266   1
   1 -11   5 79.1057  4.9434   3
  -2  11  -5 116.097   7.244   1
   2 -11   5 118.673   6.555   3
  -3  11  -5 30.9154  3.2036   1
   3 -11   5 29.8870  2.7066   3
  -4  11  -5 52.7872  4.1601   1
   4 -11   5 48.2748  3.5377   3
  -5  11  -5 13.4381  2.4722   1
   5 -11   5 9.16865 1.89903   3
  -6  11  -5 2.40541 1.68095   1
   6 -11   5 1.63360 1.58646   3
  -7  11  -5 15.2498  2.7369   1
   7 -11   5 16.2612  2.6488   3
  -8  11  -5 50.5177  4.0201   1
   8 -11   5 52.2974  3.9522   3
  -9  11  -5 97.6622  6.2213   1
   9 -11   5 100.775   6.206   3
 -10  11  -5 226.662  11.513   1
  10 -11   5 208.050  11.386   3
  11 -11   5 110.578   7.016   3
  12 -11   5 89.7656  6.3412   3
  13 -11   5 56.7967  5.0687   3
  14 -11   5 43.3179  4.6858   3
   8  10  -5 7.56136 3.12155   3
   7  10  -5 0.92496 2.33127   3
   6  10  -5 0.68215 2.11822   3
   5  10  -5 0.09964 1.80842   3
   4  10  -5 -0.1797  1.6174   3
   3  10  -5 -0.9301  1.9642   1
  -3 -10   5 -2.3044  1.3252   3
   2  10  -5 4.48333 2.14911   1
  -2 -10   5 2.91348 1.62642   3
   1  10  -5 1.94161 2.00037   1
  -1 -10   5 2.27820 1.52563   3
   0  10  -5 -0.9717  1.5885   1
   0 -10   5 0.12588 1.40606   3
  -1  10  -5 -0.7724  1.4721   1
   1 -10   5 1.70816 1.38014   3
  -2  10  -5 0.56818 1.53861   1
   2 -10   5 1.87183 1.18878   3
  -3  10  -5 -0.5437  1.4196   1
   3 -10   5 3.56459 1.26685   3
  -4  10  -5 -0.9748  1.3289   1
   4 -10   5 0.34402 1.10309   3
  -5  10  -5 0.28630 1.36594   1
   5 -10   5 1.60445 1.32213   3
  -6  10  -5 8.01179 2.20092   1
   6 -10   5 12.0234  2.1232   3
  -7  10  -5 4.88912 1.79073   1
   7 -10   5 1.18965 1.53011   3
  -8  10  -5 17.0267  2.5842   1
   8 -10   5 17.6013  2.6464   3
  -9  10  -5 0.41958 1.46944   1
   9 -10   5 -0.9476  1.3661   3
 -10  10  -5 11.6198  2.1400   1
  10 -10   5 9.65273 2.28214   3
  11 -10   5 2.43841 2.07002   3
  12 -10   5 10.2565  2.8374   3
  13 -10   5 18.5412  3.6843   3
  14 -10   5 4.88719 2.87095   3
  15 -10   5 19.2580  4.3135   3
   9   9  -5 42.9875  4.6980   3
   8   9  -5 14.3343  3.3921   3
   7   9  -5 2.25710 2.29537   3
   6   9  -5 1.60472 1.78575   3
   5   9  -5 12.9612  2.6462   3
   4   9  -5 23.4680  2.5480   3
   4   9  -5 24.8419  2.8688   1
   3   9  -5 47.4581  3.5279   3
   3   9  -5 50.2932  4.0047   1
   2   9  -5 109.434   6.687   1
  -2  -9   5 110.391   6.209   3
   1   9  -5 92.7200  5.8037   1
  -1  -9   5 88.9916  5.1822   3
   0   9  -5 178.786   9.511   1
   0  -9   5 170.918   8.675   3
  -1   9  -5 69.7038  4.7372   1
   1  -9   5 70.7520  4.2235   3
  -2   9  -5 20.1214  2.3685   1
   2  -9   5 22.0277  2.0379   3
  -3   9  -5 110.772   6.364   1
   3  -9   5 102.004   5.618   3
  -4   9  -5 25.5743  2.4936   1
   4  -9   5 20.9797  1.9861   3
  -5   9  -5 17.8758  2.2430   1
   5  -9   5 24.2371  2.2238   3
  -6   9  -5 173.589   9.046   1
   6  -9   5 165.636   8.564   3
  -7   9  -5 12.5542  1.7804   1
   7  -9   5 13.3171  2.2768   3
  -8   9  -5 33.0479  2.7772   1
   8  -9   5 30.4652  2.8387   3
  -9   9  -5 42.5608  3.3630   1
   9  -9   5 48.4267  3.7466   3
 -10   9  -5 7.81012 1.92359   1
  10  -9   5 6.66838 2.25485   3
  12  -9   5 124.687   7.853   3
  13  -9   5 69.5328  5.5518   3
  14  -9   5 38.3722  4.5078   3
  15  -9   5 40.3173  4.6287   3
  10   8  -5 9.04021 3.48091   3
   9   8  -5 1.58362 2.79070   3
   8   8  -5 4.66802 2.36826   3
   7   8  -5 -0.8978  1.8972   3
   6   8  -5 0.04141 1.58606   3
   5   8  -5 0.92003 1.41760   3
   4   8  -5 -1.8146  1.1073   3
   4   8  -5 -1.6994  1.4397   1
   3   8  -5 4.89359 2.02213   1
   3   8  -5 5.73220 1.43569   3
   2   8  -5 5.94647 2.06938   1
   1   8  -5 0.78489 1.34804   1
  -1  -8   5 -1.4216  0.9922   3
   0   8  -5 3.44382 1.51272   1
   0  -8   5 5.34987 1.37784   3
  -1   8  -5 0.27433 1.19276   1
   1  -8   5 1.08742 1.02297   3
  -2   8  -5 0.53849 1.16419   1
   2  -8   5 0.71757 0.94498   3
  -3   8  -5 0.35610 1.17470   1
   3  -8   5 -0.7281  0.8318   3
  -4   8  -5 6.39060 1.53986   1
   4  -8   5 5.69744 1.32153   3
  -5   8  -5 0.34033 1.17805   1
   5  -8   5 0.94582 1.20716   3
  -6   8  -5 -0.4171  1.0587   1
   6  -8   5 -0.1802  1.2084   3
  -7   8  -5 2.48017 1.19821   1
   7  -8   5 2.50787 1.40577   3
  -8   8  -5 4.95501 1.55987   1
   8  -8   5 3.08847 1.58715   3
  -9   8  -5 12.0769  1.6881   1
  -9   8  -5 9.53166 1.83069   2
   9  -8   5 13.1697  2.3071   3
 -10   8  -5 4.65865 1.60335   2
  10  -8   5 1.54791 1.45471   3
  11  -8   5 22.7087  3.0305   3
  12  -8   5 35.1149  3.7176   3
  13  -8   5 17.5151  3.4352   3
  14  -8   5 3.49646 2.92964   3
  15  -8   5 0.93368 3.31309   3
  11   7  -5 19.3794  4.2390   3
 -11  -7   5 21.2238  3.9395   2
  10   7  -5 30.9064  4.5537   3
 -10  -7   5 24.5877  3.2134   2
   9   7  -5 30.7080  4.2763   3
  -9  -7   5 26.3358  3.1928   2
   8   7  -5 40.8656  3.9562   3
  -8  -7   5 40.0254  3.4903   2
   7   7  -5 11.4501  2.6153   3
  -7  -7   5 16.6063  2.5527   2
   6   7  -5 15.3154  2.6005   3
  -6  -7   5 12.1564  2.2561   2
   5   7  -5 20.7631  2.3606   3
   5   7  -5 21.2659  2.3061   1
  -5  -7   5 18.7648  2.0649   2
   4   7  -5 206.027  10.551   3
   4   7  -5 208.257  10.899   1
  -4  -7   5 232.015  10.016   2
   3   7  -5 1292.91   54.56   3
   3   7  -5 1249.47   56.77   1
  -3  -7   5 1251.46   51.96   2
   2   7  -5 218.377  10.839   1
   2   7  -5 195.433  10.023   3
  -2  -7   5 224.877   9.441   2
   1   7  -5 10.5951  1.9332   1
  -1  -7   5 10.4785  1.3931   3
  -1  -7   5 8.96707 1.02408   2
   0   7  -5 81.6763  5.0644   1
   0  -7   5 83.6507  3.8978   2
   0  -7   5 90.1853  4.6488   3
  -1   7  -5 36.3154  2.8805   1
   1  -7   5 37.5441  2.5000   3
  -2   7  -5 13.9362  1.6974   1
   2  -7   5 12.8474  1.4067   3
  -3   7  -5 129.930   6.799   1
   3  -7   5 119.864   6.171   3
  -4   7  -5 7.19749 0.75831   2
  -4   7  -5 6.73265 1.50194   1
  -5   7  -5 10.6227  1.0736   2
  -5   7  -5 10.9627  1.4925   1
   5  -7   5 11.1281  1.7005   3
  -6   7  -5 3.00899 0.91052   2
  -6   7  -5 2.58996 1.07879   1
   6  -7   5 2.77527 1.22649   3
  -7   7  -5 276.190  12.004   2
  -7   7  -5 272.066  13.178   1
   7  -7   5 274.489  12.973   3
  -8   7  -5 1090.00   46.54   2
  -8   7  -5 1065.51   50.34   1
   8  -7   5 1228.06   49.19   3
  -9   7  -5 227.235  10.151   2
  -9   7  -5 206.321  10.568   1
   9  -7   5 216.351  10.931   3
 -10   7  -5 33.5851  2.7848   2
  10  -7   5 36.0414  3.2918   3
 -11   7  -5 113.996   6.267   2
  11  -7   5 109.722   6.991   3
 -12   7  -5 246.121  11.666   2
  12  -7   5 230.239  12.797   3
 -13   7  -5 49.0544  4.1142   2
  13  -7   5 53.1611  4.7982   3
 -14   7  -5 2.97613 2.53373   2
  14  -7   5 1.05577 3.01491   3
 -15   7  -5 7.78940 2.97896   2
  15  -7   5 7.63744 3.71664   3
 -16   7  -5 6.07798 3.34202   2
 -12  -6   5 34.6243  4.8287   2
  11   6  -5 23.6632  4.4932   3
 -11  -6   5 19.0037  3.8172   2
  10   6  -5 4.31502 2.65053   3
 -10  -6   5 6.34635 2.50920   2
   9   6  -5 13.4798  2.9851   3
  -9  -6   5 8.86571 2.39530   2
   8   6  -5 3.46302 2.19172   3
  -8  -6   5 3.29832 2.11285   2
   7   6  -5 7.85286 2.21359   3
  -7  -6   5 9.54327 2.12147   2
   6   6  -5 12.6768  2.2188   3
  -6  -6   5 10.8383  1.9706   2
   5   6  -5 32.1952  2.7593   3
   5   6  -5 32.0843  2.7437   1
  -5  -6   5 34.6902  2.6674   2
   4   6  -5 28.4397  2.5188   3
   4   6  -5 28.3563  2.5730   1
  -4  -6   5 32.3621  2.3887   2
   3   6  -5 27.3358  2.2843   3
   3   6  -5 25.7383  2.4242   1
  -3  -6   5 32.8902  2.2299   2
   2   6  -5 -1.8656  0.9842   1
   2   6  -5 -0.6022  0.7860   3
  -2  -6   5 0.01276 0.74358   2
   1   6  -5 -0.9744  0.9288   1
  -1  -6   5 0.54699 0.62361   2
  -1  -6   5 -0.2559  0.7662   3
   0   6  -5 12.1208  1.9325   1
   0  -6   5 12.6396  1.3823   3
   0  -6   5 15.6774  1.0731   2
  -1   6  -5 9.27118 1.60264   1
   1  -6   5 8.87398 1.24379   3
   1  -6   5 6.90957 0.63625   2
  -2   6  -5 0.75364 0.93235   1
   2  -6   5 0.11816 0.62091   3
   2  -6   5 0.64864 0.35636   2
  -3   6  -5 1.93384 1.03891   1
   3  -6   5 4.43846 0.98474   3
   3  -6   5 2.39077 0.50679   2
  -4   6  -5 5.78575 0.73385   2
  -4   6  -5 5.49982 1.30966   1
   4  -6   5 9.49513 1.38239   3
  -5   6  -5 3.35061 0.79377   2
  -5   6  -5 3.01409 1.08538   1
   5  -6   5 3.26530 1.08178   3
  -6   6  -5 3.91174 0.96301   2
  -6   6  -5 3.98246 1.11675   1
   6  -6   5 4.89071 1.28824   3
  -7   6  -5 13.5894  1.5751   2
  -7   6  -5 12.5723  1.5821   1
   7  -6   5 14.6963  1.8639   3
  -8   6  -5 63.9395  3.8214   2
  -8   6  -5 61.4271  3.8393   1
   8  -6   5 72.1019  4.4189   3
  -9   6  -5 16.8865  1.8831   2
   9  -6   5 18.3294  2.4363   3
 -10   6  -5 25.0298  2.5613   2
  10  -6   5 30.9639  3.1428   3
 -11   6  -5 19.2419  2.7393   2
  11  -6   5 21.5152  2.8550   3
 -12   6  -5 11.5641  2.2494   2
  12  -6   5 10.8146  2.9106   3
 -13   6  -5 3.08490 2.02786   2
  13  -6   5 6.27889 3.05252   3
 -14   6  -5 9.25387 2.79608   2
  14  -6   5 12.4072  3.5429   3
 -15   6  -5 28.8805  4.0232   2
  15  -6   5 25.7757  4.7501   3
 -16   6  -5 4.74725 2.80050   2
  12   5  -5 341.641  17.528   3
 -12  -5   5 329.793  16.395   2
  11   5  -5 109.531   7.314   3
 -11  -5   5 101.446   6.674   2
  10   5  -5 1.90745 2.31509   3
 -10  -5   5 3.39151 2.38334   2
   9   5  -5 142.562   8.438   3
  -9  -5   5 147.784   8.000   2
   8   5  -5 1.42595 1.67090   3
  -8  -5   5 -1.4504  1.5934   2
   7   5  -5 10.0722  2.1515   3
  -7  -5   5 6.58371 1.87065   2
   6   5  -5 3.94395 1.55354   3
  -6  -5   5 0.93835 1.45563   2
   5   5  -5 354.736  16.098   1
   5   5  -5 324.113  15.720   3
  -5  -5   5 342.294  15.061   2
   4   5  -5 486.346  22.828   1
   4   5  -5 463.552  21.990   3
  -4  -5   5 537.864  21.155   2
   3   5  -5 118.472   6.184   3
   3   5  -5 124.737   6.573   1
  -3  -5   5 127.287   5.869   2
   2   5  -5 42.1291  2.6486   3
   2   5  -5 43.5136  2.9265   1
  -2  -5   5 42.2303  2.3855   2
   1   5  -5 3168.48  139.45   1
  -1  -5   5 3165.49  128.20   2
   0   5  -5 773.212  35.128   1
   0  -5   5 787.359  33.487   3
   0  -5   5 777.724  31.826   2
  -1   5  -5 9.12639 1.41702   1
   1  -5   5 6.47439 0.55931   2
   1  -5   5 7.55701 1.06080   3
  -2   5  -5 498.186  23.323   1
   2  -5   5 482.295  22.179   3
   2  -5   5 554.454  20.983   2
  -3   5  -5 774.651  35.057   1
   3  -5   5 785.947  31.830   2
  -4   5  -5 160.541   8.032   1
  -4   5  -5 165.158   7.046   2
   4  -5   5 163.767   7.751   3
  -5   5  -5 3.52598 0.84346   2
  -5   5  -5 3.95612 1.08623   1
   5  -5   5 5.29822 1.23822   3
  -6   5  -5 392.518  16.214   2
  -6   5  -5 376.139  17.506   1
   6  -5   5 374.343  17.218   3
  -7   5  -5 620.911  27.311   2
  -7   5  -5 602.676  29.292   1
   7  -5   5 739.346  29.034   3
  -8   5  -5 422.545  18.180   1
  -8   5  -5 396.934  17.257   2
   8  -5   5 367.923  18.280   3
  -9   5  -5 20.7849  2.1432   2
   9  -5   5 23.9736  2.7074   3
 -10   5  -5 84.7268  4.9864   2
  10  -5   5 82.3468  5.5751   3
 -11   5  -5 116.949   6.486   2
  11  -5   5 111.876   7.217   3
 -12   5  -5 24.8934  3.1955   2
  12  -5   5 16.9019  3.6688   3
 -13   5  -5 25.2688  3.4921   2
  13  -5   5 23.4097  3.8637   3
 -14   5  -5 124.693   7.582   2
  14  -5   5 131.980   8.716   3
 -15   5  -5 88.5334  6.2366   2
  15  -5   5 83.6726  6.8579   3
  13   4  -5 125.480   8.571   3
 -13  -4   5 129.547   7.957   2
  12   4  -5 100.441   7.011   3
 -12  -4   5 90.5676  6.2848   2
  11   4  -5 15.4773  3.3939   3
 -11  -4   5 15.7593  3.0189   2
  10   4  -5 4.09606 2.38061   3
 -10  -4   5 0.92206 2.03528   2
   9   4  -5 0.00541 1.58261   3
  -9  -4   5 -3.8681  1.7182   2
   8   4  -5 0.47929 1.56635   3
  -8  -4   5 -2.1113  1.3726   2
   7   4  -5 1.37854 1.54090   3
  -7  -4   5 5.00392 1.63042   2
   6   4  -5 3.11726 1.26396   1
   6   4  -5 1.03810 1.20933   3
  -6  -4   5 3.23261 1.37947   2
   5   4  -5 -0.3692  0.9800   3
   5   4  -5 0.86951 1.15141   1
  -5  -4   5 -1.5996  1.0853   2
   4   4  -5 0.57897 0.84455   3
   4   4  -5 -1.5358  0.9026   1
  -4  -4   5 -0.4767  0.8424   2
   3   4  -5 4.10638 1.26546   1
   3   4  -5 6.43970 1.18714   3
  -3  -4   5 7.81666 1.15110   2
   2   4  -5 14.0832  1.6124   1
   2   4  -5 20.1121  1.5459   3
   1   4  -5 16.4205  1.3503   3
  -1  -4   5 20.7490  1.2825   2
   0   4  -5 7.31684 1.27547   1
   0  -4   5 12.0716  0.8284   2
   0  -4   5 10.0013  0.9700   3
  -1   4  -5 0.65762 0.76108   1
   1  -4   5 -0.6228  0.4573   3
   1  -4   5 -0.1979  0.2674   2
  -2   4  -5 -0.1968  0.6596   1
   2  -4   5 0.10179 0.36053   2
   2  -4   5 -0.0635  0.4767   3
  -3   4  -5 6.04316 1.08443   1
   3  -4   5 4.86723 0.68264   2
   3  -4   5 7.25423 0.90906   3
  -4   4  -5 6.68967 0.83408   2
  -4   4  -5 8.44812 1.13128   1
   4  -4   5 11.4344  1.2063   3
  -5   4  -5 17.0098  1.5275   1
  -5   4  -5 20.6003  1.5178   2
   5  -4   5 22.2637  1.8406   3
  -6   4  -5 10.9560  1.3754   2
  -6   4  -5 9.20468 1.13549   1
   6  -4   5 9.97588 1.60093   3
  -7   4  -5 -0.3802  0.8503   2
  -7   4  -5 0.67510 0.77233   1
   7  -4   5 -0.3582  1.1914   3
  -8   4  -5 7.11485 1.57555   2
   8  -4   5 6.88999 1.95404   3
  -9   4  -5 18.4205  2.0442   2
   9  -4   5 22.8609  2.6830   3
 -10   4  -5 16.2532  2.3462   2
  10  -4   5 15.9069  2.8909   3
 -11   4  -5 33.9864  3.1702   2
  11  -4   5 38.5665  3.8733   3
 -12   4  -5 9.58307 2.38301   2
  12  -4   5 9.99557 2.81162   3
 -13   4  -5 10.9085  2.6029   2
  13  -4   5 8.76592 2.97413   3
 -14   4  -5 16.5567  3.1833   2
  14  -4   5 17.6006  3.8124   3
 -15   4  -5 4.76871 2.75118   2
  15  -4   5 5.72363 3.28660   3
  13   3  -5 229.499  12.673   3
 -13  -3   5 219.201  11.758   2
  12   3  -5 50.2378  4.6725   3
 -12  -3   5 51.6655  4.3924   2
  11   3  -5 13.1274  2.9488   3
 -11  -3   5 6.63287 2.48396   2
  10   3  -5 90.4108  6.1078   3
 -10  -3   5 89.5353  5.6658   2
   9   3  -5 9.30670 2.42284   3
  -9  -3   5 13.3614  2.4816   2
   8   3  -5 4.47221 1.86326   3
  -8  -3   5 4.88391 1.69763   2
   7   3  -5 272.776  13.650   3
  -7  -3   5 297.041  13.121   2
   6   3  -5 126.501   7.242   3
   6   3  -5 143.298   7.098   1
  -6  -3   5 153.579   7.151   2
   5   3  -5 38.5056  2.5744   1
   5   3  -5 34.3569  2.6248   3
  -5  -3   5 37.9087  2.5765   2
   4   3  -5 218.610  10.459   1
   4   3  -5 220.593  10.175   3
  -4  -3   5 217.790   9.786   2
   3   3  -5 226.396  10.314   3
   3   3  -5 226.765  10.809   1
  -3  -3   5 229.377   9.919   2
   2   3  -5 2654.23  116.12   3
   2   3  -5 2909.84  121.01   1
  -2  -3   5 2683.17  111.35   2
   1   3  -5 904.477  39.606   1
   1   3  -5 838.110  37.794   3
  -1  -3   5 920.219  36.252   2
   0   3  -5 91.3490  4.9352   1
   0  -3   5 100.497   4.499   3
   0  -3   5 95.7834  4.2128   2
  -1   3  -5 342.099  16.263   1
   1  -3   5 350.418  14.637   2
   1  -3   5 376.454  15.440   3
  -2   3  -5 407.671  18.593   1
   2  -3   5 413.407  16.851   2
   2  -3   5 403.546  17.731   3
  -3   3  -5 15.7542  1.3354   1
   3  -3   5 15.2745  1.2760   3
   3  -3   5 16.2026  1.0622   2
  -4   3  -5 8.24391 0.90185   2
  -4   3  -5 8.43996 0.97153   1
   4  -3   5 8.70757 1.15752   3
  -5   3  -5 167.115   7.240   2
  -5   3  -5 164.612   7.575   1
   5  -3   5 147.703   7.742   3
  -6   3  -5 4.10745 1.09406   2
  -6   3  -5 4.16529 0.91127   1
   6  -3   5 3.35678 1.29940   3
  -7   3  -5 35.1815  1.9473   1
  -7   3  -5 28.4843  2.2731   2
   7  -3   5 29.9278  2.7161   3
  -8   3  -5 124.343   6.424   2
   8  -3   5 128.600   7.254   3
  -9   3  -5 57.2177  3.8373   2
   9  -3   5 62.6881  4.6605   3
 -10   3  -5 55.2252  3.9475   2
  10  -3   5 63.7086  4.7376   3
 -11   3  -5 118.732   6.830   2
  11  -3   5 125.306   7.781   3
 -12   3  -5 43.2598  3.6390   2
  12  -3   5 35.4635  3.8408   3
 -13   3  -5 22.9025  3.0060   2
  13  -3   5 29.8122  4.4849   3
 -14   3  -5 7.53245 2.55809   2
  14  -3   5 4.05980 2.90581   3
 -15   3  -5 16.0526  3.5550   2
  15  -3   5 16.8312  4.1273   3
  14   2  -5 17.4747  3.9203   3
 -14  -2   5 19.8176  3.5803   2
  13   2  -5 18.2433  3.6213   3
 -13  -2   5 17.0554  3.1566   2
  12   2  -5 13.7471  3.0267   3
 -12  -2   5 12.7083  2.8958   2
  11   2  -5 17.6072  3.1705   3
 -11  -2   5 14.7669  2.8893   2
  10   2  -5 22.7689  2.8146   3
 -10  -2   5 19.4276  2.4259   2
   9   2  -5 8.29408 2.20295   3
  -9  -2   5 9.49341 2.17531   2
   8   2  -5 0.12776 1.42526   3
  -8  -2   5 0.07948 1.41796   2
   7   2  -5 0.87136 1.34156   3
  -7  -2   5 -1.5618  1.2967   2
   6   2  -5 0.54718 0.96232   1
   6   2  -5 0.95111 1.00943   3
  -6  -2   5 -1.6410  1.1332   2
   5   2  -5 4.26421 1.11069   1
   5   2  -5 3.22451 1.15672   3
  -5  -2   5 4.19853 1.13101   2
   4   2  -5 0.86865 0.83380   1
   4   2  -5 0.60003 0.69360   3
  -4  -2   5 -0.2394  0.7200   2
   3   2  -5 3.51891 0.84615   3
   3   2  -5 2.50163 0.88350   1
  -3  -2   5 5.52594 0.92149   2
   2   2  -5 5.28870 0.68193   3
   2   2  -5 6.69427 1.14708   1
   1   2  -5 6.95920 0.87054   3
   0   2  -5 0.22804 0.55788   1
   0  -2   5 0.61543 0.35694   3
   0  -2   5 0.47687 0.30095   2
  -1   2  -5 1.78317 0.67936   1
   1  -2   5 1.65106 0.39383   2
   1  -2   5 2.41464 0.53926   3
  -2   2  -5 -0.2194  0.4831   1
   2  -2   5 0.10598 0.50165   3
   2  -2   5 -0.2796  0.3460   2
  -3   2  -5 15.1632  1.3453   1
   3  -2   5 22.0896  1.2659   2
   3  -2   5 19.8127  1.5146   3
  -4   2  -5 10.9362  0.9937   2
  -4   2  -5 7.35161 0.88623   1
   4  -2   5 7.60039 1.27222   3
  -5   2  -5 20.6018  1.7080   2
  -5   2  -5 22.3275  1.5735   1
   5  -2   5 27.2081  2.3773   3
  -6   2  -5 -0.7253  0.8346   2
  -6   2  -5 0.72613 0.57479   1
   6  -2   5 -0.5691  1.0380   3
  -7   2  -5 0.58249 0.92221   2
   7  -2   5 2.61169 1.58053   3
  -8   2  -5 15.1593  1.9343   2
   8  -2   5 18.1237  2.8518   3
  -9   2  -5 5.34150 1.69935   2
   9  -2   5 7.12520 2.31641   3
 -10   2  -5 0.56217 1.37946   2
  10  -2   5 1.88392 1.79997   3
 -11   2  -5 16.4924  2.7211   2
  11  -2   5 19.8312  3.2462   3
 -12   2  -5 11.0219  2.5906   2
  12  -2   5 12.5071  3.1037   3
 -13   2  -5 15.3252  2.9916   2
  13  -2   5 8.52429 3.05813   3
 -14   2  -5 1.54887 2.33285   2
  14  -2   5 1.92564 2.87766   3
  14   1  -5 49.2573  4.7372   3
 -14  -1   5 46.6300  4.4048   2
  13   1  -5 31.3168  3.6648   3
 -13  -1   5 26.0507  3.3651   2
  12   1  -5 80.2172  5.6276   3
 -12  -1   5 67.3831  5.0937   2
  11   1  -5 28.3944  3.1654   3
 -11  -1   5 29.1005  3.1328   2
  10   1  -5 45.8857  3.8712   3
 -10  -1   5 50.3943  3.8253   2
   9   1  -5 19.3591  2.4544   3
  -9  -1   5 17.6774  2.2288   2
   8   1  -5 5.82320 1.75649   3
  -8  -1   5 2.58024 1.60003   2
   7   1  -5 17.5521  1.5513   1
   7   1  -5 17.3525  2.0516   3
  -7  -1   5 14.2996  1.7988   2
   6   1  -5 68.0101  4.1411   3
   6   1  -5 68.8890  3.7252   1
  -6  -1   5 68.8143  3.9363   2
   5   1  -5 21.2844  1.8445   3
   5   1  -5 18.6991  1.6300   1
  -5  -1   5 21.6726  1.7370   2
   4   1  -5 222.643  11.268   1
   4   1  -5 235.894  11.002   3
  -4  -1   5 267.877  10.630   2
   3   1  -5 474.888  21.033   1
   3   1  -5 456.444  20.100   3
  -3  -1   5 459.636  19.326   2
   2   1  -5 215.108  10.645   1
   2   1  -5 244.201   9.996   3
  -2  -1   5 225.454   9.683   2
   1   1  -5 218.325  10.392   1
   1   1  -5 231.704   9.654   3
  -1  -1   5 218.413   9.355   2
   0   1  -5 364.697  16.542   1
   0  -1   5 362.905  14.987   2
  -1   1  -5 139.495   6.920   1
   1  -1   5 161.104   6.240   2
   1  -1   5 137.712   6.498   3
  -2   1  -5 64.1699  3.2357   1
   2  -1   5 67.5791  2.9650   2
   2  -1   5 57.7850  3.2452   3
  -3   1  -5 119.132   5.514   1
   3  -1   5 113.778   5.855   3
   3  -1   5 117.448   5.239   2
  -4   1  -5 856.579  33.741   2
  -4   1  -5 777.592  36.249   1
   4  -1   5 824.546  35.750   3
  -5   1  -5 1449.73   63.20   1
  -5   1  -5 1446.01   58.53   2
   5  -1   5 1395.84   61.66   3
  -6   1  -5 61.2446  3.3286   2
   6  -1   5 47.9198  3.8006   3
  -7   1  -5 4.54294 1.26121   2
   7  -1   5 4.09310 1.55653   3
  -8   1  -5 161.086   7.991   2
   8  -1   5 162.113   8.967   3
  -9   1  -5 94.9842  5.2142   2
   9  -1   5 79.2146  5.7238   3
 -10   1  -5 32.2453  2.9000   2
  10  -1   5 29.2531  3.3074   3
 -11   1  -5 396.401  17.565   2
  11  -1   5 362.487  18.625   3
 -12   1  -5 179.293   9.867   2
  12  -1   5 204.379  11.128   3
 -13   1  -5 108.685   6.856   2
  13  -1   5 109.163   7.526   3
 -14   1  -5 39.9674  4.0900   2
  14  -1   5 43.7438  4.6506   3
  15   0  -5 32.7042  4.7827   3
  14   0  -5 24.1757  3.9196   3
 -14   0   5 22.9384  3.7997   2
  13   0  -5 3.04044 2.41234   3
 -13   0   5 -1.3507  2.0813   2
  12   0  -5 12.5726  2.8096   3
 -12   0   5 5.79473 2.40317   2
  11   0  -5 13.7039  2.7915   3
 -11   0   5 10.5332  2.5329   2
  10   0  -5 3.15407 1.64959   3
 -10   0   5 -0.8332  1.5035   2
   9   0  -5 4.05149 1.64398   3
  -9   0   5 5.71482 1.64309   2
   8   0  -5 4.79507 1.73400   3
  -8   0   5 8.03653 1.74105   2
   7   0  -5 2.40860 1.33084   3
   7   0  -5 2.96626 1.08140   1
  -7   0   5 1.47288 1.03045   2
   6   0  -5 1.59664 0.91849   1
   6   0  -5 2.15283 1.17792   3
  -6   0   5 3.44823 1.14006   2
   5   0  -5 11.3014  1.4335   3
   5   0  -5 9.02317 1.24601   1
   4   0  -5 2.96215 1.14529   1
   4   0  -5 5.97605 1.17098   3
  -4   0   5 9.99900 1.07295   2
   3   0  -5 1.88031 0.85980   1
   3   0  -5 1.40726 0.75599   3
  -3   0   5 2.20173 0.65867   2
   2   0  -5 1.72665 0.82022   1
   2   0  -5 1.32185 0.52132   3
   1   0  -5 0.92745 0.72251   1
  -1   0   5 0.73100 0.36593   2
   0   0  -5 0.89297 0.69212   1
   0   0   5 0.64190 0.33816   3
   0   0   5 1.66020 0.36817   2
  -1   0  -5 0.19715 0.63560   1
   1   0   5 0.96953 0.60120   3
  -2   0  -5 3.44031 0.84768   1
   2   0   5 3.61588 1.02968   3
  -3   0  -5 1.13191 0.57779   2
  -3   0  -5 0.09331 0.48616   1
   3   0   5 -0.9283  1.0805   3
  -4   0  -5 3.30564 0.76808   2
   4   0   5 3.65792 1.31179   3
  -5   0  -5 1.62495 0.84571   2
   5   0   5 2.78489 1.45418   3
  -6   0  -5 -0.4114  0.7463   2
   6   0   5 1.77108 1.25570   3
  -7   0  -5 27.1097  2.2927   2
   7   0   5 21.9931  2.6339   3
  -8   0  -5 17.4701  2.1098   2
   8   0   5 21.3364  2.6383   3
  -9   0  -5 1.11809 1.25810   2
   9   0   5 2.16733 1.97835   3
 -10   0  -5 16.2569  2.1302   2
  10   0   5 20.4047  3.3982   3
 -11   0  -5 62.2326  4.6830   2
  11   0   5 74.9323  5.6729   3
 -12   0  -5 43.6290  4.0105   2
  12   0   5 50.8938  4.6885   3
 -13   0  -5 11.2947  2.7904   2
  13   0   5 16.3321  3.5231   3
 -14   0  -5 -0.8225  2.4943   2
  14   0   5 8.02536 3.35682   3
  15  -1  -5 50.6477  4.6974   3
 -15   1   5 37.6069  4.1550   2
  14  -1  -5 25.6196  3.9116   3
 -14   1   5 18.2387  3.2064   2
  13  -1  -5 53.0438  4.5003   3
 -13   1   5 45.0769  4.1766   2
  12  -1  -5 102.413   6.807   3
 -12   1   5 112.818   6.609   2
  11  -1  -5 66.3297  4.8372   3
 -11   1   5 62.6615  4.4955   2
  10  -1  -5 103.469   6.204   3
 -10   1   5 93.2177  5.6552   2
   9  -1  -5 199.177  10.061   3
  -9   1   5 185.332   9.356   2
   8  -1  -5 14.9555  2.0620   3
   8  -1  -5 18.9651  1.7010   1
  -8   1   5 14.6126  1.8891   2
   7  -1  -5 73.5425  4.4818   3
   7  -1  -5 68.6258  3.9736   1
  -7   1   5 72.0157  4.1120   2
   6  -1  -5 8.63407 1.58363   3
   6  -1  -5 7.94064 1.41804   1
  -6   1   5 7.60702 1.40216   2
   5  -1  -5 195.438  10.047   3
   5  -1  -5 219.770   9.499   4
   5  -1  -5 240.172  10.365   1
  -5   1   5 205.566   9.512   2
   4  -1  -5 2579.63  113.21   4
   4  -1  -5 2796.56  118.14   3
   4  -1  -5 2660.56  122.73   1
  -4   1   5 3121.87  113.20   2
   3  -1  -5 272.305  11.764   4
   3  -1  -5 234.783  11.982   3
   3  -1  -5 308.932  12.850   1
  -3   1   5 285.861  11.635   2
   2  -1  -5 5.74048 0.52418   3
  -2   1   5 7.43770 0.69192   2
   1  -1  -5 331.519  15.524   3
  -1   1   5 370.159  16.460   1
  -1   1   5 384.167  14.934   2
   0   1   5 111.887   4.820   3
   0   1   5 104.810   4.653   2
   0   1   5 108.787   5.306   1
   1   1   5 4.03240 0.81823   1
   1   1   5 4.82237 0.71415   3
   1   1   5 3.87453 0.59623   2
  -2  -1  -5 495.716  21.232   1
  -2  -1  -5 473.303  19.548   4
   2   1   5 469.078  20.562   3
   2   1   5 448.734  19.477   2
  -3  -1  -5 1237.29   50.18   2
  -3  -1  -5 1238.76   54.40   1
  -3  -1  -5 1242.85   50.20   4
   3   1   5 1192.53   52.69   3
  -4  -1  -5 34.8649  2.2688   2
  -4  -1  -5 39.4562  2.1307   1
   4   1   5 37.4877  2.7486   3
  -5  -1  -5 11.9678  1.3102   2
   5   1   5 13.1118  1.9656   3
  -6  -1  -5 377.023  16.410   2
   6   1   5 377.507  17.750   3
  -7  -1  -5 1117.74   46.88   2
   7   1   5 1139.01   49.63   3
  -8  -1  -5 167.516   8.690   2
   8   1   5 189.311   9.817   3
  -9  -1  -5 32.9578  2.8019   2
   9   1   5 27.9815  3.2200   3
 -10  -1  -5 360.176  17.028   2
  10   1   5 382.870  18.438   3
 -11  -1  -5 223.102  11.563   2
  11   1   5 240.236  12.716   3
 -12  -1  -5 97.5520  6.3526   2
  12   1   5 103.350   7.215   3
 -13  -1  -5 29.2439  3.9658   2
  13   1   5 31.8062  4.8684   3
  16  -2  -5 29.6484  3.8205   3
  15  -2  -5 5.55152 2.71520   3
 -15   2   5 4.25942 2.71113   2
  14  -2  -5 17.7660  3.5207   3
 -14   2   5 11.7639  3.0909   2
  13  -2  -5 74.7948  5.4340   3
 -13   2   5 64.0683  4.9156   2
  12  -2  -5 25.6338  3.0315   3
 -12   2   5 19.7733  2.5381   2
  11  -2  -5 3.20150 1.94079   3
 -11   2   5 2.80450 1.66690   2
  10  -2  -5 32.6658  3.1983   3
 -10   2   5 32.2667  2.9830   2
   9  -2  -5 40.8875  3.4381   3
  -9   2   5 42.3874  3.2283   2
   8  -2  -5 2.79188 1.26793   1
   8  -2  -5 1.18335 1.41679   3
  -8   2   5 0.66686 0.97950   2
   7  -2  -5 0.71612 1.03017   1
   7  -2  -5 1.51167 1.23419   3
   7  -2  -5 0.04451 0.86375   4
  -7   2   5 0.32402 0.87010   2
   6  -2  -5 -0.3691  0.8152   4
   6  -2  -5 0.42524 0.86592   3
   6  -2  -5 0.51292 0.82103   1
  -6   2   5 -0.7059  0.7091   2
   5  -2  -5 12.3075  1.3227   3
  -5   2   5 13.7993  1.2330   2
  -5   2   5 11.4674  1.3311   1
   4  -2  -5 1.33081 0.56891   3
  -4   2   5 -0.1408  0.5436   2
  -4   2   5 -0.5503  0.6081   1
   3  -2  -5 2.85304 0.58746   3
  -3   2   5 2.76253 0.60966   2
  -3   2   5 1.12752 0.71399   1
   2  -2  -5 0.25318 0.36251   3
  -2   2   5 0.67071 0.40804   2
  -2   2   5 0.58514 0.59437   1
   1  -2  -5 3.77664 0.68417   3
  -1   2   5 4.00312 0.71204   2
   0   2   5 -0.3406  0.5643   1
   0   2   5 -0.2158  0.2840   2
   0   2   5 0.00501 0.31721   3
   1   2   5 0.63850 0.48426   3
   1   2   5 0.13015 0.36245   2
   1   2   5 0.47150 0.59685   1
   2   2   5 1.62797 0.77258   1
   2   2   5 3.05627 0.81010   3
  -3  -2  -5 7.43843 0.99630   2
   3   2   5 5.25330 0.98455   1
   3   2   5 4.79379 1.05098   3
  -4  -2  -5 -0.0173  0.7625   2
   4   2   5 1.04510 0.78291   1
   4   2   5 -0.6596  1.0349   3
  -5  -2  -5 1.46055 0.77211   1
  -5  -2  -5 -0.1736  0.8045   2
  -5  -2  -5 2.31744 0.74534   4
   5   2   5 1.00791 1.06958   3
  -6  -2  -5 44.2850  3.0349   2
   6   2   5 42.3157  3.5207   3
  -7  -2  -5 44.0130  3.2550   2
   7   2   5 44.1392  3.7534   3
  -8  -2  -5 0.24479 1.32552   2
   8   2   5 0.38701 1.52110   3
  -9  -2  -5 2.87175 1.54182   2
   9   2   5 5.16585 2.38176   3
 -10  -2  -5 21.8571  2.6655   2
  10   2   5 21.8138  3.7234   3
 -11  -2  -5 6.56082 2.43644   2
  11   2   5 5.87567 2.76277   3
 -12  -2  -5 -0.6803  2.0048   2
  12   2   5 -0.7195  2.3720   3
 -13  -2  -5 15.1064  3.4973   2
  13   2   5 18.0394  3.7870   3
  16  -3  -5 13.9583  3.9484   3
  15  -3  -5 74.6151  6.1123   3
 -15   3   5 85.6479  6.0154   2
  14  -3  -5 310.764  17.107   3
 -14   3   5 376.400  16.693   2
  13  -3  -5 561.784  27.978   3
 -13   3   5 645.533  26.944   2
  12  -3  -5 132.882   8.096   3
 -12   3   5 139.542   7.688   2
  11  -3  -5 6.34968 2.20937   3
 -11   3   5 6.55358 1.96556   2
  10  -3  -5 316.183  15.511   3
 -10   3   5 321.363  14.693   2
   9  -3  -5 171.424   7.786   4
   9  -3  -5 163.440   8.804   3
   9  -3  -5 169.532   8.429   1
  -9   3   5 166.394   8.350   2
  -8   3   5 9.69387 1.66170   2
   7  -3  -5 24.6413  2.1716   3
  -7   3   5 22.3804  1.9798   2
  -7   3   5 25.5780  1.9421   1
   6  -3  -5 72.7961  3.8480   3
  -6   3   5 62.3719  3.7509   1
  -6   3   5 65.0437  3.6082   2
   5  -3  -5 74.2996  3.9578   3
  -5   3   5 79.5106  4.2427   1
  -5   3   5 78.8348  3.8781   2
   4  -3  -5 286.850  11.747   3
  -4   3   5 274.328  12.390   1
  -4   3   5 233.122  11.183   2
  -3   3   5 95.3310  4.1930   2
  -3   3   5 90.3087  4.7959   1
   2  -3  -5 734.294  31.625   3
  -2   3   5 755.812  30.285   2
  -2   3   5 735.997  33.176   1
   1  -3  -5 79.4239  3.7289   3
  -1   3   5 77.8574  3.4732   2
  -1   3   5 78.7090  4.1397   1
   0   3   5 54.6445  2.5464   2
   0   3   5 51.6480  3.0183   1
   0   3   5 52.7034  2.7575   3
   1   3   5 1328.23   53.58   2
   1   3   5 1286.51   58.25   1
   1   3   5 1337.55   56.04   3
  -2  -3  -5 270.366  11.875   2
   2   3   5 286.417  12.913   1
   2   3   5 282.096  12.587   3
  -3  -3  -5 6.83077 1.10260   2
   3   3   5 9.50905 1.44658   3
   3   3   5 7.32385 1.18227   1
  -4  -3  -5 174.301   7.804   2
   4   3   5 157.374   8.333   3
   4   3   5 173.041   8.052   1
  -5  -3  -5 26.2099  2.0793   2
   5   3   5 22.2262  2.3476   3
   5   3   5 23.4638  1.7610   1
  -6  -3  -5 336.432  15.229   2
   6   3   5 351.552  16.464   3
  -7  -3  -5 174.778   8.720   2
   7   3   5 178.924   9.651   3
  -8  -3  -5 74.9200  4.7524   2
   8   3   5 82.5452  5.6723   3
  -9  -3  -5 181.986   9.390   2
   9   3   5 183.645  10.403   3
 -10  -3  -5 50.1683  4.0311   2
  10   3   5 49.6621  4.7002   3
 -11  -3  -5 24.9083  3.5593   2
  11   3   5 27.9627  4.4397   3
 -12  -3  -5 16.8222  3.3760   2
  12   3   5 28.4431  4.5267   3
  16  -4  -5 23.5139  4.3629   3
 -16   4   5 27.1519  4.5312   2
  15  -4  -5 54.0789  4.9106   3
 -15   4   5 53.3388  4.6613   2
  14  -4  -5 126.425   7.956   3
 -14   4   5 115.937   7.342   2
  13  -4  -5 37.1051  3.8610   3
 -13   4   5 38.5221  3.5708   2
  12  -4  -5 1.46034 1.97681   3
 -12   4   5 2.31941 1.84348   2
  11  -4  -5 4.04733 2.00859   3
 -11   4   5 1.25715 1.49106   2
  10  -4  -5 36.2877  3.2164   3
 -10   4   5 31.2788  2.8435   2
   9  -4  -5 7.50623 1.77520   3
  -9   4   5 4.49464 1.44701   2
  -9   4   5 7.12584 1.57646   1
   8  -4  -5 12.6432  1.9907   3
  -8   4   5 10.4085  1.6875   2
  -8   4   5 12.4613  1.7814   1
   7  -4  -5 0.03314 0.99405   3
  -7   4   5 0.61025 0.98446   2
  -7   4   5 -0.2211  0.9855   1
   6  -4  -5 -0.5982  0.6889   3
  -6   4   5 -0.4410  0.7180   2
  -6   4   5 0.20919 0.81548   1
   5  -4  -5 6.19603 1.00997   3
  -5   4   5 3.53773 1.01305   1
  -5   4   5 6.44060 0.99852   2
   4  -4  -5 0.23814 0.60515   3
  -4   4   5 -0.1295  0.5097   2
  -4   4   5 0.96394 0.83791   1
   3  -4  -5 3.96451 0.82085   3
  -3   4   5 4.39231 1.06072   1
  -3   4   5 4.77341 0.62830   2
   2  -4  -5 1.57426 0.60256   3
  -2   4   5 2.15702 0.80488   1
   1  -4  -5 6.90306 0.78101   3
  -1   4   5 6.95976 0.98151   1
  -1   4   5 7.84155 0.67495   2
   0   4   5 1.35509 0.50502   2
   0   4   5 0.54508 0.55702   3
   0   4   5 1.33119 0.79396   1
  -1  -4  -5 5.03036 0.72982   2
   1   4   5 4.38441 1.09894   1
   1   4   5 3.71819 0.93603   3
  -2  -4  -5 1.07915 0.61772   2
   2   4   5 0.63622 0.77843   3
   2   4   5 -0.9795  0.6681   1
  -3  -4  -5 1.99033 0.83642   2
   3   4   5 1.33566 0.96297   1
   3   4   5 2.39060 1.06038   3
  -4  -4  -5 6.76176 1.35822   2
   4   4   5 6.63739 1.25974   1
   4   4   5 9.44997 1.72158   3
  -5  -4  -5 -0.8633  0.9401   2
   5   4   5 0.11168 1.28955   3
  -6  -4  -5 3.69360 1.45406   2
   6   4   5 2.29360 1.64907   3
  -7  -4  -5 2.43878 1.38061   2
   7   4   5 2.21778 1.94249   3
  -8  -4  -5 25.8174  2.6797   2
   8   4   5 27.7260  3.8899   3
  -9  -4  -5 5.05325 2.08770   2
   9   4   5 8.71713 2.92260   3
 -10  -4  -5 7.13758 2.41707   2
  10   4   5 5.34752 2.89986   3
 -11  -4  -5 0.96193 2.43587   2
  11   4   5 5.99870 3.27659   3
 -12  -4  -5 11.1983  2.9691   2
  16  -5  -5 91.8441  6.8453   3
 -16   5   5 84.5265  6.2944   2
  15  -5  -5 158.389   9.748   3
 -15   5   5 162.368   9.230   2
  14  -5  -5 288.585  15.592   3
 -14   5   5 314.764  14.810   2
  13  -5  -5 108.050   7.014   3
 -13   5   5 102.361   6.384   2
  12  -5  -5 21.6622  2.9391   3
 -12   5   5 21.6183  2.6445   2
  11  -5  -5 76.4702  5.1661   3
 -11   5   5 71.4036  4.7073   2
  10  -5  -5 74.9665  4.8616   3
 -10   5   5 74.6017  4.5731   2
   9  -5  -5 0.90566 1.30586   3
  -9   5   5 1.18018 1.37330   2
  -9   5   5 1.89890 1.21929   1
   8  -5  -5 157.819   7.726   3
  -8   5   5 155.259   7.371   2
  -8   5   5 144.730   7.783   1
   7  -5  -5 662.495  27.402   3
  -7   5   5 582.574  26.113   2
  -7   5   5 626.973  28.371   1
   6  -5  -5 8.61120 1.37595   3
  -6   5   5 8.82720 1.28154   2
  -6   5   5 6.73493 1.47487   1
   5  -5  -5 168.347   7.691   3
  -5   5   5 162.163   8.164   1
  -5   5   5 160.223   7.198   2
   4  -5  -5 187.105   8.897   3
  -4   5   5 207.731   9.634   1
  -4   5   5 193.298   8.343   2
   3  -5  -5 56.8012  2.9916   3
  -3   5   5 54.8727  3.3816   1
  -3   5   5 55.0396  2.5762   2
   2  -5  -5 409.249  18.082   3
  -2   5   5 426.002  17.058   2
  -2   5   5 407.244  19.123   1
   1  -5  -5 127.742   6.101   3
  -1   5   5 125.843   6.578   1
  -1   5   5 129.590   5.545   2
   0   5   5 21.7968  1.8438   1
   0   5   5 19.1350  1.2730   2
   0   5   5 20.8925  1.6255   3
  -1  -5  -5 175.237   7.734   2
   1   5   5 179.832   8.359   3
   1   5   5 174.842   8.705   1
  -2  -5  -5 2.51623 0.82160   2
   2   5   5 3.93699 1.08608   3
   2   5   5 1.09795 1.06726   1
  -3  -5  -5 7.70349 1.29180   2
   3   5   5 4.17587 1.26755   3
   3   5   5 6.38233 1.39766   1
  -4  -5  -5 51.9374  3.1281   2
   4   5   5 48.3055  3.4029   3
   4   5   5 43.7094  3.0132   1
  -5  -5  -5 25.6312  2.4272   2
   5   5   5 29.1777  2.7011   3
  -6  -5  -5 57.3479  3.8224   2
   6   5   5 58.4993  4.3733   3
  -7  -5  -5 87.6590  5.2572   2
   7   5   5 87.2720  5.9508   3
  -8  -5  -5 73.3648  4.8927   2
   8   5   5 76.2405  5.6746   3
  -9  -5  -5 77.2483  5.2698   2
   9   5   5 83.2255  6.2348   3
 -10  -5  -5 48.0642  4.2074   2
  10   5   5 52.7749  4.8749   3
 -11  -5  -5 46.6151  4.3635   2
  11   5   5 46.0887  4.9538   3
  16  -6  -5 4.43985 3.56162   3
 -16   6   5 2.00682 2.97458   2
  15  -6  -5 17.3804  4.0131   3
 -15   6   5 6.55528 2.75122   2
  14  -6  -5 26.8973  4.0943   3
 -14   6   5 21.8281  3.4221   2
  13  -6  -5 16.1140  3.1295   3
 -13   6   5 15.5236  2.8703   2
  12  -6  -5 7.01249 2.45878   3
 -12   6   5 4.20199 1.88387   2
  11  -6  -5 20.0353  2.5673   3
 -11   6   5 18.1578  2.3248   2
  10  -6  -5 7.61407 2.02526   3
 -10   6   5 3.87561 1.69093   2
 -10   6   5 5.54215 1.62380   1
   9  -6  -5 3.80600 1.42290   3
  -9   6   5 1.81327 1.32600   2
  -9   6   5 2.12870 1.40193   1
   8  -6  -5 9.13976 1.64001   3
  -8   6   5 3.68449 1.44238   2
  -8   6   5 4.86111 1.55396   1
   7  -6  -5 9.40421 1.53046   3
  -7   6   5 6.51038 1.24396   2
  -7   6   5 8.45795 1.60915   1
   6  -6  -5 10.5201  1.5030   3
  -6   6   5 9.98960 1.60483   1
  -6   6   5 8.31399 1.08115   2
   5  -6  -5 8.06171 1.25822   3
  -5   6   5 7.33829 0.93868   2
  -5   6   5 6.51864 1.41825   1
   4  -6  -5 2.59257 0.87838   3
  -4   6   5 2.26706 1.12325   1
  -4   6   5 1.91214 0.56599   2
   3  -6  -5 0.71167 0.73359   3
  -3   6   5 0.40217 0.96173   1
  -3   6   5 0.83401 0.41580   2
   2  -6  -5 1.20428 0.81683   3
  -2   6   5 -0.4073  0.9932   1
  -2   6   5 0.06025 0.47110   2
   1  -6  -5 8.14109 1.21037   3
  -1   6   5 8.03373 0.80560   2
  -1   6   5 9.53098 1.63223   1
   0  -6  -5 27.3747  1.7157   2
   0   6   5 27.6056  2.0563   3
   0   6   5 30.1930  2.3615   1
  -1  -6  -5 3.82035 0.93442   2
   1   6   5 6.84338 1.53345   1
   1   6   5 2.95706 1.09718   3
  -2  -6  -5 1.32941 0.80937   2
   2   6   5 0.30257 1.10541   1
   2   6   5 0.46066 0.98845   3
  -3  -6  -5 2.75223 1.14913   2
   3   6   5 4.36345 1.32780   3
   3   6   5 1.50581 1.30518   1
  -4  -6  -5 2.70712 1.59038   2
   4   6   5 5.24805 1.49403   3
   4   6   5 2.05857 1.39120   1
  -5  -6  -5 9.51384 2.06246   2
   5   6   5 7.39196 2.00833   3
  -6  -6  -5 0.00867 1.51043   2
   6   6   5 -1.4203  1.5082   3
  -7  -6  -5 21.4767  2.9004   2
   7   6   5 16.9404  2.9893   3
  -8  -6  -5 14.5330  2.5944   2
   8   6   5 10.6854  3.0082   3
  -9  -6  -5 4.27178 2.34102   2
   9   6   5 6.21094 2.96671   3
 -10  -6  -5 7.90077 2.66967   2
  10   6   5 15.4024  3.7108   3
 -11  -6  -5 28.5336  4.3725   2
  16  -7  -5 34.2098  5.3463   3
 -16   7   5 32.1857  4.4358   2
  15  -7  -5 81.8407  6.3817   3
 -15   7   5 76.5091  5.5755   2
  14  -7  -5 102.778   7.044   3
 -14   7   5 97.1769  6.4043   2
  13  -7  -5 33.7158  3.5763   3
 -13   7   5 29.2676  3.1805   2
  12  -7  -5 81.0677  5.5556   3
 -12   7   5 79.2366  5.1458   2
  11  -7  -5 86.5712  5.7243   3
 -11   7   5 99.6809  5.5256   2
  10  -7  -5 23.3548  2.4545   3
 -10   7   5 26.3479  2.5317   1
 -10   7   5 23.3762  2.4719   2
   9  -7  -5 7.42841 1.82976   3
  -9   7   5 10.5785  1.8991   2
  -9   7   5 7.66313 1.80652   1
   8  -7  -5 92.2222  5.1801   3
  -8   7   5 87.2382  4.7119   2
  -8   7   5 96.5283  5.5037   1
   7  -7  -5 6.65135 1.33146   3
  -7   7   5 7.20416 1.66784   1
  -7   7   5 7.13455 1.23693   2
   6  -7  -5 38.0352  2.6830   3
  -6   7   5 42.4293  2.3045   2
  -6   7   5 43.3012  3.1025   1
   5  -7  -5 194.501   9.191   3
  -5   7   5 194.510   9.909   1
  -5   7   5 197.591   8.321   2
   4  -7  -5 305.669  13.210   3
  -4   7   5 290.895  12.072   2
  -4   7   5 277.323  14.055   1
   3  -7  -5 154.175   7.494   3
  -3   7   5 155.094   8.149   1
  -3   7   5 157.384   6.604   2
   2  -7  -5 205.953   9.264   3
  -2   7   5 196.419   8.301   2
  -2   7   5 186.866   9.889   1
   1  -7  -5 652.687  27.577   3
   1  -7  -5 601.753  25.885   2
  -1   7   5 638.788  28.965   1
   0  -7  -5 341.580  13.942   2
   0   7   5 315.615  15.707   1
  -1  -7  -5 72.5257  3.6978   2
   1   7   5 68.9488  4.3940   1
   1   7   5 70.2356  4.1706   3
  -2  -7  -5 4.58982 1.13899   2
   2   7   5 3.24174 1.49203   1
   2   7   5 3.85456 1.34323   3
  -3  -7  -5 167.762   8.288   2
   3   7   5 179.925   9.075   1
   3   7   5 180.608   9.074   3
  -4  -7  -5 305.387  13.686   2
   4   7   5 301.945  14.685   3
  -5  -7  -5 84.4686  5.0075   2
   5   7   5 89.0535  5.7104   3
  -6  -7  -5 12.8023  2.3533   2
   6   7   5 17.1411  3.0818   3
  -7  -7  -5 144.194   7.655   2
   7   7   5 133.384   8.435   3
  -8  -7  -5 25.9132  3.0463   2
   8   7   5 34.5376  3.9218   3
  -9  -7  -5 29.8533  3.2923   2
   9   7   5 30.9923  4.8428   3
 -10  -7  -5 181.344  10.004   2
  16  -8  -5 30.2047  5.1803   3
  15  -8  -5 22.5303  4.2464   3
  14  -8  -5 28.0931  4.1593   3
  13  -8  -5 7.45797 2.74211   3
  12  -8  -5 8.88877 2.44858   3
  11  -8  -5 14.9551  2.4656   3
 -11   8   5 8.87419 2.08185   2
 -11   8   5 10.1104  2.2174   1
  10  -8  -5 -0.2650  1.4570   3
 -10   8   5 1.55644 1.40494   2
 -10   8   5 -1.2756  1.2513   1
   9  -8  -5 2.56272 1.50105   3
  -9   8   5 2.96781 1.31726   2
  -9   8   5 3.62805 1.46589   1
   8  -8  -5 5.88101 1.52128   3
  -8   8   5 6.74767 1.72881   1
   7  -8  -5 1.10434 1.13104   3
  -7   8   5 0.39946 1.26133   1
   6  -8  -5 4.69378 1.21425   3
  -6   8   5 3.32375 1.47256   1
   5  -8  -5 1.43502 0.99797   3
  -5   8   5 1.16813 1.34259   1
   4  -8  -5 2.80077 1.09712   3
  -4   8   5 2.41765 1.34365   1
   3  -8  -5 5.92110 1.33761   3
  -3   8   5 5.82244 1.64030   1
   2  -8  -5 8.35157 1.48356   3
  -2   8   5 8.36254 1.91958   1
   1  -8  -5 24.5587  2.1560   3
  -1   8   5 23.8196  2.4863   1
   0  -8  -5 0.24609 0.95947   3
   0   8   5 0.88415 1.20615   1
   1   8   5 4.12959 1.64291   1
   1   8   5 2.85730 1.24334   3
   2   8   5 1.31586 1.61686   1
   2   8   5 0.05829 1.12883   3
   3   8   5 4.44053 1.88465   1
   3   8   5 4.83838 1.72006   3
   4   8   5 9.93694 2.36256   3
   5   8   5 1.98122 1.73266   3
   6   8   5 5.31022 2.35206   3
   7   8   5 9.06939 3.01439   3
   8   8   5 2.63880 2.93842   3
  16  -9  -5 80.6415  6.7716   3
  15  -9  -5 17.6429  3.9077   3
  14  -9  -5 64.2975  5.3738   3
  13  -9  -5 85.0971  5.9627   3
  12  -9  -5 9.54208 2.61419   3
  11  -9  -5 111.386   6.665   3
 -11   9   5 111.319   6.701   1
  10  -9  -5 373.944  17.358   3
 -10   9   5 363.061  17.890   1
   9  -9  -5 271.739  13.351   3
  -9   9   5 286.724  13.993   1
   8  -9  -5 11.2478  1.9636   3
  -8   9   5 14.1916  2.4022   1
   7  -9  -5 172.754   8.413   3
  -7   9   5 160.331   8.939   1
  -6   9   5 1026.19   46.63   1
   5  -9  -5 831.003  36.366   3
  -5   9   5 840.850  38.336   1
   4  -9  -5 36.4087  2.6892   3
  -4   9   5 38.9989  3.2047   1
   3  -9  -5 13.3291  1.6741   3
  -3   9   5 17.5060  2.5658   1
   2  -9  -5 1041.45   45.65   3
  -2   9   5 1070.01   47.99   1
   1  -9  -5 198.370   9.885   3
  -1   9   5 208.074  10.731   1
   0  -9  -5 14.2030  1.8456   3
   0   9   5 15.8777  2.0958   1
   1   9   5 146.303   8.201   1
   2   9   5 366.660  17.336   3
   2   9   5 374.415  18.048   1
   3   9   5 15.5908  2.5645   3
   4   9   5 26.1919  2.9597   3
   5   9   5 15.4358  3.0779   3
   6   9   5 217.047  12.014   3
   7   9   5 72.2240  5.9729   3
  16 -10  -5 7.95607 3.74731   3
  15 -10  -5 9.19412 3.50970   3
  14 -10  -5 23.2112  4.0098   3
  13 -10  -5 30.5157  3.4194   3
  12 -10  -5 29.9439  3.2630   3
  11 -10  -5 22.9304  2.7068   3
 -11  10   5 20.4941  3.1818   1
  10 -10  -5 32.1085  2.9286   3
 -10  10   5 24.6483  2.9153   1
   9 -10  -5 2.49819 1.52486   3
  -9  10   5 2.56955 1.70938   1
   8 -10  -5 0.17828 1.24976   3
  -8  10   5 0.05624 1.50153   1
   7 -10  -5 4.32263 1.53908   3
  -7  10   5 6.06425 1.91947   1
   6 -10  -5 0.68274 1.24506   3
  -6  10   5 1.38817 1.67384   1
   5 -10  -5 0.99962 1.29709   3
  -5  10   5 4.00806 1.78916   1
   4 -10  -5 1.58817 1.12645   3
  -4  10   5 1.73676 1.57753   1
   3 -10  -5 2.41436 1.35290   3
  -3  10   5 1.17855 1.61701   1
   2 -10  -5 0.03295 1.22308   3
  -2  10   5 -0.1368  1.6361   1
   1 -10  -5 -0.1061  1.2629   3
  -1  10   5 1.69678 1.75874   1
   0 -10  -5 -0.2887  1.3684   3
   0  10   5 0.73504 1.70716   1
  -1 -10  -5 22.9978  2.5438   3
   1  10   5 18.4236  2.6272   1
   2  10   5 19.3270  3.2226   1
   3  10   5 7.56680 2.13250   3
   4  10   5 12.3342  2.6934   3
   5  10   5 22.6676  3.5332   3
   6  10   5 24.1075  4.1204   3
  15 -11  -5 345.871  17.847   3
  14 -11  -5 308.341  15.870   3
  13 -11  -5 19.1328  3.3300   3
  12 -11  -5 24.7020  2.9990   3
 -12  11   5 29.1241  3.2606   1
  11 -11  -5 303.108  14.664   3
 -11  11   5 287.007  15.065   1
  10 -11  -5 99.5382  6.2266   3
 -10  11   5 108.284   6.710   1
   9 -11  -5 0.05893 1.65931   3
  -9  11   5 -0.8944  1.9221   1
   8 -11  -5 12.2343  2.2715   3
  -8  11   5 7.80602 2.29648   1
   7 -11  -5 13.2114  2.3136   3
  -7  11   5 7.34839 2.38517   1
   6 -11  -5 109.453   6.147   3
  -6  11   5 113.194   6.996   1
   5 -11  -5 26.5452  2.4960   3
  -5  11   5 28.5716  3.0498   1
   4 -11  -5 66.1303  4.2516   3
  -4  11   5 65.8089  4.9517   1
   3 -11  -5 189.586   9.627   3
  -3  11   5 191.959  10.610   1
   2 -11  -5 62.1289  4.2580   3
  -2  11   5 67.9793  4.9824   1
   1 -11  -5 25.5681  2.5355   3
  -1  11   5 24.3707  3.0580   1
   0 -11  -5 404.574  18.836   3
   0  11   5 401.267  19.984   1
  -1 -11  -5 218.305  11.465   3
   1  11   5 236.115  12.369   1
  -2 -11  -5 4.45487 1.99288   3
   4  11   5 7.94060 2.54713   3
   5  11   5 36.6817  3.9974   3
  15 -12  -5 45.1129  4.8309   3
  14 -12  -5 50.5997  4.6799   3
  13 -12  -5 -0.1078  2.1575   3
  12 -12  -5 1.67674 2.13468   3
 -12  12   5 2.82652 2.35907   1
  11 -12  -5 0.91429 2.05079   3
 -11  12   5 4.20521 2.47915   1
  10 -12  -5 0.23808 1.85461   3
 -10  12   5 3.45706 2.19221   1
   9 -12  -5 -0.7353  1.6650   3
  -9  12   5 2.05079 2.06877   1
   8 -12  -5 3.49961 1.90424   3
  -8  12   5 4.18727 2.19801   1
   7 -12  -5 4.82162 1.92035   3
  -7  12   5 4.38230 2.27844   1
   6 -12  -5 0.92433 1.43134   3
  -6  12   5 -0.7724  1.7993   1
   5 -12  -5 0.95681 1.48750   3
  -5  12   5 0.47202 2.02777   1
   4 -12  -5 -1.0724  1.5016   3
  -4  12   5 -0.7116  1.8917   1
   3 -12  -5 -0.8116  1.4366   3
  -3  12   5 -1.4471  1.9538   1
   2 -12  -5 0.90521 1.51994   3
  -2  12   5 -1.0072  1.9515   1
   1 -12  -5 2.76413 1.76699   3
  -1  12   5 -1.9412  2.0085   1
   0 -12  -5 5.28037 2.18007   3
   0  12   5 8.00225 2.94731   1
  -1 -12  -5 0.90146 1.65326   3
   1  12   5 -0.0845  2.5180   1
  -2 -12  -5 3.16730 2.13519   3
  -3 -12  -5 0.44860 2.15219   3
  -4 -12  -5 5.25629 2.61818   3
  14 -13  -5 48.4340  4.7485   3
  13 -13  -5 4.35083 2.67974   3
  12 -13  -5 4.61546 2.56097   3
 -12  13   5 9.22957 2.92525   1
  11 -13  -5 8.14364 2.55850   3
 -11  13   5 4.81595 2.52195   1
  10 -13  -5 0.26720 1.80620   3
 -10  13   5 1.75344 2.45220   1
   9 -13  -5 20.0178  3.1482   3
  -9  13   5 27.9082  4.0584   1
   8 -13  -5 2.85480 2.20829   3
  -8  13   5 4.54569 2.46504   1
  -7  13   5 48.0695  4.4342   1
   6 -13  -5 74.0587  4.8579   3
  -6  13   5 73.1076  5.7374   1
   5 -13  -5 107.829   6.326   3
  -5  13   5 104.778   7.240   1
   4 -13  -5 88.3495  5.6022   3
  -4  13   5 90.5578  6.5407   1
   3 -13  -5 110.022   6.576   3
  -3  13   5 109.764   7.475   1
   2 -13  -5 72.5830  5.0676   3
  -2  13   5 80.9961  6.0745   1
   1 -13  -5 67.3619  4.9029   3
  -1  13   5 73.8524  5.8071   1
   0 -13  -5 29.0356  3.1731   3
   0  13   5 32.2411  4.0290   1
  -1 -13  -5 25.5019  3.0627   3
  -2 -13  -5 4.36853 2.55492   3
  13 -14  -5 15.3429  3.3019   3
 -13  14   5 13.1262  3.6765   1
  12 -14  -5 4.54528 2.59937   3
 -12  14   5 3.62703 2.79716   1
  11 -14  -5 4.86800 2.39016   3
 -11  14   5 4.53134 2.95368   1
  10 -14  -5 3.80770 2.34640   3
 -10  14   5 -0.0101  2.3113   1
   9 -14  -5 9.03609 2.47864   3
  -9  14   5 4.19768 2.83386   1
   8 -14  -5 4.07596 2.04863   3
  -8  14   5 2.64036 2.49391   1
   7 -14  -5 -0.4829  1.8579   3
  -7  14   5 0.87516 2.40164   1
   6 -14  -5 2.50756 1.97847   3
  -6  14   5 6.31945 2.65797   1
   5 -14  -5 2.84014 1.88427   3
  -5  14   5 3.52480 2.71640   1
   4 -14  -5 4.57250 1.89917   3
  -4  14   5 1.53830 2.47728   1
   3 -14  -5 -1.1920  1.7575   3
  -3  14   5 4.56879 3.07619   1
   2 -14  -5 3.10188 2.18043   3
  -2  14   5 0.62914 2.63733   1
   1 -14  -5 0.36436 2.02044   3
  -1  14   5 0.82877 2.98298   1
   0 -14  -5 0.19038 2.16064   3
   0  14   5 3.81724 3.44606   1
  -1 -14  -5 1.54377 2.41408   3
 -13  15   5 62.0981  5.6487   1
  12 -15  -5 42.0149  4.2466   3
 -12  15   5 46.7859  4.8072   1
  11 -15  -5 15.1929  3.3409   3
 -11  15   5 28.2698  4.7420   1
  10 -15  -5 15.1372  3.3696   3
 -10  15   5 15.9598  3.7594   1
   9 -15  -5 33.0402  3.5716   3
  -9  15   5 33.6652  4.1205   1
   8 -15  -5 0.10806 1.94869   3
  -8  15   5 0.75001 2.56933   1
   7 -15  -5 56.9254  4.4067   3
  -7  15   5 57.5193  5.4213   1
   6 -15  -5 118.007   7.249   3
  -6  15   5 120.639   8.409   1
   5 -15  -5 136.435   7.965   3
  -5  15   5 133.430   9.132   1
   4 -15  -5 60.7503  4.8265   3
  -4  15   5 70.1171  5.9696   1
   3 -15  -5 178.117  10.120   3
  -3  15   5 191.907  11.590   1
   2 -15  -5 235.041  12.767   3
  -2  15   5 252.556  14.367   1
   1 -15  -5 95.9822  6.5260   3
  -1  15   5 98.2265  7.6842   1
  10 -16  -5 10.1349  2.8893   3
   9 -16  -5 -0.8045  2.2978   3
   8 -16  -5 8.06092 2.84315   3
  -8  16   5 -2.0106  2.8567   1
   7 -16  -5 1.52347 2.35163   3
  -7  16   5 3.43079 3.35594   1
   6 -16  -5 4.71910 2.56088   3
  -6  16   5 0.13203 3.04252   1
   5 -16  -5 -0.6124  2.1987   3
  -5  16   5 -0.5783  3.4271   1
  -4  16   5 1.10669 3.37022   1
  -2  16  -6 91.9329  7.4092   1
  -3  16  -6 102.968   7.882   1
   3 -16   6 103.781   6.826   3
  -4  16  -6 68.3443  6.0732   1
   4 -16   6 65.6609  5.1866   3
  -5  16  -6 47.8272  4.9841   1
   5 -16   6 45.3168  4.2410   3
  -6  16  -6 29.4011  4.7481   1
  -7  16  -6 12.0908  3.7181   1
   7 -16   6 13.7174  3.3027   3
  -8  16  -6 10.9246  3.1295   1
   8 -16   6 5.96031 2.91419   3
  -9  16  -6 10.7016  3.4801   1
 -10  16  -6 35.9843  5.3556   1
 -11  16  -6 39.4475  5.5003   1
   1  15  -6 1.36411 3.22192   1
   0  15  -6 1.03710 2.93123   1
   0 -15   6 4.64303 2.66310   3
  -1  15  -6 -0.9632  2.6481   1
   1 -15   6 3.32418 2.39897   3
  -2  15  -6 1.89925 2.89712   1
   2 -15   6 -0.0914  2.2659   3
  -3  15  -6 2.35430 2.66970   1
   3 -15   6 4.70495 2.36549   3
  -4  15  -6 -0.0146  2.5036   1
   4 -15   6 -0.1967  2.1999   3
  -5  15  -6 -0.5119  2.3813   1
   5 -15   6 1.25545 1.89148   3
  -6  15  -6 1.30042 2.35346   1
   6 -15   6 -0.0115  1.9102   3
  -7  15  -6 -0.4288  2.6954   1
   7 -15   6 -0.4238  2.3581   3
  -8  15  -6 -2.3425  2.5130   1
   8 -15   6 -2.9793  2.0723   3
  -9  15  -6 2.47647 2.53831   1
   9 -15   6 7.83443 2.79322   3
 -10  15  -6 4.69661 3.15792   1
  10 -15   6 8.84416 2.85795   3
 -11  15  -6 9.36919 3.61642   1
  11 -15   6 -0.0784  2.7662   3
 -12  15  -6 13.0306  3.7999   1
  -2 -14   6 46.4846  4.3002   3
   1  14  -6 31.6692  4.0572   1
  -1 -14   6 32.4591  3.5964   3
   0  14  -6 93.9853  7.1150   1
   0 -14   6 92.2664  6.1802   3
  -1  14  -6 138.677   9.149   1
   1 -14   6 141.433   8.224   3
  -2  14  -6 36.6692  4.2389   1
   2 -14   6 36.7651  3.4561   3
  -3  14  -6 107.490   7.506   1
   3 -14   6 103.155   6.431   3
  -4  14  -6 110.321   7.717   1
   4 -14   6 113.045   6.817   3
  -5  14  -6 96.3683  6.8795   1
   5 -14   6 93.1340  6.0173   3
  -6  14  -6 54.6515  4.9063   1
  -7  14  -6 13.0117  3.0261   1
   7 -14   6 10.6995  2.6812   3
  -8  14  -6 141.384   8.836   1
   8 -14   6 142.189   8.261   3
  -9  14  -6 450.069  21.206   1
   9 -14   6 386.574  19.997   3
 -10  14  -6 57.4541  5.0656   1
  10 -14   6 66.3790  5.1182   3
 -11  14  -6 13.8202  3.3779   1
  11 -14   6 9.42225 3.01966   3
  12 -14   6 41.2732  4.3759   3
  -4 -13   6 0.56851 2.44956   3
  -3 -13   6 2.21034 2.42062   3
   2  13  -6 2.34780 2.86833   1
  -2 -13   6 3.91392 2.27397   3
   1  13  -6 6.09302 2.91354   1
  -1 -13   6 10.1321  2.4687   3
   0  13  -6 12.3267  3.1673   1
   0 -13   6 14.9582  2.8202   3
  -1  13  -6 15.8040  3.3955   1
   1 -13   6 6.40037 2.38147   3
  -2  13  -6 5.45927 2.46090   1
   2 -13   6 2.25981 1.98861   3
  -3  13  -6 1.38123 2.03281   1
   3 -13   6 -2.3510  1.2582   3
  -4  13  -6 5.06975 2.34665   1
   4 -13   6 2.98996 1.86473   3
  -5  13  -6 -0.5157  2.0177   1
   5 -13   6 -0.1090  1.6466   3
  -6  13  -6 1.36615 2.03030   1
   6 -13   6 0.93883 1.67710   3
  -7  13  -6 4.65614 2.12953   1
   7 -13   6 5.03896 2.07414   3
  -8  13  -6 0.95593 2.01265   1
   8 -13   6 2.08581 1.84303   3
  -9  13  -6 3.83723 2.47865   1
   9 -13   6 8.22209 2.44603   3
 -10  13  -6 1.30356 2.15977   1
  10 -13   6 -1.2868  2.1613   3
 -11  13  -6 1.82651 2.21285   1
  11 -13   6 2.24940 2.43303   3
  12 -13   6 10.2476  3.1293   3
  13 -13   6 21.0945  3.8548   3
  -5 -12   6 20.0314  3.6128   3
  -4 -12   6 1.61349 2.30071   3
  -3 -12   6 0.74224 1.99297   3
   2  12  -6 16.4762  3.4324   1
  -2 -12   6 21.3687  3.0544   3
   1  12  -6 488.435  23.840   1
  -1 -12   6 479.053  22.427   3
   0  12  -6 1170.65   53.99   1
   0 -12   6 1177.98   51.37   3
  -1  12  -6 288.408  15.482   1
   1 -12   6 302.204  14.405   3
  -2  12  -6 36.9127  3.7780   1
   2 -12   6 38.8618  3.2376   3
  -3  12  -6 73.8480  5.4279   1
   3 -12   6 76.2761  4.8283   3
  -4  12  -6 132.305   8.051   1
   4 -12   6 130.232   7.251   3
  -5  12  -6 6.01262 2.11127   1
   5 -12   6 2.25925 1.45010   3
  -6  12  -6 30.1479  3.2152   1
   6 -12   6 28.1656  2.8559   3
  -7  12  -6 108.675   6.715   1
   7 -12   6 95.1948  6.0089   3
  -8  12  -6 20.0423  2.6535   1
   8 -12   6 22.0625  2.6347   3
  -9  12  -6 8.53220 2.33248   1
   9 -12   6 5.94396 2.25223   3
 -10  12  -6 62.5359  4.7022   1
  10 -12   6 58.4260  4.6848   3
 -11  12  -6 209.570  11.290   1
  11 -12   6 203.989  11.307   3
  12 -12   6 286.138  14.944   3
  13 -12   6 16.4073  3.5196   3
  14 -12   6 28.3660  4.9175   3
   7  11  -6 4.25682 2.67349   3
   6  11  -6 -0.3595  2.1696   3
  -4 -11   6 1.23466 1.93966   3
   3  11  -6 -0.4720  2.3545   1
  -3 -11   6 1.14746 1.90656   3
   2  11  -6 3.93447 2.30482   1
  -2 -11   6 0.67458 1.75357   3
   1  11  -6 24.5197  3.1555   1
  -1 -11   6 29.8305  2.9260   3
   0  11  -6 8.76627 2.57200   1
   0 -11   6 10.1981  2.1199   3
  -1  11  -6 -0.3358  1.6839   1
   1 -11   6 -1.2666  1.3291   3
  -2  11  -6 1.70653 1.65189   1
   2 -11   6 -0.2417  1.2259   3
  -3  11  -6 2.93388 1.94028   1
   3 -11   6 4.81004 1.44244   3
  -4  11  -6 0.71710 1.59720   1
   4 -11   6 0.17801 1.36822   3
  -5  11  -6 0.83052 1.70054   1
   5 -11   6 1.02899 1.37455   3
  -6  11  -6 3.21020 1.81349   1
   6 -11   6 2.19128 1.59446   3
  -7  11  -6 2.88225 1.83906   1
   7 -11   6 6.85925 1.90056   3
  -8  11  -6 1.69579 1.62593   1
   8 -11   6 3.43135 1.77620   3
  -9  11  -6 3.12358 1.76564   1
   9 -11   6 3.62486 1.80694   3
 -10  11  -6 18.2426  2.5846   1
  10 -11   6 23.9900  2.8999   3
  11 -11   6 25.3088  3.1845   3
  12 -11   6 13.5544  2.8851   3
  13 -11   6 8.41272 2.74451   3
  14 -11   6 9.40966 3.61582   3
   8  10  -6 46.4296  4.6823   3
   7  10  -6 3.87820 2.67070   3
   6  10  -6 41.7324  3.9690   3
   5  10  -6 36.6406  3.4483   3
   3  10  -6 59.5324  4.6483   1
  -3 -10   6 53.1597  4.0797   3
   2  10  -6 195.001  10.605   1
  -2 -10   6 187.895   9.784   3
   1  10  -6 401.283  20.040   1
  -1 -10   6 417.494  18.934   3
   0  10  -6 185.688  10.487   1
   0 -10   6 201.452   9.729   3
  -1  10  -6 76.7428  5.3115   1
   1 -10   6 80.3603  4.7153   3
  -2  10  -6 371.277  18.216   1
   2 -10   6 367.440  16.973   3
  -3  10  -6 241.102  12.491   1
   3 -10   6 241.172  11.527   3
  -4  10  -6 19.6592  2.3994   1
   4 -10   6 20.1308  2.0247   3
  -5  10  -6 190.132  10.213   1
  -6  10  -6 405.904  18.975   1
   6 -10   6 374.616  17.991   3
  -7  10  -6 112.650   6.669   1
   7 -10   6 114.035   6.472   3
  -8  10  -6 44.1651  3.5054   1
   8 -10   6 40.4616  3.3835   3
  -9  10  -6 6.97912 1.94535   1
   9 -10   6 5.29439 1.74993   3
 -10  10  -6 146.205   8.151   1
  10 -10   6 147.796   8.344   3
  11 -10   6 203.855  11.064   3
  13 -10   6 129.952   8.307   3
  14 -10   6 78.6066  6.2622   3
   9   9  -6 36.9004  4.4745   3
   8   9  -6 -0.6169  2.1909   3
   7   9  -6 1.93415 2.19747   3
   6   9  -6 7.63097 2.30719   3
   5   9  -6 1.82056 1.72505   3
   4   9  -6 1.57337 1.45430   3
   4   9  -6 0.24716 1.95456   1
   3   9  -6 0.45155 1.69155   1
   2   9  -6 4.36693 1.80348   1
  -2  -9   6 -0.9545  1.2666   3
   1   9  -6 -0.3709  1.5109   1
  -1  -9   6 -1.1825  1.2257   3
   0   9  -6 -1.0614  1.4481   1
   0  -9   6 0.09689 0.99980   3
  -1   9  -6 1.21514 1.37972   1
   1  -9   6 2.98750 1.31588   3
  -2   9  -6 -0.1577  1.4997   1
   2  -9   6 0.38666 0.91032   3
  -3   9  -6 2.06654 1.48885   1
   3  -9   6 1.51386 1.12823   3
  -4   9  -6 -1.4032  1.1623   1
   4  -9   6 0.09566 1.00980   3
  -5   9  -6 0.32248 1.27354   1
   5  -9   6 4.55192 1.29528   3
  -6   9  -6 2.27768 1.51682   1
   6  -9   6 2.37856 1.43186   3
  -7   9  -6 2.40312 1.52482   1
   7  -9   6 2.78855 1.49746   3
  -8   9  -6 2.91694 1.54280   1
   8  -9   6 3.72556 1.80222   3
  -9   9  -6 -1.9855  1.3185   1
   9  -9   6 -1.4623  1.4227   3
  10  -9   6 -0.3433  1.6762   3
  11  -9   6 9.36666 2.44795   3
  12  -9   6 3.53325 2.66740   3
  13  -9   6 32.5324  4.5317   3
  14  -9   6 12.4271  3.7866   3
  15  -9   6 16.6337  4.1729   3
  10   8  -6 146.548   9.507   3
   9   8  -6 59.5151  5.2698   3
   8   8  -6 32.6526  3.7002   3
   7   8  -6 61.5952  4.8056   3
   6   8  -6 21.9009  2.7204   3
   5   8  -6 0.15753 1.51420   3
   4   8  -6 16.2129  2.7797   1
   4   8  -6 19.1273  2.5586   3
   3   8  -6 9.60280 2.19964   1
   3   8  -6 9.96627 1.79075   3
   2   8  -6 52.3510  3.8919   1
  -2  -8   6 53.8396  3.5666   3
   1   8  -6 39.0812  3.3102   1
  -1  -8   6 44.5009  3.0033   3
   0   8  -6 136.761   7.776   1
   0  -8   6 146.641   7.186   3
  -1   8  -6 108.513   6.426   1
   1  -8   6 114.417   5.842   3
  -2   8  -6 67.5020  4.5890   1
   2  -8   6 74.8328  4.1191   3
  -3   8  -6 203.482  10.547   1
   3  -8   6 208.361   9.802   3
  -4   8  -6 114.989   6.550   1
   4  -8   6 118.802   6.085   3
  -5   8  -6 82.2294  5.0303   1
   5  -8   6 85.0945  4.7908   3
  -6   8  -6 20.4541  2.0953   1
   6  -8   6 19.2269  2.0591   3
  -7   8  -6 5.53858 1.53583   1
   7  -8   6 3.15497 1.35827   3
  -8   8  -6 15.5725  1.9145   1
   8  -8   6 16.3601  2.0110   3
  -9   8  -6 32.9688  2.7478   1
  -9   8  -6 36.9841  2.6923   2
   9  -8   6 35.8901  3.1224   3
 -10   8  -6 3.69562 1.58040   2
  10  -8   6 4.11063 2.06676   3
  11  -8   6 73.3878  5.2773   3
  12  -8   6 113.117   7.369   3
  13  -8   6 66.9654  5.5463   3
  14  -8   6 37.1120  5.2935   3
  15  -8   6 50.6148  5.3940   3
  11   7  -6 16.9188  4.2273   3
 -11  -7   6 19.1862  3.7290   2
  10   7  -6 19.5392  4.0014   3
 -10  -7   6 25.5074  3.5839   2
   9   7  -6 4.41970 2.51438   3
  -9  -7   6 6.45607 2.71796   2
   8   7  -6 24.1792  3.4235   3
  -8  -7   6 21.6251  3.2413   2
   7   7  -6 7.98571 2.37669   3
  -7  -7   6 8.69050 2.20860   2
   6   7  -6 -1.4202  1.4992   3
  -6  -7   6 -0.8018  1.6821   2
   5   7  -6 16.1122  2.0849   1
   5   7  -6 17.8007  2.4817   3
  -5  -7   6 20.4633  2.1585   2
   4   7  -6 2.90741 1.56104   1
   4   7  -6 2.63229 1.37583   3
  -4  -7   6 0.83024 1.30284   2
   3   7  -6 5.55209 1.80661   1
   3   7  -6 6.17727 1.42034   3
  -3  -7   6 6.37201 1.53031   2
   2   7  -6 0.15336 0.97370   3
   2   7  -6 -1.3707  1.0241   1
  -2  -7   6 -0.3215  0.7871   2
   1   7  -6 -1.3419  1.0431   1
  -1  -7   6 0.73744 0.88788   3
  -1  -7   6 1.70287 0.78482   2
   0   7  -6 0.86581 1.17183   1
   0  -7   6 0.07256 0.84360   3
   0  -7   6 0.85667 0.57239   2
  -1   7  -6 0.22637 1.13826   1
   1  -7   6 1.73996 0.51584   2
   1  -7   6 1.53333 0.82294   3
  -2   7  -6 0.97089 0.98606   1
   2  -7   6 1.68372 0.45788   2
   2  -7   6 1.75000 0.87060   3
  -3   7  -6 1.13862 1.13106   1
   3  -7   6 1.24021 0.43813   2
   3  -7   6 1.31667 0.87647   3
  -4   7  -6 2.44088 1.18611   1
  -4   7  -6 1.69672 0.56678   2
   4  -7   6 2.54871 1.15255   3
  -5   7  -6 7.21809 1.02826   2
  -5   7  -6 6.32383 1.51265   1
   5  -7   6 8.67603 1.52255   3
  -6   7  -6 2.39143 1.17555   1
  -6   7  -6 2.76686 0.88561   2
   6  -7   6 2.47970 1.27500   3
  -7   7  -6 3.93511 1.34930   1
  -7   7  -6 3.72404 1.16462   2
   7  -7   6 3.32699 1.52488   3
  -8   7  -6 2.30003 1.23205   1
  -8   7  -6 3.65619 1.38487   2
   8  -7   6 2.27055 1.60283   3
  -9   7  -6 1.76306 1.22662   2
  -9   7  -6 6.00820 1.53147   1
   9  -7   6 2.95633 1.70113   3
 -10   7  -6 6.66971 1.71011   2
  10  -7   6 3.67380 2.19497   3
 -11   7  -6 19.3233  2.3823   2
  11  -7   6 21.5688  3.4463   3
 -12   7  -6 21.1009  2.9570   2
  12  -7   6 22.1285  3.6719   3
 -13   7  -6 0.88731 2.03646   2
  13  -7   6 1.72564 2.47701   3
 -14   7  -6 2.40852 2.30983   2
  14  -7   6 4.05651 3.24811   3
 -15   7  -6 10.2678  2.8295   2
  15  -7   6 13.3248  3.9595   3
 -16   7  -6 3.74656 3.16173   2
 -12  -6   6 68.1334  5.4513   2
  11   6  -6 68.1169  6.0993   3
 -11  -6   6 68.9283  5.3543   2
  10   6  -6 80.1505  6.1603   3
 -10  -6   6 82.8414  5.5701   2
   9   6  -6 68.8603  5.2957   3
  -9  -6   6 67.7760  4.7979   2
   8   6  -6 25.7655  3.1039   3
  -8  -6   6 26.9375  2.9297   2
   7   6  -6 40.4883  3.5264   3
  -7  -6   6 44.4574  3.4931   2
   6   6  -6 81.2396  5.1496   3
  -6  -6   6 83.3631  4.8532   2
   5   6  -6 24.5864  2.3391   3
   5   6  -6 22.7597  2.3219   1
  -5  -6   6 22.8762  2.2326   2
   4   6  -6 297.090  14.234   1
   4   6  -6 282.936  13.660   3
  -4  -6   6 300.398  13.035   2
   3   6  -6 140.907   7.195   3
   3   6  -6 151.739   7.729   1
  -3  -6   6 138.821   6.692   2
   2   6  -6 8.60520 1.75452   1
   2   6  -6 9.71050 1.43036   3
  -2  -6   6 9.38267 1.20969   2
   1   6  -6 286.420  14.224   1
  -1  -6   6 300.274  12.532   2
  -1  -6   6 300.835  13.419   3
   0   6  -6 168.448   8.887   1
   0  -6   6 179.715   7.519   2
   0  -6   6 176.518   8.247   3
  -1   6  -6 36.5380  2.7211   1
   1  -6   6 39.7293  2.3841   3
   1  -6   6 33.9786  1.7667   2
  -2   6  -6 174.981   9.001   1
   2  -6   6 183.402   7.496   2
   2  -6   6 177.325   8.319   3
  -3   6  -6 203.902  10.092   1
   3  -6   6 200.382   9.461   3
   3  -6   6 208.741   8.579   2
  -4   6  -6 198.373   8.502   2
  -4   6  -6 202.374   9.861   1
   4  -6   6 199.762   9.370   3
  -5   6  -6 70.4011  3.4768   2
  -5   6  -6 70.9217  4.1637   1
   5  -6   6 71.0974  4.0453   3
  -6   6  -6 7.65005 1.51184   1
  -6   6  -6 10.5607  1.1857   2
   6  -6   6 13.4938  1.8618   3
  -7   6  -6 697.590  27.531   2
  -7   6  -6 585.257  29.633   1
   7  -6   6 689.958  29.182   3
  -8   6  -6 680.782  29.575   2
  -8   6  -6 727.296  31.796   1
  -9   6  -6 19.4220  2.0858   2
   9  -6   6 22.0536  2.5874   3
 -10   6  -6 78.9542  4.7975   2
  10  -6   6 85.4619  5.6195   3
 -11   6  -6 201.835  10.457   2
  11  -6   6 233.103  11.857   3
 -12   6  -6 70.3586  4.6499   2
  12  -6   6 63.6454  5.2948   3
 -13   6  -6 13.3394  2.6689   2
  13  -6   6 15.0268  3.7122   3
 -14   6  -6 100.666   6.362   2
  14  -6   6 98.0848  7.3256   3
 -15   6  -6 173.694   9.898   2
  15  -6   6 187.055  11.339   3
 -16   6  -6 4.43845 2.92086   2
  12   5  -6 73.8488  6.2760   3
 -12  -5   6 76.9285  5.9133   2
  11   5  -6 23.1739  3.8904   3
 -11  -5   6 22.8726  3.3986   2
  10   5  -6 4.78714 2.44894   3
 -10  -5   6 5.61531 2.27428   2
   9   5  -6 22.9959  3.3743   3
  -9  -5   6 23.0671  2.8997   2
   8   5  -6 1.51612 1.75032   3
  -8  -5   6 0.10788 1.62991   2
   7   5  -6 0.08391 1.47891   3
  -7  -5   6 -1.3777  1.2644   2
   6   5  -6 12.2084  1.9636   1
   6   5  -6 12.3542  2.1214   3
  -6  -5   6 11.3471  1.9193   2
   5   5  -6 4.50623 1.43788   3
   5   5  -6 6.07397 1.49559   1
  -5  -5   6 6.16999 1.54443   2
   4   5  -6 6.67751 1.40551   3
   4   5  -6 6.31836 1.49576   1
  -4  -5   6 8.71925 1.47822   2
   3   5  -6 -0.3611  0.6848   3
   3   5  -6 -1.3585  1.0146   1
  -3  -5   6 -0.3117  0.7849   2
   2   5  -6 3.81069 1.24203   1
   2   5  -6 4.10998 0.96297   3
  -2  -5   6 4.95293 0.90478   2
   1   5  -6 10.3376  1.7974   1
  -1  -5   6 8.21934 1.12052   3
  -1  -5   6 11.5560  1.1088   2
   0   5  -6 4.15080 1.23972   1
   0  -5   6 5.43639 0.69588   2
   0  -5   6 4.47817 0.96783   3
  -1   5  -6 -0.0722  0.8611   1
   1  -5   6 2.10536 0.73280   3
   1  -5   6 0.91661 0.39012   2
  -2   5  -6 9.22911 1.46859   1
   2  -5   6 7.71796 0.69396   2
   2  -5   6 10.4081  1.0796   3
  -3   5  -6 1.85313 0.98174   1
   3  -5   6 1.64406 0.88252   3
   3  -5   6 1.08413 0.48857   2
  -4   5  -6 0.67780 0.49674   2
  -4   5  -6 0.04301 0.77570   1
   4  -5   6 0.70694 0.75258   3
  -5   5  -6 0.81697 0.72978   2
  -5   5  -6 -0.3847  0.7470   1
   5  -5   6 0.10350 0.86803   3
  -6   5  -6 4.03017 0.99628   2
  -6   5  -6 3.96828 1.06170   1
   6  -5   6 4.44944 1.24047   3
  -7   5  -6 21.6457  1.7330   1
  -7   5  -6 17.2990  1.6894   2
   7  -5   6 19.2877  2.0474   3
  -8   5  -6 8.28373 1.59381   2
  -8   5  -6 8.78773 1.39825   1
   8  -5   6 9.21262 2.05145   3
  -9   5  -6 5.50064 1.58168   2
   9  -5   6 5.04674 1.91769   3
 -10   5  -6 5.30456 1.51940   2
  10  -5   6 5.13719 2.18157   3
 -11   5  -6 6.44383 2.01650   2
  11  -5   6 4.44433 2.40671   3
 -12   5  -6 3.67149 1.96887   2
  12  -5   6 2.13562 2.51167   3
 -13   5  -6 11.2012  2.5545   2
  13  -5   6 9.19372 3.28237   3
 -14   5  -6 62.0198  4.9136   2
  14  -5   6 67.4780  5.8069   3
 -15   5  -6 41.7159  4.1807   2
  15  -5   6 45.6645  5.0344   3
  13   4  -6 319.659  16.821   3
 -13  -4   6 318.637  15.856   2
  12   4  -6 319.842  16.793   3
 -12  -4   6 334.528  15.991   2
  11   4  -6 79.9884  5.8842   3
 -11  -4   6 75.8814  5.3022   2
  10   4  -6 28.1492  3.3168   3
 -10  -4   6 29.4066  3.1641   2
   9   4  -6 24.2364  2.9541   3
  -9  -4   6 23.2306  3.2294   2
   8   4  -6 37.3586  3.3109   3
  -8  -4   6 37.5125  3.1758   2
   7   4  -6 64.5522  4.2752   3
  -7  -4   6 57.7778  3.9746   2
   6   4  -6 188.887  10.226   3
   6   4  -6 210.872  10.319   1
  -6  -4   6 233.949  10.039   2
   5   4  -6 165.492   7.941   3
   5   4  -6 151.390   7.964   1
  -5  -4   6 156.806   7.550   2
   4   4  -6 139.435   7.022   1
   4   4  -6 130.285   6.686   3
  -4  -4   6 134.722   6.450   2
   3   4  -6 240.421  11.511   1
   3   4  -6 244.642  10.894   3
  -3  -4   6 230.176  10.384   2
   2   4  -6 2891.87  124.91   1
   2   4  -6 2732.73  119.84   3
  -2  -4   6 2880.79  114.90   2
   1   4  -6 1077.42   47.25   1
  -1  -4   6 1037.99   43.14   2
   0   4  -6 262.612  12.866   1
   0  -4   6 273.837  11.388   2
   0  -4   6 280.396  12.046   3
  -1   4  -6 28.9934  2.1602   1
   1  -4   6 29.1325  1.5005   2
   1  -4   6 27.5615  1.7697   3
  -2   4  -6 373.255  16.728   1
   2  -4   6 351.623  14.944   2
  -3   4  -6 107.325   6.036   1
   3  -4   6 129.601   5.304   2
   3  -4   6 124.453   5.816   3
  -4   4  -6 37.8714  2.3886   1
  -4   4  -6 36.1810  1.9835   2
   4  -4   6 34.4820  2.3283   3
  -5   4  -6 4.61167 0.99311   1
  -5   4  -6 3.91313 0.86729   2
   5  -4   6 4.32922 1.17374   3
  -7   4  -6 8.60074 1.23247   1
  -7   4  -6 6.88899 1.32518   2
   7  -4   6 7.47178 1.73321   3
  -8   4  -6 28.1950  2.3424   2
   8  -4   6 32.5145  2.9934   3
  -9   4  -6 228.525  11.158   2
   9  -4   6 254.325  12.457   3
 -10   4  -6 442.774  19.531   2
  10  -4   6 438.960  21.120   3
 -11   4  -6 108.203   6.286   2
  11  -4   6 108.092   7.156   3
 -12   4  -6 29.3615  3.0437   2
  12  -4   6 36.1901  3.9239   3
 -13   4  -6 193.886  10.323   2
  13  -4   6 205.085  11.659   3
 -14   4  -6 362.371  17.040   2
  14  -4   6 347.166  18.342   3
 -15   4  -6 61.8150  5.0120   2
  15  -4   6 54.5981  5.2833   3
  13   3  -6 69.6425  5.7587   3
 -13  -3   6 58.4392  4.9807   2
  12   3  -6 15.7127  3.3113   3
 -12  -3   6 10.9235  2.7682   2
  11   3  -6 -0.1653  2.2146   3
 -11  -3   6 -1.3790  1.8752   2
  10   3  -6 32.9842  3.4511   3
 -10  -3   6 32.9692  3.2962   2
   9   3  -6 3.57183 1.92811   3
  -9  -3   6 1.97338 1.86801   2
   8   3  -6 -1.2878  1.4288   3
  -8  -3   6 0.72543 1.39434   2
   7   3  -6 34.0113  2.9444   3
  -7  -3   6 35.6809  2.9191   2
   6   3  -6 18.0625  1.8984   1
   6   3  -6 21.4662  2.1623   3
  -6  -3   6 18.9625  2.0963   2
   5   3  -6 9.21801 1.50383   3
   5   3  -6 7.00269 1.43432   1
  -5  -3   6 12.4180  1.4618   2
   4   3  -6 3.36968 1.16393   1
   4   3  -6 3.06583 0.96840   3
  -4  -3   6 4.18181 1.09838   2
   3   3  -6 5.02554 0.93652   3
   3   3  -6 5.01307 1.29496   1
  -3  -3   6 5.63946 0.95325   2
   2   3  -6 13.7982  1.2483   3
   2   3  -6 11.2458  1.6651   1
  -2  -3   6 16.7161  1.2446   2
   1   3  -6 22.9269  1.5050   3
  -1  -3   6 25.8230  1.4607   2
   0   3  -6 3.76094 0.99318   1
   0  -3   6 3.95321 0.53521   2
   0  -3   6 4.61406 0.63039   3
  -1   3  -6 1.17189 0.72173   1
   1  -3   6 0.91965 0.38181   2
   1  -3   6 1.45681 0.51446   3
  -2   3  -6 7.59435 1.12658   1
   2  -3   6 6.76612 0.76346   2
   2  -3   6 10.5033  1.0080   3
  -3   3  -6 6.66586 1.14571   1
   3  -3   6 6.06844 0.71299   2
   3  -3   6 10.1285  1.0569   3
  -4   3  -6 0.41286 0.46520   2
  -4   3  -6 -0.4203  0.5779   1
   4  -3   6 -0.1303  0.7028   3
  -5   3  -6 71.4434  3.7069   2
  -5   3  -6 69.7600  3.8583   1
   5  -3   6 79.6986  4.3156   3
  -6   3  -6 10.6228  1.1977   1
  -6   3  -6 12.8853  1.4305   2
   6  -3   6 12.9987  1.9861   3
  -7   3  -6 1.62291 0.77404   1
  -7   3  -6 1.60467 1.02128   2
   7  -3   6 0.26634 1.20451   3
  -8   3  -6 2.02016 1.16349   2
   8  -3   6 -1.3135  1.2305   3
  -9   3  -6 22.5395  2.3150   2
   9  -3   6 21.6383  2.8589   3
 -10   3  -6 21.5846  2.3922   2
  10  -3   6 23.7079  3.4314   3
 -11   3  -6 18.9531  2.4485   2
  11  -3   6 23.2621  3.6409   3
 -12   3  -6 4.26605 1.84577   2
  12  -3   6 5.65871 2.69966   3
 -13   3  -6 17.4839  3.0054   2
  13  -3   6 14.2671  3.5463   3
 -14   3  -6 18.2366  3.4892   2
  14  -3   6 21.3572  3.9643   3
 -15   3  -6 0.15784 2.49883   2
  14   2  -6 19.8468  4.2681   3
 -14  -2   6 27.3492  4.0699   2
  13   2  -6 68.1435  5.3453   3
 -13  -2   6 55.8459  4.8190   2
  12   2  -6 39.3006  3.9451   3
 -12  -2   6 30.5730  3.3004   2
  11   2  -6 243.302  12.280   3
 -11  -2   6 213.490  11.341   2
  10   2  -6 595.798  27.956   3
 -10  -2   6 622.678  26.783   2
   9   2  -6 31.0583  3.1079   3
  -9  -2   6 32.5757  2.9801   2
   8   2  -6 206.298  10.319   3
  -8  -2   6 195.618   9.765   2
   7   2  -6 803.238  34.772   1
   7   2  -6 745.600  34.172   3
  -7  -2   6 775.685  32.781   2
   6   2  -6 357.717  16.234   1
   6   2  -6 366.517  16.174   3
  -6  -2   6 327.768  15.365   2
   5   2  -6 55.0845  3.3760   3
   5   2  -6 54.7241  3.2960   1
  -5  -2   6 58.6190  3.2978   2
   4   2  -6 233.176  10.344   1
   4   2  -6 215.309   9.917   3
  -4  -2   6 199.579   9.516   2
   3   2  -6 100.928   5.494   1
   3   2  -6 110.689   5.140   3
  -3  -2   6 110.382   5.036   2
   2   2  -6 433.122  18.662   3
   2   2  -6 418.834  19.713   1
  -2  -2   6 447.697  18.026   2
   1   2  -6 78.7710  4.3883   1
   1   2  -6 89.0055  3.8860   3
  -1  -2   6 83.6207  3.8189   2
   0   2  -6 98.0470  4.9117   1
   0  -2   6 90.8889  4.2888   3
   0  -2   6 97.9611  4.1859   2
  -1   2  -6 418.547  18.462   1
   1  -2   6 398.365  17.474   3
   1  -2   6 402.707  16.725   2
  -2   2  -6 193.903   8.810   1
   2  -2   6 189.731   7.959   2
   2  -2   6 177.580   8.370   3
  -3   2  -6 98.3372  4.7725   1
   3  -2   6 81.4146  4.6811   3
   3  -2   6 107.512   4.413   2
  -4   2  -6 7.29002 0.96631   1
  -4   2  -6 4.84823 0.85784   2
   4  -2   6 6.00496 1.29539   3
  -5   2  -6 1249.08   51.37   1
  -5   2  -6 1151.45   47.64   2
   5  -2   6 1082.35   50.14   3
  -6   2  -6 441.270  18.497   2
  -6   2  -6 426.317  19.358   1
  -7   2  -6 33.7929  2.4229   2
   7  -2   6 34.7673  3.1178   3
  -8   2  -6 185.026   8.529   2
   8  -2   6 163.160   9.378   3
  -9   2  -6 124.777   6.807   2
   9  -2   6 136.677   7.823   3
 -10   2  -6 64.8507  4.3587   2
  10  -2   6 76.4832  5.4728   3
 -11   2  -6 131.858   7.301   2
  11  -2   6 131.525   8.148   3
 -12   2  -6 71.7183  4.9767   2
  12  -2   6 70.5395  5.6650   3
 -13   2  -6 42.4141  3.9985   2
  13  -2   6 45.7982  4.6021   3
 -14   2  -6 41.9514  4.0790   2
  14  -2   6 34.7990  4.2998   3
  14   1  -6 7.13939 3.07509   3
 -14  -1   6 2.23033 2.23579   2
  13   1  -6 0.89636 2.63586   3
 -13  -1   6 0.89114 1.85133   2
  12   1  -6 19.6065  3.3976   3
 -12  -1   6 20.6364  3.2393   2
  11   1  -6 54.5700  4.4486   3
 -11  -1   6 54.2019  4.3070   2
  10   1  -6 40.4455  3.5231   3
 -10  -1   6 41.5294  3.5163   2
   9   1  -6 0.49325 1.50342   3
  -9  -1   6 0.85758 1.46390   2
   8   1  -6 3.97094 1.60581   3
  -8  -1   6 0.27114 1.35369   2
   7   1  -6 2.22460 1.39255   3
   7   1  -6 4.12051 1.19856   1
  -7  -1   6 4.18299 1.35478   2
   6   1  -6 4.77176 1.27529   3
   6   1  -6 3.96926 1.13721   1
  -6  -1   6 5.88810 1.29961   2
   5   1  -6 -0.1966  0.9170   3
   5   1  -6 -0.1764  0.8554   1
  -5  -1   6 -1.2151  0.7162   2
   4   1  -6 -0.2354  0.6528   3
   4   1  -6 0.91653 0.88750   1
  -4  -1   6 0.53914 0.68922   2
   3   1  -6 0.76804 0.85411   1
   3   1  -6 0.71501 0.52952   3
  -3  -1   6 0.07596 0.50772   2
   2   1  -6 -0.3211  0.3328   3
   2   1  -6 -0.0917  0.7377   1
  -2  -1   6 0.11113 0.46662   2
   1   1  -6 3.73625 0.40089   3
   1   1  -6 1.26622 0.86167   1
   0   1  -6 -0.0947  0.6491   1
   0  -1   6 0.36537 0.36744   2
   0  -1   6 0.22991 0.27764   3
  -1   1  -6 2.69346 0.88565   1
   1  -1   6 4.05623 0.71567   3
  -2   1  -6 5.90721 1.01073   1
   2  -1   6 8.69143 0.74026   2
   2  -1   6 6.89496 1.06737   3
  -3   1  -6 2.10802 0.73488   1
   3  -1   6 2.14333 1.03738   3
  -4   1  -6 7.29534 0.99508   1
  -4   1  -6 9.21645 1.03298   2
   4  -1   6 7.84655 1.70380   3
  -5   1  -6 2.90032 0.70287   1
  -5   1  -6 2.90081 0.99540   2
   5  -1   6 2.29032 1.41641   3
  -6   1  -6 1.78143 0.93934   2
   6  -1   6 0.55677 1.31026   3
  -7   1  -6 2.94330 1.14067   2
   7  -1   6 0.98974 1.29690   3
  -8   1  -6 -0.9695  1.1758   2
   8  -1   6 -2.3787  1.5120   3
  -9   1  -6 5.80047 1.74983   2
   9  -1   6 8.28927 2.36672   3
 -10   1  -6 5.36459 1.84550   2
  10  -1   6 4.46374 2.23150   3
 -11   1  -6 10.2041  2.3567   2
  11  -1   6 10.7266  2.9306   3
 -12   1  -6 27.5738  2.9917   2
  12  -1   6 34.4715  3.9378   3
 -13   1  -6 26.1879  3.3315   2
  13  -1   6 31.1059  4.4540   3
 -14   1  -6 1.81609 2.40166   2
  14  -1   6 12.3858  3.4537   3
  15   0  -6 2.46998 2.99723   3
  14   0  -6 52.2737  4.6625   3
 -14   0   6 44.5988  4.2514   2
  13   0  -6 34.8172  3.7158   3
 -13   0   6 37.1256  3.6935   2
  12   0  -6 90.4290  6.3567   3
 -12   0   6 105.529   6.245   2
  11   0  -6 200.390  10.828   3
 -11   0   6 205.788  10.412   2
  10   0  -6 105.863   6.382   3
 -10   0   6 99.3153  5.9809   2
   9   0  -6 24.1396  2.6281   3
  -9   0   6 21.6691  2.3625   2
   8   0  -6 94.4419  5.3708   3
  -8   0   6 78.9193  4.8471   2
   7   0  -6 162.207   7.664   1
   7   0  -6 152.658   7.950   3
  -7   0   6 148.165   7.537   2
   6   0  -6 3.23895 1.26678   3
   6   0  -6 0.19114 0.98940   1
  -6   0   6 2.71265 1.02039   2
   5   0  -6 2.26889 1.15990   3
   5   0  -6 3.42176 1.10759   1
  -5   0   6 0.64262 0.85161   2
   4   0  -6 57.4800  3.4288   1
   4   0  -6 52.1281  3.1868   3
  -4   0   6 62.3394  3.1166   2
   3   0  -6 105.893   4.795   3
   3   0  -6 96.7831  5.2189   1
  -3   0   6 95.3938  4.5701   2
   2   0  -6 154.005   7.502   1
   2   0  -6 140.662   6.689   3
  -2   0   6 160.934   6.613   2
   1   0  -6 157.578   7.844   1
  -1   0   6 163.676   6.864   2
   0   0  -6 69.8738  3.9351   1
   0   0   6 74.9472  3.3535   3
   0   0   6 70.9904  3.2587   2
  -1   0  -6 213.720  10.804   1
   1   0   6 250.347   9.782   2
   1   0   6 230.961  10.331   3
  -2   0  -6 176.051   7.816   1
   2   0   6 154.920   7.049   2
   2   0   6 159.399   7.699   3
  -3   0  -6 64.7444  3.2976   1
   3   0   6 62.1928  3.1297   2
   3   0   6 63.7276  3.7564   3
  -4   0  -6 27.1209  1.5837   1
  -4   0  -6 26.1166  1.7998   2
   4   0   6 24.8479  2.2791   3
  -5   0  -6 5.81120 1.17451   2
  -5   0  -6 5.46947 0.62329   1
   5   0   6 7.00442 1.67227   3
  -6   0  -6 2.61710 1.13216   2
   6   0   6 4.38400 1.71917   3
  -7   0  -6 145.833   7.283   2
   7   0   6 151.005   8.217   3
  -8   0  -6 52.7218  3.6426   2
   8   0   6 56.2223  4.3515   3
  -9   0  -6 52.8583  3.7994   2
   9   0   6 56.8811  4.5327   3
 -10   0  -6 84.8930  5.2270   2
  10   0   6 85.7748  6.0459   3
 -11   0  -6 125.655   7.087   2
  11   0   6 117.217   7.779   3
 -12   0  -6 103.626   6.663   2
  12   0   6 113.258   7.537   3
 -13   0  -6 55.0759  4.8040   2
  13   0   6 63.8334  5.4401   3
  15  -1  -6 8.04422 2.89863   3
 -15   1   6 2.63337 2.98535   2
  14  -1  -6 6.38362 2.67940   3
 -14   1   6 3.58206 2.51457   2
  13  -1  -6 10.3801  2.7605   3
 -13   1   6 6.73739 2.54074   2
  12  -1  -6 10.0738  2.7247   3
 -12   1   6 5.32402 2.18484   2
  11  -1  -6 21.2072  3.1747   3
 -11   1   6 19.3990  3.0217   2
  10  -1  -6 -1.2699  1.5088   3
 -10   1   6 0.31058 1.60084   2
   9  -1  -6 4.37145 1.73903   3
  -9   1   6 3.94094 1.70396   2
   8  -1  -6 17.7588  2.1657   3
   8  -1  -6 15.7878  1.7853   1
  -8   1   6 17.4665  1.8940   2
   7  -1  -6 1.01506 1.03548   1
   7  -1  -6 0.32209 1.11646   3
  -7   1   6 -0.3990  0.8477   2
   6  -1  -6 5.62191 1.43789   3
   6  -1  -6 3.44936 1.25535   1
  -6   1   6 4.99683 1.22242   2
   5  -1  -6 5.70534 1.25831   4
   5  -1  -6 7.17882 1.46402   3
  -5   1   6 9.10739 1.17922   2
   4  -1  -6 22.1157  2.1477   1
   4  -1  -6 28.8433  2.0814   4
   4  -1  -6 34.2508  2.1090   3
   3  -1  -6 0.05211 0.73655   1
   3  -1  -6 -0.6157  0.6248   4
   3  -1  -6 0.00007 0.44795   3
  -3   1   6 0.42907 0.49100   2
   2  -1  -6 0.43974 0.32335   3
   2  -1  -6 0.49067 0.62624   1
   2  -1  -6 0.09022 0.66123   4
  -2   1   6 0.77696 0.46995   2
   1  -1  -6 0.39680 0.66642   1
   1  -1  -6 0.76806 0.27438   3
   1  -1  -6 0.79668 0.69711   4
  -1   1   6 1.24978 0.41388   2
   0  -1  -6 0.37908 0.62309   1
   0  -1  -6 -0.1355  0.5630   4
   0   1   6 0.26116 0.31906   2
   0   1   6 0.05459 0.29831   3
  -1  -1  -6 0.18615 0.60890   1
  -1  -1  -6 -0.2461  0.5783   4
   1   1   6 0.14332 0.42065   2
   1   1   6 -0.0538  0.4363   3
  -2  -1  -6 1.39349 0.78188   4
   2   1   6 3.63911 0.84460   3
   2   1   6 4.34965 0.71813   2
  -3  -1  -6 7.08874 1.11705   4
  -3  -1  -6 9.91503 0.99098   2
  -3  -1  -6 4.80040 1.16726   1
   3   1   6 8.56728 1.42584   3
  -4  -1  -6 0.75026 0.74578   1
  -4  -1  -6 1.61779 0.80972   2
   4   1   6 2.61618 1.15341   3
  -5  -1  -6 0.81316 0.59981   1
  -5  -1  -6 -1.2275  0.7276   2
   5   1   6 0.28639 1.14243   3
  -6  -1  -6 1.40497 1.04482   2
   6   1   6 -0.5973  1.4062   3
  -7  -1  -6 28.8107  2.5053   2
   7   1   6 39.3680  3.3846   3
  -8  -1  -6 11.7135  2.1014   2
   8   1   6 12.0713  2.3612   3
  -9  -1  -6 4.88888 1.73309   2
   9   1   6 2.74512 1.86834   3
 -10  -1  -6 15.5545  2.6343   2
  10   1   6 12.1844  2.9291   3
 -11  -1  -6 30.9687  3.3233   2
  11   1   6 37.2738  4.0000   3
 -12  -1  -6 6.97348 2.64982   2
  12   1   6 8.89320 3.09804   3
 -13  -1  -6 4.89296 2.87692   2
  13   1   6 8.56534 3.16086   3
  16  -2  -6 18.5444  3.7595   3
  15  -2  -6 19.3394  3.8849   3
 -15   2   6 15.0471  3.6227   2
  14  -2  -6 30.9378  4.2237   3
 -14   2   6 22.5395  3.8407   2
  13  -2  -6 199.059  10.960   3
 -13   2   6 200.006  10.496   2
  12  -2  -6 174.673   9.610   3
 -12   2   6 167.328   9.057   2
  11  -2  -6 90.3970  5.7428   3
 -11   2   6 80.9232  5.2410   2
  10  -2  -6 103.746   6.671   3
 -10   2   6 125.385   6.521   2
   9  -2  -6 270.907  12.703   3
  -9   2   6 240.073  11.841   2
   8  -2  -6 52.4549  3.7759   3
   8  -2  -6 53.1479  3.4405   1
  -8   2   6 55.8773  3.5189   2
   7  -2  -6 48.6367  2.8189   4
   7  -2  -6 41.2954  2.9649   1
   7  -2  -6 43.4560  3.1510   3
  -7   2   6 48.7680  2.9748   2
   6  -2  -6 99.5965  5.2230   3
   6  -2  -6 89.5021  4.7894   4
   6  -2  -6 97.6813  5.2839   1
  -6   2   6 107.619   5.025   2
   5  -2  -6 173.324   7.842   3
  -5   2   6 162.338   8.111   1
  -5   2   6 163.929   7.538   2
   4  -2  -6 223.404  10.278   3
  -4   2   6 237.547  10.003   2
  -4   2   6 234.582  10.961   1
   3  -2  -6 3.63599 0.59422   3
  -3   2   6 4.00938 0.67743   2
  -3   2   6 4.48967 0.95988   1
   2  -2  -6 504.223  22.167   3
  -2   2   6 567.078  21.395   2
  -2   2   6 487.507  23.424   1
   1  -2  -6 777.055  32.808   3
  -1   2   6 774.151  34.462   1
  -1   2   6 762.955  31.457   2
   0   2   6 7.32360 0.95729   1
   0   2   6 8.81219 0.72010   2
   0   2   6 8.11414 0.73385   3
   1   2   6 636.161  28.263   1
   1   2   6 609.814  27.045   3
   1   2   6 645.160  25.897   2
   2   2   6 254.839  11.770   3
   2   2   6 262.622  11.125   2
   2   2   6 267.281  12.132   1
  -3  -2  -6 341.045  14.080   2
   3   2   6 317.380  14.916   3
   3   2   6 332.330  15.110   1
  -4  -2  -6 48.3420  2.8411   2
   4   2   6 49.6154  3.3086   3
  -5  -2  -6 36.8057  2.4790   2
   5   2   6 37.1046  3.0034   3
  -6  -2  -6 504.628  20.851   2
   6   2   6 461.770  22.207   3
  -7  -2  -6 405.277  18.088   2
   7   2   6 416.276  19.522   3
  -8  -2  -6 3.55534 1.80342   2
   8   2   6 10.3092  2.5407   3
  -9  -2  -6 13.4626  2.3821   2
   9   2   6 20.0758  3.3466   3
 -10  -2  -6 158.066   8.822   2
  10   2   6 178.355  10.041   3
 -11  -2  -6 64.9988  4.8609   2
  11   2   6 67.7485  5.5832   3
 -12  -2  -6 8.26867 2.79279   2
  12   2   6 9.61621 3.00496   3
 -13  -2  -6 127.001   7.859   2
  13   2   6 123.513   8.577   3
  16  -3  -6 -1.7288  2.6739   3
  15  -3  -6 18.4722  3.5990   3
 -15   3   6 15.2857  3.5148   2
  14  -3  -6 35.2364  3.8902   3
 -14   3   6 33.8740  3.7125   2
  13  -3  -6 61.1812  4.8636   3
 -13   3   6 55.2103  4.4386   2
  12  -3  -6 32.2829  3.3893   3
 -12   3   6 29.2218  3.0732   2
  11  -3  -6 3.55874 1.84639   3
 -11   3   6 0.75160 1.58302   2
  10  -3  -6 21.3034  2.5845   3
 -10   3   6 17.7064  2.2550   2
   9  -3  -6 12.8821  1.7929   1
   9  -3  -6 13.4379  1.6235   4
   9  -3  -6 16.1336  2.4007   3
  -9   3   6 15.5305  2.3035   2
   8  -3  -6 1.34300 1.21345   3
   8  -3  -6 -0.8558  1.0076   1
   8  -3  -6 1.09814 1.01686   4
  -8   3   6 0.00616 1.11175   2
   7  -3  -6 1.24460 1.15880   3
  -7   3   6 2.44514 1.07671   2
  -7   3   6 2.57451 1.06268   1
   6  -3  -6 8.29760 1.32778   3
  -6   3   6 8.32410 1.28731   2
  -6   3   6 8.31498 1.40198   1
   5  -3  -6 0.18895 0.66176   3
  -5   3   6 -0.7905  0.5592   2
  -5   3   6 -0.0957  0.7898   1
   4  -3  -6 16.9206  1.2265   3
  -4   3   6 17.1642  1.2169   2
  -4   3   6 12.6761  1.4143   1
   3  -3  -6 0.35025 0.42050   3
  -3   3   6 1.45317 0.57584   2
  -3   3   6 0.68891 0.77602   1
   2  -3  -6 13.6760  1.0232   3
  -2   3   6 17.6267  1.0316   2
  -2   3   6 12.5141  1.3644   1
   1  -3  -6 6.74711 0.72866   3
  -1   3   6 7.91522 1.20876   1
  -1   3   6 9.70283 0.74142   2
   0   3   6 6.67725 0.93689   3
   0   3   6 7.73254 1.16405   1
   0   3   6 5.92215 0.76762   2
   1   3   6 30.0393  2.0285   1
   1   3   6 26.5997  1.8472   3
  -2  -3  -6 0.00512 0.50848   2
   2   3   6 -0.5440  0.7118   1
   2   3   6 1.70676 0.81180   3
  -3  -3  -6 8.30815 1.03342   2
   3   3   6 8.93303 1.14095   1
   3   3   6 8.75366 1.48170   3
  -4  -3  -6 6.73691 1.21290   2
   4   3   6 3.74156 1.21461   3
   4   3   6 7.02768 1.30244   1
  -5  -3  -6 1.95166 1.06763   2
   5   3   6 1.92007 1.42310   3
  -6  -3  -6 14.0869  1.8168   2
   6   3   6 14.8557  2.3190   3
  -7  -3  -6 8.92408 1.96093   2
   7   3   6 11.5837  2.3208   3
  -8  -3  -6 0.80382 1.32911   2
   8   3   6 0.40685 1.85523   3
  -9  -3  -6 21.5113  2.6243   2
   9   3   6 27.9788  3.9452   3
 -10  -3  -6 16.5167  3.0120   2
  10   3   6 20.1152  3.7089   3
 -11  -3  -6 0.59133 2.21528   2
  11   3   6 0.37986 2.60200   3
 -12  -3  -6 4.22684 2.61259   2
  12   3   6 9.42216 3.27410   3
  16  -4  -6 31.4837  4.8200   3
 -16   4   6 33.9266  4.6633   2
  15  -4  -6 254.664  13.879   3
 -15   4   6 262.675  13.329   2
  14  -4  -6 514.499  24.581   3
 -14   4   6 512.197  23.421   2
  13  -4  -6 152.382   9.019   3
 -13   4   6 151.979   8.468   2
  12  -4  -6 25.5536  3.6421   3
 -12   4   6 22.2044  2.7208   2
  11  -4  -6 49.8348  4.1213   3
 -11   4   6 52.9170  3.8576   2
  10  -4  -6 447.628  20.719   3
 -10   4   6 441.746  19.689   2
   9  -4  -6 9.19197 1.90568   3
  -9   4   6 7.72476 1.70695   2
  -9   4   6 10.9317  1.7378   1
   8  -4  -6 184.194   8.943   3
  -8   4   6 175.239   8.516   2
  -8   4   6 181.622   8.980   1
   7  -4  -6 278.647  13.621   3
  -7   4   6 317.249  14.244   1
  -7   4   6 303.690  13.190   2
   6  -4  -6 19.4819  1.5811   3
  -6   4   6 16.6539  1.5409   2
  -6   4   6 16.9473  1.7262   1
   5  -4  -6 7.48333 1.02632   3
  -5   4   6 8.58351 1.46891   1
  -5   4   6 8.10567 1.01461   2
   4  -4  -6 138.100   6.438   3
  -4   4   6 142.391   6.148   2
  -4   4   6 133.970   6.973   1
   3  -4  -6 1840.39   75.83   3
  -3   4   6 1806.38   72.63   2
  -3   4   6 1724.96   79.12   1
   2  -4  -6 2469.57  102.40   3
  -2   4   6 2356.44  106.74   1
  -2   4   6 2442.91   98.09   2
   1  -4  -6 25.2752  1.6369   3
  -1   4   6 27.2172  1.4781   2
  -1   4   6 23.7907  1.9480   1
   0   4   6 601.713  25.451   3
   0   4   6 584.598  26.609   1
   0   4   6 578.850  24.174   2
   1   4   6 453.506  20.595   3
   1   4   6 478.320  19.566   2
   1   4   6 481.572  21.511   1
  -2  -4  -6 9.26580 1.02328   2
   2   4   6 8.80696 1.41130   3
   2   4   6 10.2995  1.4712   1
  -3  -4  -6 16.8868  1.4924   2
   3   4   6 16.8215  1.6153   1
   3   4   6 18.7803  1.7213   3
  -4  -4  -6 318.612  13.478   2
   4   4   6 294.443  14.301   3
   4   4   6 305.292  14.249   1
  -5  -4  -6 125.241   6.283   2
   5   4   6 123.287   6.875   3
  -6  -4  -6 5.10789 1.65794   2
   6   4   6 5.45303 1.82736   3
  -7  -4  -6 13.8584  2.2559   2
   7   4   6 15.3760  2.7564   3
  -8  -4  -6 35.8804  3.0339   2
   8   4   6 32.6481  3.6302   3
  -9  -4  -6 97.9615  6.1241   2
   9   4   6 103.189   7.083   3
 -10  -4  -6 17.1672  3.0918   2
  10   4   6 25.1392  4.3274   3
 -11  -4  -6 28.3516  3.9751   2
  11   4   6 26.7202  4.3819   3
 -12  -4  -6 155.231   9.008   2
  16  -5  -6 23.7419  4.0625   3
 -16   5   6 27.6765  4.1578   2
  15  -5  -6 42.3496  4.4131   3
 -15   5   6 40.1858  4.0426   2
  14  -5  -6 60.5967  5.0201   3
 -14   5   6 48.0079  4.3927   2
  13  -5  -6 22.1718  3.5641   3
 -13   5   6 15.9148  2.9718   2
  12  -5  -6 5.74966 2.44611   3
 -12   5   6 5.84415 2.13693   2
  11  -5  -6 12.7763  2.5613   3
 -11   5   6 10.6119  2.2336   2
  10  -5  -6 6.99802 1.94279   3
 -10   5   6 7.31424 1.84381   2
   9  -5  -6 2.23646 1.46018   3
  -9   5   6 1.33602 1.16900   2
  -9   5   6 2.01511 1.27911   1
   8  -5  -6 41.7494  2.8359   3
  -8   5   6 34.9078  2.6216   2
  -8   5   6 32.6567  2.6919   1
  -7   5   6 22.3148  1.8874   2
  -7   5   6 21.9671  2.0395   1
   6  -5  -6 3.64470 0.98845   3
  -6   5   6 2.41128 0.91959   2
  -6   5   6 4.54354 1.19622   1
   5  -5  -6 1.53079 0.87708   3
  -5   5   6 1.20476 0.72119   2
  -5   5   6 1.20706 0.98730   1
   4  -5  -6 6.72194 0.99443   3
  -4   5   6 6.39712 0.77388   2
  -4   5   6 4.57941 1.21231   1
   3  -5  -6 3.63101 0.85342   3
  -3   5   6 2.07436 1.03753   1
  -3   5   6 3.82435 0.62286   2
   2  -5  -6 0.02504 0.55633   3
  -2   5   6 -0.4423  0.7714   1
  -2   5   6 -0.5204  0.4037   2
   1  -5  -6 5.64092 0.95973   3
  -1   5   6 7.93402 0.75702   2
  -1   5   6 9.01260 1.25294   1
   0   5   6 5.29594 0.83205   2
   0   5   6 7.36730 1.17744   3
   0   5   6 5.25955 1.27079   1
  -1  -5  -6 12.6510  1.1503   2
   1   5   6 10.3532  1.3372   3
   1   5   6 14.5177  1.5471   1
  -2  -5  -6 2.74243 0.88126   2
   2   5   6 0.57167 0.93788   1
   2   5   6 1.37328 0.85960   3
  -3  -5  -6 0.88702 0.85300   2
   3   5   6 1.84827 1.12324   1
   3   5   6 0.36384 1.09026   3
  -4  -5  -6 4.54922 1.33834   2
   4   5   6 6.18401 1.49401   1
   4   5   6 8.30578 1.78233   3
  -5  -5  -6 26.6383  2.4795   2
[truncated: 934,466 more chars]
