# Supplementary material for: Double salt crystal structure of nona­sodium dihydrogen nona­vanadoplatinate(IV) tri­hydrogen nona­vanadoplatinate(IV) tetra­contahydrate: stepwise-protonated nona­vanadoplatinate(IV)
Source: Acta Crystallogr E Crystallogr Commun. 2015 Jun 13;71(Pt 7):786–90. doi: 10.1107/S2056989015010956 (PMC4518920; doi:10.1107/S2056989015010956)
Supplement: Supplementary file 2 [file e-71-00786-Isup2.hkl]

data_I                                                                          
_shelx_title ' TESTS IN P-1'                                                    
_shelx_refln_list_code          4                                               
_shelx_F_calc_maximum     1308.18                                               
_exptl_crystal_F_000      3044.00                                               
_reflns_d_resolution_high  0.7502                                               
                                                                                
loop_                                                                           
 _space_group_symop_operation_xyz                                               
 'x, y, z'                                                                      
 '-x, -y, -z'                                                                   
                                                                                
_cell_length_a    12.7060                                                       
_cell_length_b    12.8750                                                       
_cell_length_c    28.3190                                                       
_cell_angle_alpha  93.760                                                       
_cell_angle_beta   98.449                                                       
_cell_angle_gamma 113.318                                                       
                                                                                
_shelx_F_squared_multiplier     1.000                                           
                                                                                
loop_                                                                           
 _refln_index_h                                                                 
 _refln_index_k                                                                 
 _refln_index_l                                                                 
 _refln_F_squared_calc                                                          
 _refln_F_squared_meas                                                          
 _refln_F_squared_sigma                                                         
 _refln_observed_status                                                         
   2   0   0        621.23        880.07        94.44 o                         
   3   0   0      11825.90      11254.31       483.47 o                         
   4   0   0      36831.70      38888.00      1244.50 o                         
   5   0   0       3234.15       2847.72       259.39 o                         
   6   0   0        182.16         10.83       121.36 o                         
   7   0   0      28883.28      31020.23      1401.68 o                         
   8   0   0      12058.35      11827.92       528.32 o                         
   9   0   0       1496.67       2194.93       273.04 o                         
  10   0   0       9298.24       7831.79       457.17 o                         
  11   0   0      63008.56      60322.84      2044.07 o                         
  12   0   0      78459.09      73918.38      2464.77 o                         
  13   0   0      19801.44      16700.36       798.15 o                         
  14   0   0       3996.15       4374.80       491.26 o                         
 -15   1   0       4383.74       5065.53       475.01 o                         
 -14   1   0        957.53        817.64       743.69 o                         
 -13   1   0       6512.12       6280.71       578.86 o                         
 -12   1   0       7448.84       7349.35       526.98 o                         
 -11   1   0       4615.30       3955.54       342.56 o                         
 -10   1   0       2532.50       2294.72       299.12 o                         
  -9   1   0       3410.37       3455.69       279.52 o                         
  -8   1   0       7539.80       6753.86       375.51 o                         
  -7   1   0       1343.58       1151.41       185.80 o                         
  -6   1   0         22.48        -22.11       105.18 o                         
  -5   1   0        887.17        516.93       142.72 o                         
  -4   1   0       1338.76        453.03        67.92 o                         
  -3   1   0        248.43        -36.46        36.46 o                         
  -2   1   0       1839.34        478.63        45.92 o                         
  -1   1   0        388.45        -14.85        14.85 o                         
   0   1   0        144.35        -15.89        15.89 o                         
   1   1   0        441.51        354.90        39.76 o                         
   2   1   0        611.41        104.40        39.55 o                         
   3   1   0       1203.96        424.76        61.01 o                         
   4   1   0       1874.32        874.87       176.57 o                         
   5   1   0       1299.66       1367.58       450.65 o                         
   6   1   0       2327.60       1583.20       324.01 o                         
   7   1   0       1552.84       1231.01       286.04 o                         
   8   1   0        670.35        300.10       235.34 o                         
   9   1   0       2432.50       3049.36       320.24 o                         
  10   1   0       8614.77       7206.82       440.74 o                         
  11   1   0      16504.94      16620.70       759.76 o                         
  12   1   0       7278.80       6661.70       464.37 o                         
  13   1   0       1538.29       1308.83       447.18 o                         
  14   1   0        616.33        842.92       336.26 o                         
 -15   2   0       1259.32        862.69       363.28 o                         
 -14   2   0        244.22        331.34       262.55 o                         
 -13   2   0       9831.73       9665.23       960.55 o                         
 -12   2   0      10158.78      10178.73       558.13 o                         
 -11   2   0        825.81       1132.75       304.15 o                         
 -10   2   0      20260.18      18410.17       764.49 o                         
  -9   2   0     166398.47     171676.83      7155.98 o                         
  -8   2   0     115977.95     108577.30      3640.65 o                         
  -7   2   0       4244.28       5074.43       207.48 o                         
  -6   2   0          7.39        313.70       324.80 o                         
  -5   2   0      36000.92      39829.09      1037.85 o                         
  -4   2   0      79353.98      72955.27      1824.22 o                         
  -3   2   0       2308.37       2485.01       148.97 o                         
  -2   2   0      82814.27      82882.29      4987.88 o                         
  -1   2   0     227482.17     232103.62     12380.16 o                         
   0   2   0      29029.44      37629.77       944.77 o                         
   1   2   0       9158.58       8769.46       250.28 o                         
   2   2   0     167074.73     192010.05      6647.88 o                         
   3   2   0      47894.70      51921.79      2540.88 o                         
   4   2   0       1221.13       1538.57       104.02 o                         
   5   2   0      13913.84      14964.27       449.44 o                         
   6   2   0      19995.90      17729.31       527.08 o                         
   7   2   0       1379.00       2259.02       356.20 o                         
   8   2   0        415.43        736.74       229.18 o                         
   9   2   0      14730.17      16231.19       706.55 o                         
  10   2   0      23757.52      23097.03       940.21 o                         
  11   2   0      25683.48      23248.81       966.37 o                         
  12   2   0       7491.62       7593.53       494.76 o                         
  13   2   0       7825.33       7696.64       519.23 o                         
 -15   3   0         77.21        -21.97       348.30 o                         
 -14   3   0         56.63       -404.52       404.52 o                         
 -13   3   0       1678.14       1232.42       479.47 o                         
 -12   3   0       4286.06       4548.70       396.02 o                         
 -11   3   0        485.74        161.91       211.68 o                         
 -10   3   0       5892.34       4736.59       954.90 o                         
  -9   3   0       9656.25       8641.46       906.46 o                         
  -8   3   0        170.00         47.17       126.21 o                         
  -7   3   0        358.72        187.73        87.03 o                         
  -6   3   0        173.87        136.22        81.89 o                         
  -5   3   0        168.53         15.87        62.99 o                         
  -4   3   0        195.34        -22.81        51.06 o                         
  -3   3   0         75.23        100.74        50.56 o                         
  -2   3   0         41.35          1.40        31.95 o                         
  -1   3   0        281.56        130.63        56.76 o                         
   0   3   0        234.34        130.72        44.91 o                         
   1   3   0       1784.50        705.84        90.00 o                         
   2   3   0         23.55         25.63        57.00 o                         
   3   3   0        140.18        201.19        69.69 o                         
   4   3   0       4053.32       2697.75       147.31 o                         
   5   3   0       4782.94       3682.00       219.53 o                         
   6   3   0          2.73        255.00       140.07 o                         
   7   3   0         18.80        -87.08       149.38 o                         
   8   3   0        675.72        618.84       198.03 o                         
   9   3   0       1898.48       1927.27       280.30 o                         
  10   3   0        677.45        363.40       242.85 o                         
  11   3   0       1230.05       1486.17       316.21 o                         
  12   3   0       4025.72       4177.82       464.07 o                         
  13   3   0       3143.49       3709.55       481.15 o                         
 -16   4   0       2715.99       3741.98       643.50 o                         
 -15   4   0        281.78        325.83       312.83 o                         
 -14   4   0        886.97       1104.93       330.23 o                         
 -13   4   0       7628.27       6319.59       450.50 o                         
 -12   4   0      14149.87      12475.93       614.61 o                         
 -11   4   0      12928.67      12653.33       605.89 o                         
 -10   4   0      18497.27      17377.72      1426.99 o                         
  -9   4   0      23594.37      24818.47       965.96 o                         
  -8   4   0        556.92        863.35       207.95 o                         
  -7   4   0       1961.13       2376.35       145.56 o                         
  -6   4   0         42.65        282.50        99.26 o                         
  -5   4   0      11252.41      11825.49       444.83 o                         
  -4   4   0       7676.61       8665.61       268.98 o                         
  -3   4   0      23825.60      24804.39       790.74 o                         
  -2   4   0      36416.18      39386.77      1264.38 o                         
  -1   4   0      37004.21      37063.99      1199.73 o                         
   0   4   0      45330.41      48674.92      1309.15 o                         
   1   4   0      18057.87      19132.88       527.39 o                         
   2   4   0      17460.22      20402.29       579.21 o                         
   3   4   0      15991.41      16031.86       473.87 o                         
   4   4   0       8717.95      10232.57       705.25 o                         
   5   4   0        774.63       1245.93       139.31 o                         
   6   4   0       3403.20       3715.33       266.73 o                         
   7   4   0        200.24        180.54       177.75 o                         
   8   4   0      21397.03      23577.46      1642.49 o                         
   9   4   0      44984.62      44916.27      1590.58 o                         
  10   4   0      11248.56       9639.75       554.99 o                         
  11   4   0       7996.64       8220.64       531.12 o                         
  12   4   0      12422.80      11571.63       657.96 o                         
 -16   5   0        993.96       2211.90       811.94 o                         
 -15   5   0       1466.56       1654.78       509.30 o                         
 -14   5   0       3018.04       2458.94       624.99 o                         
 -13   5   0       3308.06       3980.85       387.22 o                         
 -12   5   0       1000.66       1175.51       290.09 o                         
 -11   5   0       3986.28       4066.26       461.76 o                         
 -10   5   0       1007.36       1028.43       226.50 o                         
  -9   5   0       1221.33        997.65       200.62 o                         
  -8   5   0       1979.17       1853.07       147.75 o                         
  -7   5   0        185.89        410.54       103.68 o                         
  -6   5   0         10.05        -61.54        92.75 o                         
  -5   5   0       1035.90        704.17       110.91 o                         
  -4   5   0       5109.07       3020.59       158.11 o                         
  -3   5   0       3672.14       2102.94        92.69 o                         
  -2   5   0       2422.34       1280.08       127.13 o                         
  -1   5   0        780.27        422.66        55.92 o                         
   0   5   0         10.85         18.19        70.20 o                         
   1   5   0         80.02        -61.47        61.47 o                         
   2   5   0        498.98        593.78        93.36 o                         
   3   5   0        134.90         67.92        83.65 o                         
   4   5   0        346.63        248.37       103.54 o                         
   5   5   0        937.00       1186.69       145.86 o                         
   6   5   0         73.49         14.81       151.39 o                         
   7   5   0        735.06        479.86       197.09 o                         
   8   5   0      13337.91      13825.05       880.06 o                         
   9   5   0       5124.45       5229.70       457.27 o                         
  10   5   0        109.27        101.20       257.79 o                         
  11   5   0       1709.45       1799.28       461.23 o                         
  12   5   0       2065.66       3128.48       456.78 o                         
 -16   6   0       1287.82       2060.71       698.05 o                         
 -15   6   0       9863.64      10308.88       619.60 o                         
 -14   6   0       8608.73       7954.44       521.76 o                         
 -13   6   0      24226.33      21815.31       925.94 o                         
 -12   6   0      25897.72      25010.81       997.28 o                         
 -11   6   0      47374.50      47908.91      1637.14 o                         
 -10   6   0      28582.80      27738.62      1010.52 o                         
  -9   6   0       2304.56       2624.21       174.91 o                         
  -8   6   0        204.24        276.10       112.55 o                         
  -7   6   0       2734.51       3375.05       179.94 o                         
  -6   6   0       7586.07       8913.55       301.85 o                         
  -5   6   0      36341.23      39240.29      1468.30 o                         
  -4   6   0      15449.11      13319.36       384.33 o                         
  -3   6   0      39744.64      43319.46      1422.70 o                         
  -2   6   0      47785.73      49286.82      1605.60 o                         
  -1   6   0      36201.98      40167.84      1041.01 o                         
   0   6   0      71449.19      72835.53      1843.78 o                         
   1   6   0      21538.89      20885.52       594.17 o                         
   2   6   0      16110.49      17080.09       563.94 o                         
   3   6   0      20247.96      20354.61       603.86 o                         
   4   6   0      20051.91      20492.94       619.57 o                         
   5   6   0       3361.06       3528.89       456.52 o                         
   6   6   0         97.29         23.48       175.03 o                         
   7   6   0      51485.39      53578.54      1811.64 o                         
   8   6   0      79603.84      77776.30      4073.19 o                         
   9   6   0        819.39       1723.76       316.84 o                         
  10   6   0       1347.94       1438.57       347.44 o                         
  11   6   0      26229.34      25951.43      1125.33 o                         
 -16   7   0        306.98        954.10       389.41 o                         
 -15   7   0        839.57        769.42       327.39 o                         
 -14   7   0       2219.81       2763.73       388.63 o                         
 -13   7   0       9301.74       8943.41       534.17 o                         
 -12   7   0      17807.66      16508.88       606.53 o                         
 -11   7   0       1319.19       1391.72       259.71 o                         
 -10   7   0       2569.40       2612.55       283.57 o                         
  -9   7   0       2004.61       2019.10       185.43 o                         
  -8   7   0         44.42        133.54       115.28 o                         
  -7   7   0       2480.27       2107.74       161.27 o                         
  -6   7   0        944.09        791.39       112.89 o                         
  -5   7   0         23.68        -65.96        65.96 o                         
  -4   7   0        335.09        160.34       103.69 o                         
  -3   7   0        658.48        479.17       130.10 o                         
  -2   7   0        232.39        210.59       139.19 o                         
  -1   7   0       1488.04       1214.10        99.98 o                         
   0   7   0       1541.78       1587.99       139.05 o                         
   1   7   0         18.13         82.11        88.86 o                         
   2   7   0        390.14        418.44       103.44 o                         
   3   7   0       4123.19       3858.42       206.98 o                         
   4   7   0         31.72        -10.24       164.15 o                         
   5   7   0        274.75         53.70       160.96 o                         
   6   7   0        118.01         81.64       193.48 o                         
   7   7   0       3209.97       4173.93       397.76 o                         
   8   7   0        848.71       1068.28       287.27 o                         
   9   7   0        128.53        377.15       286.57 o                         
  10   7   0       3583.64       4718.96       477.32 o                         
  11   7   0       6052.65       6666.20       703.43 o                         
 -16   8   0       1467.60       1497.30       652.87 o                         
 -15   8   0       2521.40       2789.47       647.54 o                         
 -14   8   0      40365.77      39116.25      2183.12 o                         
 -13   8   0     143477.03     144954.05      6584.41 o                         
 -12   8   0     152221.41     152456.53      6838.23 o                         
 -11   8   0       9377.63       8710.69       657.89 o                         
 -10   8   0       5093.83       4743.75       252.83 o                         
  -9   8   0      13805.16      15548.14       511.55 o                         
  -8   8   0        709.17        790.43       180.02 o                         
  -7   8   0        127.75        514.52       149.78 o                         
  -6   8   0       4241.88       4654.67       280.92 o                         
  -5   8   0      54325.17      60289.55      1979.98 o                         
  -4   8   0        634.84        830.19       159.74 o                         
  -3   8   0      12345.76      13868.02       564.54 o                         
  -2   8   0     125712.23     126313.88      3976.51 o                         
  -1   8   0     380240.22     394231.94     15295.66 o                         
   0   8   0     114424.20     121249.48      3839.61 o                         
   1   8   0        458.28        867.26       291.59 o                         
   2   8   0      30448.75      31630.03      1137.03 o                         
   3   8   0      21390.43      20653.88       813.46 o                         
   4   8   0       5242.71       5437.26       499.68 o                         
   5   8   0       2968.77       3233.41       429.60 o                         
   6   8   0        165.63        191.70       334.75 o                         
   7   8   0       2160.98       2644.75       557.66 o                         
   8   8   0       4539.01       5199.27       644.91 o                         
   9   8   0      11794.29      12109.15      1014.96 o                         
 -16   9   0       1068.66        608.90       594.78 o                         
 -15   9   0       3147.04       3362.17       704.95 o                         
 -14   9   0       7573.33       7932.11       778.98 o                         
 -13   9   0       5922.27       6398.77       672.31 o                         
 -12   9   0        507.33         78.82       334.63 o                         
 -11   9   0         88.80       -171.57       283.98 o                         
 -10   9   0       1589.70       1576.51       250.89 o                         
  -9   9   0       1459.19       1660.96       323.11 o                         
  -8   9   0        251.76        290.49       160.91 o                         
  -7   9   0        551.03        682.69       171.98 o                         
  -6   9   0        323.79        155.88       136.57 o                         
  -5   9   0        715.48        461.38       157.11 o                         
  -4   9   0        979.14       1065.29       189.10 o                         
  -3   9   0         15.84       -122.78       122.78 o                         
  -2   9   0        569.07        519.45       173.51 o                         
  -1   9   0        911.84       1142.38       264.32 o                         
   0   9   0        589.86        256.34       163.81 o                         
   1   9   0        119.07         91.86       165.62 o                         
   2   9   0       1911.69       2064.07       264.47 o                         
   3   9   0        949.38       1043.95       285.36 o                         
   4   9   0          0.61       -221.46       239.52 o                         
   5   9   0       1954.48       2728.93       501.33 o                         
   6   9   0        320.34        799.62       352.40 o                         
   7   9   0        104.50        521.20       358.31 o                         
   8   9   0        837.60       1640.84       540.69 o                         
 -15  10   0       5877.47       6140.73       754.82 o                         
 -14  10   0       9848.03      11458.80       953.45 o                         
 -13  10   0       4670.52       4970.55       592.11 o                         
 -12  10   0      12082.12      10346.79       803.73 o                         
 -11  10   0      43073.64      43648.28      1564.52 o                         
 -10  10   0      92198.83      98774.18      3226.87 o                         
  -9  10   0      13692.28      13490.04       613.12 o                         
  -8  10   0       3559.99       3870.49       298.18 o                         
  -7  10   0      24309.72      24706.52       946.15 o                         
  -6  10   0      15854.79      14038.20       908.96 o                         
  -5  10   0       3954.38       3743.58       282.06 o                         
  -4  10   0      16176.65      15024.98       637.94 o                         
  -3  10   0      16262.00      16593.43       688.97 o                         
  -2  10   0      57320.45      55458.14      1882.73 o                         
  -1  10   0      39577.15      39093.60      1390.57 o                         
   0  10   0       2929.60       3082.19       299.54 o                         
   1  10   0      11613.56      10961.24       540.22 o                         
   2  10   0      10548.27      10312.90       525.42 o                         
   3  10   0         95.84        253.31       206.47 o                         
   4  10   0        228.25        577.42       325.65 o                         
   5  10   0       1714.84       2985.91       540.65 o                         
   6  10   0        108.01        520.54       359.49 o                         
   7  10   0       5175.90       6603.43       728.64 o                         
 -15  11   0         35.17        585.86       541.71 o                         
 -14  11   0        480.47        136.75       484.60 o                         
 -13  11   0       2617.63       3286.07       537.41 o                         
 -12  11   0        844.56       1217.78       406.20 o                         
 -11  11   0       1683.94       2121.22       325.67 o                         
 -10  11   0       3552.25       3671.80       313.82 o                         
  -9  11   0        217.95        133.04       192.56 o                         
  -8  11   0        555.93        606.77       217.29 o                         
  -7  11   0         63.44        306.47       181.96 o                         
  -6  11   0          9.44          4.18       166.90 o                         
  -5  11   0         34.96       -137.72       137.72 o                         
  -4  11   0        163.47        407.08       185.70 o                         
  -3  11   0        342.52        682.32       203.74 o                         
  -2  11   0         49.08        108.46       172.00 o                         
  -1  11   0        451.10        523.66       186.89 o                         
   0  11   0        930.33        903.61       246.39 o                         
   1  11   0       1316.90       1758.62       285.63 o                         
   2  11   0        350.23        370.24       239.00 o                         
   3  11   0        127.33         99.50       306.73 o                         
   4  11   0         61.70        574.45       365.82 o                         
   5  11   0        324.13        200.26       366.11 o                         
   6  11   0        676.40       1223.64       471.82 o                         
 -15  12   0        340.10        640.19       548.94 o                         
 -14  12   0       8936.69       8973.66       836.88 o                         
 -13  12   0      13179.15      13496.15      1008.55 o                         
 -12  12   0       8939.79       7686.21       699.05 o                         
 -11  12   0      16524.02      16961.86       858.05 o                         
 -10  12   0       7778.59       8190.49       483.86 o                         
  -9  12   0       3782.21       3887.21       327.24 o                         
  -8  12   0       1866.78       2140.16       312.21 o                         
  -7  12   0         43.41        237.25       191.21 o                         
  -6  12   0       1670.41       2283.51       337.87 o                         
  -5  12   0       7099.70       7356.52       434.08 o                         
  -4  12   0      17075.31      15491.30       690.64 o                         
  -3  12   0      26993.92      26273.31      1037.51 o                         
  -2  12   0      14031.33      13203.14       631.71 o                         
  -1  12   0      11984.58      11662.64       590.36 o                         
   0  12   0      11966.33      10549.85       559.48 o                         
   1  12   0       2782.48       3453.68       386.64 o                         
   2  12   0       4855.44       4354.74       387.91 o                         
   3  12   0       2898.87       3260.96       565.21 o                         
   4  12   0       1231.27       2684.97       538.27 o                         
 -14  13   0       1374.20       1367.30       534.57 o                         
 -13  13   0       1462.87       1579.69       526.11 o                         
 -12  13   0        129.33       -259.66       259.66 o                         
 -11  13   0       1443.51       2397.42       349.42 o                         
 -10  13   0        575.67        782.60       268.06 o                         
  -9  13   0         22.51         11.70       223.16 o                         
  -8  13   0        299.15        331.86       215.11 o                         
  -7  13   0        224.84        281.00       429.57 o                         
  -6  13   0        191.80       -199.37       205.51 o                         
  -5  13   0        157.25        733.32       247.28 o                         
  -4  13   0        321.62        692.56       252.82 o                         
  -3  13   0          6.98        -87.17       224.23 o                         
  -2  13   0        167.47        252.08       239.14 o                         
  -1  13   0        354.40        574.20       264.85 o                         
   0  13   0        226.55        460.41       877.79 o                         
   1  13   0         35.44        265.55       266.73 o                         
   2  13   0        283.41        278.62       368.67 o                         
   3  13   0       1611.30       2281.15       544.20 o                         
 -13  14   0      50094.77      42697.48      2289.03 o                         
 -12  14   0      36411.03      37724.66      2216.27 o                         
 -11  14   0       6931.36       6580.06       489.38 o                         
 -10  14   0       7857.15       7051.98       476.09 o                         
  -9  14   0       4257.19       3873.95       366.18 o                         
  -8  14   0       1319.32       1863.71       329.16 o                         
  -7  14   0          4.78        224.10       266.12 o                         
  -6  14   0       3017.09       3555.58       362.11 o                         
  -5  14   0      15940.90      15483.83       749.45 o                         
  -4  14   0       3925.53       3912.45       461.87 o                         
  -3  14   0       5337.97       5278.71       414.17 o                         
  -2  14   0      43315.03      43006.36      1622.86 o                         
  -1  14   0      46466.60      43216.78      1631.92 o                         
   0  14   0       9789.10      10320.64       613.66 o                         
   1  14   0       7283.19       6766.46      1105.44 o                         
 -12  15   0       4302.47       4435.34       747.25 o                         
 -11  15   0        878.89        846.34       327.33 o                         
 -10  15   0        179.55        215.06       280.77 o                         
  -9  15   0          1.95       -116.69       277.04 o                         
  -8  15   0          6.83        384.11       301.09 o                         
  -7  15   0        115.93       -280.52       280.52 o                         
  -6  15   0          1.08       -193.32       356.71 o                         
  -5  15   0         38.12         45.31       260.12 o                         
  -4  15   0          1.82         87.13       262.36 o                         
  -3  15   0        887.46        693.44       311.30 o                         
  -2  15   0        866.92       1249.91       457.15 o                         
  -1  15   0        434.68        419.32       335.19 o                         
   0  15   0         96.62       1265.24       622.63 o                         
 -11  16   0       7376.55       7307.42       808.84 o                         
 -10  16   0      17862.55      17025.98      1268.21 o                         
  -9  16   0        771.78        810.48       326.44 o                         
  -8  16   0        312.27        587.11       336.98 o                         
  -7  16   0       5017.14       6343.43       912.12 o                         
  -6  16   0       6738.67       6198.97       484.31 o                         
  -5  16   0        239.44       -319.24       319.24 o                         
  -4  16   0      14109.89      14481.79       771.68 o                         
  -3  16   0      55402.57      54911.02      3044.51 o                         
  -2  16   0      66386.36      64234.93      3461.01 o                         
   2 -16   1        477.01        886.92       639.83 o                         
   3 -16   1         37.31       -516.56       516.56 o                         
   4 -16   1         98.08        661.46       341.51 o                         
   5 -16   1         78.72        -20.24       299.87 o                         
   6 -16   1        274.57        251.40       299.16 o                         
   7 -16   1         36.72        153.42       316.23 o                         
   8 -16   1          1.34        522.18       322.02 o                         
   9 -16   1         53.50        298.56       333.10 o                         
  10 -16   1         11.78        -89.72       457.26 o                         
  11 -16   1        175.40        324.91       542.21 o                         
   0 -15   1        517.34       1473.53       651.11 o                         
   1 -15   1      15856.92      15252.67       783.52 o                         
   2 -15   1      35420.32      33843.38      1369.98 o                         
   3 -15   1      17207.93      16551.70       819.31 o                         
   4 -15   1       2733.20       2706.00       599.56 o                         
   5 -15   1       3801.95       4679.49       486.46 o                         
   6 -15   1       1105.16       1102.88       313.32 o                         
   7 -15   1       1928.68       1283.33       883.76 o                         
   8 -15   1       2396.94       3341.21       446.28 o                         
   9 -15   1       3002.95       3629.12       536.00 o                         
  10 -15   1       5742.23       5661.21       438.16 o                         
  11 -15   1        175.70        335.18       421.72 o                         
  12 -15   1      21441.05      19914.55      1091.16 o                         
  -2 -14   1       1420.49       2270.40       559.99 o                         
  -1 -14   1         65.52        -31.80       296.96 o                         
   0 -14   1          6.26       -261.55       261.55 o                         
   1 -14   1        608.74        660.99       476.61 o                         
   2 -14   1        216.52        874.76       292.82 o                         
   3 -14   1        528.54        240.99       224.77 o                         
   4 -14   1        181.70       -210.65       305.83 o                         
   5 -14   1          9.14         12.74       235.40 o                         
   6 -14   1         15.78        127.88       233.30 o                         
   7 -14   1        527.84        429.03       485.72 o                         
   8 -14   1        693.26        635.45       293.48 o                         
   9 -14   1        118.55        210.72       257.04 o                         
  10 -14   1       1903.88       2566.74       383.40 o                         
  11 -14   1        168.10        -30.96       268.37 o                         
  12 -14   1       2184.08       3078.65       449.95 o                         
  13 -14   1       4414.90       5770.12       676.70 o                         
  -3 -13   1      12381.03      10563.52       855.00 o                         
  -2 -13   1       7407.41       6977.34       658.95 o                         
  -1 -13   1         59.88        226.25       301.32 o                         
   0 -13   1        609.08        884.41       292.32 o                         
   1 -13   1       1418.96       1976.55       330.21 o                         
   2 -13   1       2916.66       3639.35       390.46 o                         
   3 -13   1      28962.90      27536.54      1099.26 o                         
   4 -13   1     128442.05     122267.73      3982.39 o                         
   5 -13   1     107596.86      98819.31      3267.95 o                         
   6 -13   1       7701.08       7739.66       579.52 o                         
   7 -13   1        758.61        708.35       553.17 o                         
   8 -13   1        841.72       1068.62       272.48 o                         
   9 -13   1       5774.16       6262.87       431.84 o                         
  10 -13   1       4993.22       5519.43       456.99 o                         
  11 -13   1       8030.69       8598.53       518.05 o                         
  12 -13   1      25116.42      23959.22      1030.66 o                         
  13 -13   1      17921.34      16296.49      1151.23 o                         
  14 -13   1       9726.03       8486.73       839.23 o                         
  -5 -12   1       1590.06       1379.42       461.48 o                         
  -4 -12   1        374.87        198.16       386.26 o                         
  -3 -12   1        103.67        -14.59       315.68 o                         
  -2 -12   1        380.87        716.77       274.74 o                         
  -1 -12   1        136.42        -58.60       546.76 o                         
   0 -12   1          9.46        -88.07       220.65 o                         
   1 -12   1         41.64         38.71       213.30 o                         
   2 -12   1         25.49          7.15       179.90 o                         
   3 -12   1         44.87         61.36       324.61 o                         
   4 -12   1          0.01        472.86       342.07 o                         
   5 -12   1        120.84       -219.55       219.55 o                         
   6 -12   1          1.80       -173.14       173.14 o                         
   7 -12   1        549.89        517.64       234.06 o                         
   8 -12   1          3.63        121.61       196.60 o                         
   9 -12   1         25.29         19.61       206.73 o                         
  10 -12   1        715.00        645.93       261.36 o                         
  11 -12   1        106.15        265.13       247.80 o                         
  12 -12   1        640.74        522.43       348.99 o                         
  13 -12   1        544.31        206.72       449.28 o                         
  14 -12   1       3376.77       4822.21       738.69 o                         
  -6 -11   1      19040.18      19522.83      1295.03 o                         
  -5 -11   1      51624.93      47176.40      2439.37 o                         
  -3 -11   1       3128.70       3337.70       442.91 o                         
  -2 -11   1       1533.15       2173.44       496.58 o                         
  -1 -11   1        382.51        797.03       347.62 o                         
   0 -11   1       5702.33       5292.59       365.41 o                         
   1 -11   1      14904.73      14262.54       644.13 o                         
   2 -11   1      15917.26      16144.93       893.14 o                         
   3 -11   1      57131.33      57446.80      1964.14 o                         
   4 -11   1      38479.84      37168.66      1341.95 o                         
   5 -11   1      12125.85      12230.91       573.98 o                         
   6 -11   1      11241.63      11905.17       842.19 o                         
   7 -11   1      16586.79      16245.48       707.00 o                         
   8 -11   1        360.02        253.41       203.18 o                         
   9 -11   1        288.67        516.38       212.58 o                         
  10 -11   1        513.13       1072.40       266.13 o                         
  11 -11   1        913.55       1303.77       288.39 o                         
  12 -11   1       5858.98       5963.63       618.11 o                         
  14 -11   1      21946.09      19637.67      1337.63 o                         
  15 -11   1      10950.67      11627.44      1006.37 o                         
  -7 -10   1        959.12       1865.84       522.91 o                         
  -6 -10   1       3135.22       4470.41       652.58 o                         
  -5 -10   1       3221.73       3733.81       499.46 o                         
  -4 -10   1        373.47       1050.81       367.71 o                         
  -3 -10   1        290.29        403.52       209.56 o                         
  -2 -10   1         58.00        -26.28       175.92 o                         
  -1 -10   1         43.36       -181.21       181.21 o                         
   0 -10   1       1046.25        949.66       205.24 o                         
   1 -10   1         48.92        141.82       154.56 o                         
   2 -10   1         54.32        -32.97       135.90 o                         
   3 -10   1          0.02        -93.65       156.45 o                         
   4 -10   1         21.46        -14.78       143.13 o                         
   5 -10   1          6.41          6.44       129.48 o                         
   6 -10   1       3116.27       3289.51       289.76 o                         
   7 -10   1          6.54        236.26       190.56 o                         
   8 -10   1        223.89        260.41       171.86 o                         
   9 -10   1        275.86        309.12       193.28 o                         
  10 -10   1        371.00        868.11       237.46 o                         
  11 -10   1       1106.45        839.74       247.72 o                         
  12 -10   1        163.86       -299.29       299.29 o                         
  13 -10   1        754.79        210.60       423.99 o                         
  14 -10   1       2529.28       2394.23       611.38 o                         
  15 -10   1       1808.31       2424.55       664.90 o                         
  -8  -9   1      11266.38      10876.34       956.78 o                         
  -7  -9   1       9813.65       9117.83       793.49 o                         
  -6  -9   1      12062.46      12318.40       910.74 o                         
  -5  -9   1       7600.93       7238.17       646.08 o                         
  -4  -9   1       4790.72       4030.46       431.79 o                         
  -3  -9   1        980.44       1319.03       323.64 o                         
  -2  -9   1         42.18       -113.66       275.66 o                         
  -1  -9   1       7067.79       7295.07       397.88 o                         
   0  -9   1       3851.53       3707.98       267.48 o                         
   1  -9   1      43722.64      46663.72      1598.58 o                         
   2  -9   1      94482.62      98898.54      3175.45 o                         
   3  -9   1      34896.61      32814.91      1167.06 o                         
   4  -9   1      40223.09      39046.21      1354.47 o                         
   5  -9   1       8983.60       9463.47       442.67 o                         
   6  -9   1       8174.00       8687.36       430.95 o                         
   7  -9   1       2432.04       2896.48       245.81 o                         
   8  -9   1      10469.55      10528.21       496.09 o                         
   9  -9   1        101.88         77.95       174.49 o                         
  10  -9   1       6178.29       6434.71       376.12 o                         
  11  -9   1        317.80        595.86       338.40 o                         
  12  -9   1       9390.39       8926.21       749.20 o                         
  13  -9   1      34780.48      32767.22      1839.40 o                         
  14  -9   1      57628.88      56755.01      2926.97 o                         
  15  -9   1      14318.29      11728.58      1031.24 o                         
  -9  -8   1       1827.55       1752.19       551.35 o                         
  -8  -8   1       1199.41       1392.19       494.01 o                         
  -7  -8   1       1058.23       1632.91       477.53 o                         
  -6  -8   1       1099.93       1782.30       443.67 o                         
  -5  -8   1       1048.45       1427.33       398.07 o                         
  -4  -8   1         27.65        286.98       166.27 o                         
  -3  -8   1        376.37        369.88       168.34 o                         
  -2  -8   1       1361.28       1069.69       186.99 o                         
  -1  -8   1        286.83         90.48       188.93 o                         
   0  -8   1         32.19        194.35       134.36 o                         
   1  -8   1        505.66        848.27       178.40 o                         
   2  -8   1        846.42        955.92       172.10 o                         
   3  -8   1        389.38        253.45       122.05 o                         
   4  -8   1        212.11        161.83       114.73 o                         
   5  -8   1         91.97        244.01       136.62 o                         
   6  -8   1          3.16        -73.97       122.18 o                         
   7  -8   1         82.66        192.51       128.15 o                         
   8  -8   1         84.27        -77.74       143.69 o                         
   9  -8   1        144.78         34.07       130.67 o                         
  10  -8   1         95.57         -8.29       182.33 o                         
  11  -8   1        380.11        432.40       217.76 o                         
  12  -8   1       8841.61      10374.82       819.35 o                         
  13  -8   1      14469.06      16699.20      1143.45 o                         
  14  -8   1       7409.55       7283.88       778.07 o                         
  15  -8   1       2564.94       2466.52       655.37 o                         
  16  -8   1       1089.78       2075.58       647.44 o                         
 -11  -7   1      12294.47      13312.16       999.45 o                         
 -10  -7   1       8369.20       8242.99       786.23 o                         
  -9  -7   1       2788.72       3777.27       437.73 o                         
  -8  -7   1      11473.54      11468.07       597.25 o                         
  -7  -7   1      19469.50      18763.10       794.46 o                         
  -6  -7   1      15105.79      15163.12       659.97 o                         
  -5  -7   1       1831.46       1975.88       256.48 o                         
  -4  -7   1        901.14       1278.10       165.30 o                         
  -3  -7   1      25458.00      26939.70       865.58 o                         
  -2  -7   1       3628.33       3337.63       177.77 o                         
  -1  -7   1        297.10        460.19       159.11 o                         
   0  -7   1     169157.00     170832.73      4224.20 o                         
   1  -7   1     206221.97     206207.59      5080.02 o                         
   2  -7   1      35491.69      37759.73      1275.25 o                         
   3  -7   1      24498.67      24152.28       861.00 o                         
   4  -7   1      21240.89      22034.45      1267.45 o                         
   5  -7   1       2915.20       3211.96       146.45 o                         
   6  -7   1       4442.27       5348.67       217.98 o                         
   7  -7   1      13445.77      14090.53       446.85 o                         
   8  -7   1       3672.71       3341.76       191.44 o                         
   9  -7   1       1000.87       1263.14       191.67 o                         
  10  -7   1        320.79        350.46       176.91 o                         
  11  -7   1      11719.08      12441.11       576.95 o                         
  12  -7   1     127180.14     128497.08      4017.23 o                         
  13  -7   1      84537.09      86276.79      2972.59 o                         
  14  -7   1       5036.96       4638.47       417.97 o                         
  15  -7   1       9881.53       9176.79       584.30 o                         
  16  -7   1       7443.63       7375.40       551.96 o                         
 -11  -6   1       2467.90       3729.53       517.50 o                         
 -10  -6   1        421.68        569.55       315.45 o                         
  -9  -6   1        866.43       1152.59       305.77 o                         
  -8  -6   1      11855.20      11835.78       598.36 o                         
  -7  -6   1       7552.98       7084.65       424.70 o                         
  -6  -6   1        800.90        599.33       191.94 o                         
  -5  -6   1        140.84       -126.31       126.31 o                         
  -4  -6   1        646.39        752.72       132.86 o                         
  -3  -6   1        185.32        344.26       108.40 o                         
  -2  -6   1         91.17        113.68        82.68 o                         
  -1  -6   1        373.25        284.16        83.50 o                         
   0  -6   1        568.66        425.85        81.76 o                         
   1  -6   1          1.54         11.04       112.43 o                         
   2  -6   1        649.85        330.72       222.48 o                         
   3  -6   1       2637.54       1850.46       150.96 o                         
   4  -6   1       2651.94       1725.47       114.15 o                         
   5  -6   1       6951.16       5076.74       198.86 o                         
   6  -6   1        144.76        195.48       136.85 o                         
   7  -6   1        605.85        821.50       120.19 o                         
   8  -6   1         81.82        113.40       107.03 o                         
   9  -6   1        470.53        354.13       129.07 o                         
  10  -6   1       2717.86       2916.13       471.74 o                         
  11  -6   1       2559.00       3481.92       344.10 o                         
  12  -6   1       5415.57       5072.31       722.54 o                         
  13  -6   1       1642.30        845.48       280.31 o                         
  14  -6   1       1275.40       1512.55       528.69 o                         
  15  -6   1       6706.84       7135.34       522.61 o                         
  16  -6   1       1849.58       2054.89       415.29 o                         
 -12  -5   1       7253.72       7024.84       530.16 o                         
 -11  -5   1        324.59        438.85       315.97 o                         
 -10  -5   1        496.25        641.17       287.88 o                         
  -9  -5   1      62673.04      62677.21      2118.00 o                         
  -8  -5   1     206036.64     200989.94      6114.19 o                         
  -7  -5   1      13582.92      13787.19       613.45 o                         
  -6  -5   1        249.38        322.68       227.70 o                         
  -5  -5   1       1599.15       1864.13       161.54 o                         
  -4  -5   1       2552.90       2217.36       153.92 o                         
  -3  -5   1       8342.50       9882.30       336.45 o                         
  -2  -5   1       1291.24       1567.81       126.06 o                         
  -1  -5   1        633.32       1202.95       225.71 o                         
   0  -5   1      42498.39      44646.23      1143.35 o                         
   1  -5   1       6241.01       8557.34       349.16 o                         
   2  -5   1      99694.52     101358.23      3161.04 o                         
   3  -5   1      20224.91      15033.33       426.52 o                         
   4  -5   1      63429.29      62696.89      1582.66 o                         
   5  -5   1      27594.28      32325.86       860.18 o                         
   6  -5   1      17996.01      18050.64       523.38 o                         
   7  -5   1       8006.71       8883.27       313.74 o                         
   8  -5   1       1737.69       1993.18       148.26 o                         
   9  -5   1       3584.53       3741.84       321.41 o                         
  10  -5   1        185.10        525.74       192.54 o                         
  11  -5   1      16399.83      15741.33       847.09 o                         
  12  -5   1      14267.27      14473.11       730.45 o                         
  13  -5   1      19726.11      17052.71       787.37 o                         
  14  -5   1      37987.74      35154.12      1359.19 o                         
  15  -5   1      30838.58      29127.95      1213.09 o                         
  16  -5   1       2900.95       4712.19       721.17 o                         
 -12  -4   1       1972.80       2201.76       411.32 o                         
 -11  -4   1       1431.70       1200.02       493.06 o                         
 -10  -4   1       2740.57       2064.11       313.29 o                         
  -9  -4   1      13819.50      12970.83       751.64 o                         
  -8  -4   1       3780.00       3770.33       305.12 o                         
  -7  -4   1        516.94        468.85       236.10 o                         
  -6  -4   1       2439.48       2247.53       250.41 o                         
  -5  -4   1         38.85        -53.60        95.96 o                         
  -4  -4   1        201.79         79.59       106.45 o                         
  -3  -4   1         41.16          0.23        93.64 o                         
  -2  -4   1        107.91        134.03        67.80 o                         
  -1  -4   1         33.60        -55.24        55.24 o                         
   0  -4   1        401.91        594.53        58.67 o                         
   1  -4   1          5.19         71.73        67.89 o                         
   2  -4   1         55.15        139.20        92.95 o                         
   3  -4   1       1439.13       1035.25        84.66 o                         
   4  -4   1        321.53         74.15        58.64 o                         
   5  -4   1        431.72        172.87        66.60 o                         
   6  -4   1          9.68        -73.11        73.11 o                         
   7  -4   1       1955.85       1581.98       131.74 o                         
   8  -4   1       1160.72       1165.23       165.69 o                         
   9  -4   1        430.43        354.75       164.95 o                         
  10  -4   1        316.54        781.60       208.64 o                         
  11  -4   1        681.29        680.15       229.02 o                         
  12  -4   1       3053.55       3043.96       366.35 o                         
  13  -4   1       3891.08       4342.54       439.98 o                         
  14  -4   1       6510.50       5920.25       467.77 o                         
  15  -4   1       3599.69       3839.35       481.76 o                         
 -13  -3   1       3750.32       4651.42       524.86 o                         
 -12  -3   1       4633.30       4654.73       445.15 o                         
 -11  -3   1       8680.52       9149.11       545.70 o                         
 -10  -3   1      16586.01      18003.35       793.28 o                         
  -9  -3   1      22126.16      21543.13       872.67 o                         
  -8  -3   1      12453.09      12118.84       562.06 o                         
  -7  -3   1      62142.77      62815.80      2035.54 o                         
  -6  -3   1      89745.34      91351.99      2840.62 o                         
  -5  -3   1        915.63       1467.53       125.26 o                         
  -4  -3   1        376.12        428.59        94.29 o                         
  -3  -3   1        827.23        996.44       101.12 o                         
  -2  -3   1      22997.70      24382.16       651.14 o                         
  -1  -3   1        744.29       1214.07        80.35 o                         
   0  -3   1      33707.81      30793.39       963.38 o                         
   1  -3   1      65770.64      69321.77      2157.88 o                         
   2  -3   1      82470.41      93788.15      5164.59 o                         
   3  -3   1      77600.81      71769.47      5145.07 o                         
   4  -3   1      28039.75      29843.62       843.28 o                         
   5  -3   1      26071.14      22903.11      1106.28 o                         
   6  -3   1      24177.49      24682.87       684.65 o                         
   7  -3   1        239.44        636.19       151.28 o                         
   8  -3   1         38.70        -22.32       152.49 o                         
   9  -3   1        390.66        583.07       529.50 o                         
  10  -3   1        547.57        459.32       213.74 o                         
  11  -3   1       3683.56       3558.84       312.02 o                         
  12  -3   1      17802.21      16663.90       760.60 o                         
  13  -3   1      11272.49       9617.15       628.18 o                         
  14  -3   1       4172.86       4823.59       499.06 o                         
  15  -3   1       6710.34       6336.45       506.01 o                         
 -13  -2   1        871.98       1348.42       355.27 o                         
 -12  -2   1        215.22       -221.80       221.80 o                         
 -11  -2   1        909.00        262.87       259.43 o                         
 -10  -2   1       1671.33       1769.42       308.38 o                         
  -9  -2   1        359.88        130.64       198.92 o                         
  -8  -2   1       3817.53       3065.17       263.66 o                         
  -7  -2   1      11452.69       8927.12       731.10 o                         
  -6  -2   1        169.50        448.75       161.03 o                         
  -5  -2   1       2091.54       1500.12       196.82 o                         
  -4  -2   1       1540.43        835.34        95.77 o                         
  -3  -2   1       5769.21       2630.07       293.42 o                         
  -2  -2   1       1121.48        375.70        69.98 o                         
  -1  -2   1        187.87        219.51        62.16 o                         
   0  -2   1         12.54         62.93        34.99 o                         
   1  -2   1         48.69       1089.61       227.59 o                         
   2  -2   1        999.67        312.96        44.08 o                         
   3  -2   1       2791.65        934.58        73.02 o                         
   4  -2   1        121.43        -47.14        48.87 o                         
   5  -2   1       2586.90       2053.40       113.27 o                         
   6  -2   1        993.95        737.61       121.96 o                         
   7  -2   1         11.26        230.10       102.22 o                         
   8  -2   1        648.36        606.89       172.76 o                         
   9  -2   1       1308.97       1476.12       239.53 o                         
  10  -2   1        237.52        282.55       305.57 o                         
  11  -2   1        678.35        425.70       207.08 o                         
  12  -2   1       2600.70       1988.23       322.11 o                         
  13  -2   1       2170.73       2329.59       358.43 o                         
  14  -2   1        547.43        -52.01       281.66 o                         
  15  -2   1       1254.97       1404.32       366.52 o                         
 -14  -1   1         44.01        856.20       327.82 o                         
 -13  -1   1       2378.48       2451.77       408.46 o                         
 -12  -1   1       2412.10       3297.48       631.18 o                         
 -11  -1   1      10872.55      11176.88       584.88 o                         
 -10  -1   1      15979.74      15006.97       676.17 o                         
  -9  -1   1      13764.19      13970.97       627.45 o                         
  -8  -1   1      11016.35      12068.40       548.03 o                         
  -7  -1   1       4787.19       5230.46       340.45 o                         
  -6  -1   1      28920.79      29026.62      1006.97 o                         
  -5  -1   1       2803.88       2288.75       222.75 o                         
  -4  -1   1         18.91        302.01       105.94 o                         
  -3  -1   1         63.39       1556.02       208.50 o                         
  -2  -1   1        155.98        422.01        53.85 o                         
  -1  -1   1      28697.42      28344.31       717.37 o                         
   2  -1   1      73938.12      71003.88      1762.19 o                         
   3  -1   1      11278.46      10726.20       392.42 o                         
   4  -1   1       4807.52       5959.12       200.02 o                         
   5  -1   1        769.81        581.85       127.74 o                         
   6  -1   1        171.14        421.37       122.40 o                         
   7  -1   1      14540.00      17482.52      2642.50 o                         
   8  -1   1      40677.22      39712.40      1360.93 o                         
   9  -1   1       2627.83       2801.42       382.42 o                         
  10  -1   1       4616.20       4559.41       332.49 o                         
  11  -1   1      32477.70      29127.27      1115.19 o                         
  12  -1   1      48378.16      44628.00      1603.03 o                         
  13  -1   1      36540.82      36292.01      1380.43 o                         
  14  -1   1      12970.68      10029.77       907.54 o                         
  15  -1   1      13071.67      11130.55       958.59 o                         
 -14   0   1         89.07       -275.77       275.77 o                         
 -13   0   1       1112.51        818.14       311.25 o                         
 -12   0   1       5735.73       5215.25       574.60 o                         
 -11   0   1       4883.98       3779.02       433.99 o                         
 -10   0   1        892.62        775.54       234.08 o                         
  -9   0   1       1469.89       1016.36       219.57 o                         
  -8   0   1       1823.18       1264.13       440.33 o                         
  -7   0   1        918.17        952.44       187.34 o                         
  -6   0   1         95.27        -75.83       107.24 o                         
  -5   0   1        118.73        -33.77        94.41 o                         
  -4   0   1         35.92         25.61        55.18 o                         
  -3   0   1       2008.13        731.86       113.11 o                         
  -2   0   1       1200.08        103.21        53.21 o                         
  -1   0   1          3.63        -15.67        15.67 o                         
   1   0   1        303.57        -25.95        25.95 o                         
   2   0   1         27.61        114.13        55.66 o                         
   3   0   1       1699.47        642.73       177.93 o                         
   4   0   1        288.85        155.06        90.28 o                         
   5   0   1       2033.78       1244.29       156.13 o                         
   6   0   1       2732.00       1837.72       189.27 o                         
   7   0   1       2564.63       2793.31       241.40 o                         
   8   0   1       1037.69       1185.67       211.96 o                         
   9   0   1       1258.37        961.72       211.58 o                         
  10   0   1        412.69        198.18       247.43 o                         
  11   0   1      13335.92      10855.53       565.79 o                         
  12   0   1      16902.41      16278.29       768.40 o                         
  13   0   1       8285.30       7301.35       496.92 o                         
  14   0   1       1827.08       1284.14       358.82 o                         
 -15   1   1       1735.58       2925.60       435.42 o                         
 -14   1   1         52.21       -262.13       262.13 o                         
 -13   1   1       6759.87       5860.14       444.60 o                         
 -12   1   1      27961.30      27736.46      1088.25 o                         
 -11   1   1      25847.86      26747.38      1039.23 o                         
 -10   1   1      20406.34      20947.11      1465.88 o                         
  -9   1   1      92315.83      87625.04      2779.94 o                         
  -8   1   1     106247.15     115834.87     10498.76 o                         
  -7   1   1      34954.85      34903.70      1234.39 o                         
  -6   1   1       8197.63       7557.69       332.13 o                         
  -5   1   1       1605.05       1737.38       139.04 o                         
  -4   1   1      28007.97      33346.95      1292.36 o                         
  -3   1   1      10416.95      10003.93       752.51 o                         
  -2   1   1      36258.32      30772.86       963.61 o                         
   1   1   1       4574.79       7917.53       264.99 o                         
   2   1   1       6843.40       5170.72       273.00 o                         
   3   1   1     134889.44     130802.35      3248.40 o                         
   4   1   1       6917.51       8517.25       645.85 o                         
   5   1   1      20056.97      19359.78       700.37 o                         
   6   1   1       1624.44       2094.59       221.13 o                         
   7   1   1      27894.29      27168.44       983.40 o                         
   8   1   1       5378.75       5562.79       343.90 o                         
   9   1   1       1548.78       1298.00       232.36 o                         
  10   1   1      97648.41      85813.63      4828.74 o                         
  11   1   1     150964.31     141297.31      9230.58 o                         
  12   1   1      48405.32      44272.12      1606.92 o                         
  13   1   1      14154.76      11861.56       741.72 o                         
  14   1   1       7523.10       5836.62       473.43 o                         
 -15   2   1          8.29       -299.22       299.22 o                         
 -14   2   1        205.52        662.22       746.80 o                         
 -13   2   1        510.82        295.21       602.00 o                         
 -12   2   1       1550.16       1460.86       292.95 o                         
 -11   2   1        390.79        406.94       188.92 o                         
 -10   2   1       3196.94       3173.68       329.16 o                         
  -9   2   1      19673.75      17702.44       730.78 o                         
  -8   2   1       6841.26       6562.27       368.75 o                         
  -7   2   1         36.35         82.32       123.02 o                         
  -6   2   1         71.18        128.98        74.59 o                         
  -5   2   1       1835.61       1718.64       110.27 o                         
  -4   2   1       1843.91       1006.62        80.21 o                         
  -3   2   1        264.62         55.66        45.51 o                         
  -2   2   1          8.97        -24.20        30.48 o                         
  -1   2   1         48.69        118.36        24.74 o                         
   0   2   1         22.57        134.74        31.49 o                         
   1   2   1        203.96        124.64        45.97 o                         
   2   2   1      11998.44       4080.84       278.92 o                         
   3   2   1       1429.91        876.95        88.48 o                         
   4   2   1       1235.51        590.21        78.73 o                         
   5   2   1      10832.26       7609.21       320.64 o                         
   6   2   1        790.79        740.40       171.48 o                         
   7   2   1          7.59         80.27       156.86 o                         
   8   2   1        174.90       -142.39       142.39 o                         
   9   2   1        146.21        141.01       180.24 o                         
  10   2   1       5042.05       4470.42       353.23 o                         
  11   2   1       4802.79       4355.95       502.14 o                         
  12   2   1       1599.97       1606.28       334.26 o                         
  13   2   1       1573.24       1049.54       320.95 o                         
 -15   3   1        476.54        309.61       485.75 o                         
 -14   3   1        325.21        481.23       308.01 o                         
 -13   3   1       6121.00       6046.11       521.81 o                         
 -12   3   1      12673.71      12052.61       617.35 o                         
 -11   3   1       2487.74       3266.39       349.60 o                         
 -10   3   1      96097.55      98425.99      3104.18 o                         
  -9   3   1     196100.34     196143.16      5917.23 o                         
  -8   3   1      18930.22      20238.98       687.85 o                         
  -7   3   1       2062.58       2427.13       142.84 o                         
  -6   3   1      16571.09      18830.55       943.17 o                         
  -5   3   1      14879.71      14539.34       502.70 o                         
  -4   3   1       5368.79       4797.70       177.60 o                         
  -3   3   1      25629.80      23339.35       628.34 o                         
  -2   3   1      48026.56      60831.84      1514.55 o                         
  -1   3   1        473.84        601.38        93.72 o                         
   0   3   1       4231.71       3591.16       126.94 o                         
   1   3   1     310022.09     310628.84      7585.39 o                         
   2   3   1     261507.06     265495.59      8870.12 o                         
   3   3   1      47916.51      44909.53      1160.26 o                         
   4   3   1       4231.75       4036.24       174.79 o                         
   5   3   1       3118.02       3125.09       290.79 o                         
   6   3   1      27831.80      31237.23      1779.69 o                         
   7   3   1         52.61          3.83       145.58 o                         
   8   3   1        186.17        148.97       191.05 o                         
   9   3   1        320.04        547.38       235.93 o                         
  10   3   1        472.11       1062.33       415.75 o                         
  11   3   1       5282.25       4614.08       420.76 o                         
  12   3   1      17637.87      17014.41       811.79 o                         
  13   3   1      13365.95      13137.88       731.48 o                         
 -16   4   1        368.99        512.03       339.10 o                         
 -15   4   1       1043.03        847.72       336.91 o                         
 -14   4   1        345.50        171.53       323.33 o                         
 -13   4   1        881.14        923.77       387.03 o                         
 -12   4   1        462.99        315.16       228.78 o                         
 -11   4   1        222.94         76.71       279.27 o                         
 -10   4   1       6372.91       5400.59       353.46 o                         
  -9   4   1       4373.65       3838.21       277.17 o                         
  -8   4   1       2207.39       2011.22       161.09 o                         
  -7   4   1       1875.09       1569.17       134.75 o                         
  -6   4   1        191.77        241.75        80.48 o                         
  -5   4   1       1721.59       1271.71       104.78 o                         
  -4   4   1       3172.64       1980.08       186.02 o                         
  -3   4   1       1517.25        681.67        67.01 o                         
  -2   4   1        414.15         32.63        65.58 o                         
  -1   4   1        147.60         58.38        35.28 o                         
   0   4   1        538.86        225.77        53.61 o                         
   1   4   1       1749.60       1378.40        98.59 o                         
   2   4   1        505.61        430.18        78.95 o                         
   3   4   1        270.52        240.84        78.83 o                         
   4   4   1       1980.99       2106.25       250.07 o                         
   5   4   1        974.25       1073.79       224.20 o                         
   6   4   1        117.70       -132.45       142.68 o                         
   7   4   1          0.53        -43.50       160.21 o                         
   8   4   1          9.75       -100.24       194.57 o                         
   9   4   1        151.45         20.86       344.91 o                         
  10   4   1        409.80        341.90       254.44 o                         
  11   4   1        506.98        109.65       257.75 o                         
  12   4   1       5214.06       5226.56       460.79 o                         
 -16   5   1        180.52        310.83       366.15 o                         
 -15   5   1       3006.91       4118.88       484.15 o                         
 -14   5   1       1691.19       2103.21       380.24 o                         
 -13   5   1       8700.89       8747.13       527.37 o                         
 -12   5   1        878.06        553.12       311.82 o                         
 -11   5   1      13057.74      12982.66       607.37 o                         
 -10   5   1      59159.61      63956.45      2211.73 o                         
  -9   5   1       5590.67       5539.45       253.63 o                         
  -8   5   1      27784.13      29399.01       913.94 o                         
  -7   5   1     117048.73     121390.20      3039.07 o                         
  -6   5   1      24176.64      25047.68       694.68 o                         
  -5   5   1        511.18        337.70        83.00 o                         
  -4   5   1        656.76        193.16        62.17 o                         
  -3   5   1       2125.40       2453.04       112.11 o                         
  -2   5   1       6111.94       7420.69       314.60 o                         
  -1   5   1      28969.76      30163.82       789.14 o                         
   0   5   1      33771.86      32460.26       851.72 o                         
   1   5   1      16267.08      18461.92       613.76 o                         
   2   5   1      44384.34      42616.96      1769.25 o                         
   3   5   1      11078.43      12016.38       386.46 o                         
   4   5   1      16007.63      16288.19       674.59 o                         
   5   5   1       3974.10       3702.13       274.73 o                         
   6   5   1        104.06         -9.81       151.21 o                         
   7   5   1         62.14         50.47       184.49 o                         
   8   5   1       4448.14       4928.87       363.41 o                         
   9   5   1       2526.28       3470.10       408.59 o                         
  10   5   1       6972.01       5126.00       419.14 o                         
  11   5   1       6914.12       6243.90       474.74 o                         
  12   5   1       9473.71       8962.78       813.76 o                         
 -16   6   1          0.60         36.48       343.30 o                         
 -15   6   1        258.73        448.81       434.01 o                         
 -14   6   1        260.53        289.98       444.59 o                         
 -13   6   1       1568.45       1844.23       319.89 o                         
 -12   6   1         50.85        -28.02       295.92 o                         
 -11   6   1       1924.02       2194.60       302.37 o                         
 -10   6   1       1094.16        388.16       200.28 o                         
  -9   6   1        278.45        328.93       119.61 o                         
  -8   6   1       4830.11       4368.76       247.34 o                         
  -7   6   1       1611.10       1401.75       151.75 o                         
  -6   6   1        219.30        102.39        79.92 o                         
  -5   6   1         48.02        -38.20        66.04 o                         
  -4   6   1        786.90        682.52        72.87 o                         
  -3   6   1         41.84         47.37        84.02 o                         
  -2   6   1         72.02        103.84       100.16 o                         
  -1   6   1         94.87        190.06        86.80 o                         
   0   6   1        512.81        401.32        86.42 o                         
   1   6   1        932.47        962.75       119.67 o                         
   2   6   1        808.18        664.86       114.86 o                         
   3   6   1        594.80        767.88       122.63 o                         
   4   6   1       2095.55       1944.12       165.04 o                         
   5   6   1        606.65        762.63       186.42 o                         
   6   6   1         28.38        259.61       285.53 o                         
   7   6   1         84.45        227.20       204.12 o                         
   8   6   1       1988.55       2672.10       351.48 o                         
   9   6   1         80.90         62.29       348.17 o                         
  10   6   1        366.02        385.08       296.11 o                         
  11   6   1       3855.23       5157.46       503.02 o                         
 -16   7   1         86.41        -11.35       347.30 o                         
 -15   7   1       1674.65       2777.93       418.89 o                         
 -14   7   1       5040.06       5101.37       464.66 o                         
 -13   7   1      10228.45       8607.04       524.28 o                         
 -12   7   1      33059.63      31893.97      1188.99 o                         
 -11   7   1      27930.74      26172.46       988.17 o                         
 -10   7   1      24450.59      24146.44      1331.43 o                         
  -9   7   1       6569.95       6583.64       283.18 o                         
  -8   7   1      32313.56      33213.97       925.25 o                         
  -7   7   1       3136.12       3826.99       376.57 o                         
  -6   7   1      10629.86      11936.71       377.36 o                         
  -5   7   1       3469.50       3761.52       159.65 o                         
  -4   7   1       7165.62       7131.36       338.65 o                         
  -3   7   1        802.53        828.26       139.46 o                         
  -2   7   1      33122.42      34818.07      1186.10 o                         
  -1   7   1     141454.48     143504.36      3555.25 o                         
   0   7   1     144051.17     140844.16      3670.72 o                         
   1   7   1      24027.96      25960.98       727.77 o                         
   2   7   1      24786.18      25338.89      1028.30 o                         
   3   7   1      19507.72      21465.29      1070.77 o                         
   4   7   1      10747.91      10249.52       445.78 o                         
   5   7   1       5622.58       6450.57       431.76 o                         
   6   7   1        215.49        217.60       181.50 o                         
   7   7   1       9003.40       9850.24       524.68 o                         
   8   7   1        924.22       1094.78       281.66 o                         
   9   7   1       5183.83       5618.10       695.58 o                         
  10   7   1      13162.82      14036.07       745.87 o                         
  11   7   1      30981.73      31976.09      1761.57 o                         
 -16   8   1        229.97       1447.96       609.62 o                         
 -15   8   1         14.03        510.59       504.03 o                         
 -14   8   1       4115.57       5457.52       673.08 o                         
 -13   8   1       3777.69       4698.46       555.19 o                         
 -12   8   1       7592.78       8331.36       709.40 o                         
 -11   8   1       1259.15       1420.69       251.00 o                         
 -10   8   1       2081.22       2187.15       249.01 o                         
  -9   8   1         98.04         57.99       118.70 o                         
  -8   8   1        685.07        394.02       166.76 o                         
  -7   8   1        379.99        389.41       144.70 o                         
  -6   8   1        117.82        204.90       139.68 o                         
  -5   8   1       1544.47       1178.58       200.42 o                         
  -4   8   1          7.57         31.78       113.34 o                         
  -3   8   1        530.29        280.55       130.35 o                         
  -2   8   1        235.40         -3.59       121.09 o                         
  -1   8   1       1634.10       1778.37       226.80 o                         
   0   8   1       1419.29       1421.87       200.14 o                         
   1   8   1          7.56        131.45       236.79 o                         
   2   8   1        111.17         14.14       157.79 o                         
   3   8   1       3986.48       3436.61       270.26 o                         
   4   8   1         16.32         54.81       235.89 o                         
   5   8   1         20.96         38.26       245.91 o                         
   6   8   1       2905.59       3838.37       590.29 o                         
   7   8   1          0.35          1.10       387.53 o                         
   8   8   1          8.66         38.37       415.94 o                         
   9   8   1        728.54        761.84       501.07 o                         
 -16   9   1        905.66       2460.74       675.19 o                         
 -15   9   1        761.11        918.99       560.47 o                         
 -14   9   1      18494.51      19016.94      1276.45 o                         
 -13   9   1      21324.75      21215.57      1323.97 o                         
 -12   9   1       8410.18       9070.18       739.96 o                         
 -11   9   1      12611.54      12218.16       856.82 o                         
 -10   9   1      87574.43      91982.55      3004.91 o                         
  -9   9   1      75608.66      77478.15      2549.38 o                         
  -8   9   1       3023.26       3411.43       260.23 o                         
  -7   9   1      26637.30      27231.73      1002.42 o                         
  -6   9   1       1186.78       1883.44       232.70 o                         
  -5   9   1        485.67       1097.74       179.65 o                         
  -4   9   1       2102.35       2186.45       280.30 o                         
  -3   9   1      26139.47      25601.91       946.63 o                         
  -2   9   1     402554.94     403376.97     12393.26 o                         
  -1   9   1     368495.84     360458.47     11105.47 o                         
   0   9   1       1094.54       1463.23       221.60 o                         
   1   9   1      21842.09      23446.79       902.13 o                         
   2   9   1      41786.82      40677.11      1436.08 o                         
   3   9   1       6947.57       7073.61       409.97 o                         
   4   9   1       6433.87       5884.41       537.14 o                         
   5   9   1      61292.43      63559.93      3096.12 o                         
   6   9   1      32634.70      33642.32      1861.93 o                         
   7   9   1       1325.82       3619.81       647.41 o                         
   8   9   1       2252.73       3324.51       691.15 o                         
 -15  10   1         47.87         60.22       459.99 o                         
 -14  10   1         58.46        -66.43       387.52 o                         
 -13  10   1         46.77        205.47       361.68 o                         
 -12  10   1       1982.38       2360.18       506.28 o                         
 -11  10   1       5737.07       6360.77       522.71 o                         
 -10  10   1       7672.34       7853.56       452.77 o                         
  -9  10   1       2852.75       3287.46       297.86 o                         
  -8  10   1       2164.81       2419.00       283.50 o                         
  -7  10   1        101.35        -66.86       169.60 o                         
  -6  10   1         46.43       -112.54       146.19 o                         
  -5  10   1       1566.27       1321.50       244.98 o                         
  -4  10   1         14.48        129.37       162.12 o                         
  -3  10   1        171.55        297.32       172.96 o                         
  -2  10   1        831.89        840.71       189.17 o                         
  -1  10   1        419.03        179.16       167.73 o                         
   0  10   1        113.18       -158.82       158.82 o                         
   1  10   1       1097.20       1778.77       263.55 o                         
   2  10   1       3640.73       3105.32       308.66 o                         
   3  10   1        259.91        135.27       264.29 o                         
   4  10   1        409.67        606.41       337.30 o                         
   5  10   1       3547.17       3318.68       559.57 o                         
   6  10   1       1139.77       1376.24       488.32 o                         
   7  10   1         33.96        159.88       393.28 o                         
 -15  11   1       5577.31       6019.90       729.96 o                         
 -14  11   1       1293.69       1802.53       504.30 o                         
 -13  11   1       2437.29       3585.46       611.53 o                         
 -12  11   1      18363.35      16869.66      1108.59 o                         
 -11  11   1     114718.00     117548.13      3824.45 o                         
 -10  11   1      96206.52      95131.70      3128.56 o                         
  -9  11   1       3370.88       3477.93       354.09 o                         
  -8  11   1       1372.15       1934.51       278.99 o                         
  -7  11   1       5897.08       5403.55       357.35 o                         
  -6  11   1        267.62        170.39       180.38 o                         
  -5  11   1       3606.69       3498.53       285.08 o                         
  -4  11   1      28903.09      28498.12      1077.84 o                         
  -3  11   1      13387.09      13630.62       623.41 o                         
  -2  11   1        791.74       1327.18       237.66 o                         
  -1  11   1      10877.50      10652.67       533.24 o                         
   0  11   1      74300.43      72575.82      2446.38 o                         
   1  11   1      62216.34      65381.53      2843.10 o                         
   2  11   1      20557.30      19373.54       837.75 o                         
   3  11   1       7476.83       6908.68       601.17 o                         
   4  11   1      18906.80      16934.41      1113.11 o                         
   5  11   1       7550.71       8485.47       754.62 o                         
   6  11   1        881.86        989.13       437.51 o                         
 -15  12   1         19.50        440.02       504.34 o                         
 -14  12   1        592.73         66.95       395.86 o                         
 -13  12   1       1843.27       2103.57       512.56 o                         
 -12  12   1       1082.63       1434.59       317.77 o                         
 -11  12   1        702.77        869.56       275.46 o                         
 -10  12   1        670.19        691.15       300.31 o                         
  -9  12   1         85.88         38.82       211.14 o                         
  -8  12   1         35.00        306.89       223.06 o                         
  -7  12   1        108.72        151.39       187.51 o                         
  -6  12   1        448.57        470.28       321.33 o                         
  -5  12   1         62.71         79.48       192.16 o                         
  -4  12   1        172.24        641.81       226.50 o                         
  -3  12   1        291.81        495.81       224.78 o                         
  -2  12   1         84.31       -189.70       189.70 o                         
  -1  12   1        152.99        195.85       207.16 o                         
   0  12   1        109.99        168.13       335.52 o                         
   1  12   1        745.45        663.49       340.24 o                         
   2  12   1        104.39        230.20       281.71 o                         
   3  12   1        160.39        238.22       360.02 o                         
   4  12   1        237.68        420.30       403.43 o                         
 -14  13   1       5307.34       5367.00       782.25 o                         
 -13  13   1       2386.96       2803.01       598.22 o                         
 -12  13   1        570.65       1306.89       333.92 o                         
 -11  13   1      11507.94      11131.15       613.89 o                         
 -10  13   1      10277.34       9641.69       580.28 o                         
  -9  13   1       8407.21       9120.36       522.12 o                         
  -8  13   1      27442.59      28083.52      1118.15 o                         
  -7  13   1       1550.41       2062.54       313.72 o                         
  -6  13   1        241.58        143.27       225.62 o                         
  -5  13   1       1936.87       2684.30       786.59 o                         
  -4  13   1        640.94        596.16       262.85 o                         
  -3  13   1       9998.47       9899.51       547.04 o                         
  -2  13   1      18492.16      17435.21       801.11 o                         
  -1  13   1      11279.51      11108.53       599.31 o                         
   0  13   1      18885.26      17582.42      1193.94 o                         
   1  13   1      14482.08      12800.39       674.10 o                         
   2  13   1      13895.98      12114.73       908.34 o                         
   3  13   1       5757.50       6173.72       645.83 o                         
 -13  14   1        926.75       1811.13       538.15 o                         
 -12  14   1        478.29       1041.48       488.77 o                         
 -11  14   1        432.56        638.60       290.35 o                         
 -10  14   1       2279.80       2406.73       683.89 o                         
  -9  14   1        177.09         96.80       254.65 o                         
  -8  14   1        473.62        642.69       293.32 o                         
  -7  14   1          3.12       -102.42       299.68 o                         
  -6  14   1         36.71       -142.08       440.06 o                         
  -5  14   1        314.26        445.40       262.63 o                         
  -4  14   1         47.60        -93.41       220.08 o                         
  -3  14   1         18.46        -93.89       320.36 o                         
  -2  14   1         63.37        316.46       248.88 o                         
  -1  14   1        796.95       1295.01       333.54 o                         
   0  14   1         22.41        261.68       282.63 o                         
   1  14   1        349.71        -16.57       326.06 o                         
 -12  15   1      21922.47      19525.52      1344.00 o                         
 -11  15   1      11435.16      11611.92       815.50 o                         
 -10  15   1       8978.74       9012.72       573.69 o                         
  -9  15   1       9179.55       9812.15       590.02 o                         
  -8  15   1       7191.14       6941.08       497.41 o                         
  -7  15   1        945.17        411.34       358.85 o                         
  -6  15   1       1870.45       2886.23       572.49 o                         
  -5  15   1       3738.97       4505.62       470.19 o                         
  -4  15   1       3097.55       3697.20       440.74 o                         
  -3  15   1      15602.79      14101.90       738.26 o                         
  -2  15   1      53961.71      53681.35      1986.11 o                         
  -1  15   1      28417.74      28249.28      1524.74 o                         
   0  15   1      12687.51      13545.42      1129.88 o                         
 -11  16   1       2101.48       2177.77       631.78 o                         
 -10  16   1         74.84        426.96       531.49 o                         
  -9  16   1          6.48        789.61       352.86 o                         
  -8  16   1        887.83       1087.32       362.63 o                         
  -7  16   1        201.93        444.86       325.73 o                         
  -6  16   1        215.44         72.75       487.61 o                         
  -5  16   1          1.30       -103.25       309.07 o                         
  -4  16   1         20.23        212.82       309.09 o                         
  -3  16   1        302.94        991.18       616.81 o                         
  -2  16   1        413.14       1367.60       696.41 o                         
   2 -16   2       2417.62       3783.46       835.42 o                         
   3 -16   2       5122.46       5124.85      1205.87 o                         
   4 -16   2      13181.16      12789.02       714.80 o                         
   5 -16   2      18850.85      17739.34       875.66 o                         
   6 -16   2      20023.35      18618.79       892.11 o                         
   7 -16   2      12758.93      12822.72      1088.93 o                         
   8 -16   2      17137.63      16597.85       841.12 o                         
   9 -16   2       6329.54       5488.54       466.42 o                         
  10 -16   2       3019.83       4067.74       760.09 o                         
  11 -16   2       2067.79       2242.49       616.30 o                         
   0 -15   2         79.81       -196.63       306.75 o                         
   1 -15   2         97.72        195.90       307.57 o                         
   2 -15   2        226.88        -58.74       277.81 o                         
   3 -15   2         54.07        -79.79       253.05 o                         
   4 -15   2         34.78       -227.80       259.27 o                         
   5 -15   2        132.80        239.88       264.81 o                         
   6 -15   2         65.66        252.54       274.16 o                         
   7 -15   2        234.21       -117.65       334.33 o                         
   8 -15   2          8.90        157.31       263.86 o                         
   9 -15   2        456.78        774.41       319.34 o                         
  10 -15   2        114.70        181.81       293.47 o                         
  11 -15   2         24.09        340.93       318.56 o                         
  12 -15   2        970.39       1019.85       545.65 o                         
  -2 -14   2        496.66        601.22       421.34 o                         
  -1 -14   2        346.31        572.73       319.81 o                         
   0 -14   2          1.44        289.04       297.56 o                         
   1 -14   2       3836.43       4441.09       424.32 o                         
   2 -14   2       2291.19       2542.66       368.85 o                         
   3 -14   2       2474.94       2857.65       373.91 o                         
   4 -14   2      17089.61      15964.75       756.00 o                         
   5 -14   2      23408.00      21547.67      1221.92 o                         
   6 -14   2      25436.52      24121.89      1014.06 o                         
   7 -14   2      12071.11      12065.59       644.16 o                         
   8 -14   2        394.33        486.51       396.94 o                         
   9 -14   2       7233.16       7660.07       496.65 o                         
  10 -14   2        262.39        205.85       264.86 o                         
  11 -14   2       2566.27       3505.17       412.87 o                         
  12 -14   2       7825.97       7654.59       520.58 o                         
  13 -14   2      16316.67      16135.06      1154.34 o                         
  -3 -13   2         84.39        226.19       418.00 o                         
  -2 -13   2          6.83        208.05       360.07 o                         
  -1 -13   2         88.56        143.88       255.49 o                         
   0 -13   2         81.94        220.40       256.64 o                         
   1 -13   2        160.93        -38.59       222.46 o                         
   2 -13   2        475.77        551.16       256.91 o                         
   3 -13   2         47.50        -78.65       211.76 o                         
   4 -13   2         79.46        362.86       220.46 o                         
   5 -13   2         96.83        -89.79       227.78 o                         
   6 -13   2        106.35        -25.21       221.25 o                         
   7 -13   2        113.04        221.13       285.95 o                         
   8 -13   2         82.93         40.20       223.14 o                         
   9 -13   2        108.79        -56.32       233.90 o                         
  10 -13   2        780.33        884.81       294.63 o                         
  11 -13   2          0.50        -54.77       249.92 o                         
  12 -13   2         29.74       -248.96       346.25 o                         
  13 -13   2        318.94       1365.25       489.53 o                         
  14 -13   2        364.57       1018.72       474.22 o                         
  -5 -12   2      31096.21      29955.41      1746.76 o                         
  -4 -12   2      11427.48       9937.33       821.68 o                         
  -3 -12   2       3595.13       4471.74       627.86 o                         
  -2 -12   2       5432.97       4816.85       388.27 o                         
  -1 -12   2       3718.99       3588.02       367.72 o                         
   0 -12   2      21165.81      20956.32       892.83 o                         
   1 -12   2       5384.10       5588.33       388.69 o                         
   2 -12   2        760.80       1283.55       261.63 o                         
   3 -12   2     105883.80     102684.99      3365.89 o                         
   4 -12   2     183360.38     177071.89      5619.79 o                         
   5 -12   2      30482.15      30733.24      1173.97 o                         
   6 -12   2        827.10       1037.97       236.51 o                         
   7 -12   2      46105.97      45175.62      1612.66 o                         
   8 -12   2      14150.79      15479.15      1322.83 o                         
   9 -12   2       1016.19       1332.94       289.15 o                         
  10 -12   2       4836.79       5164.22       558.77 o                         
  11 -12   2      11737.90      10245.87       635.39 o                         
  12 -12   2       1026.65       1837.28       498.54 o                         
  13 -12   2        865.11        528.72       444.54 o                         
  -6 -11   2       5591.19       5683.80       654.99 o                         
  -5 -11   2       6442.57       5343.75       606.24 o                         
  -3 -11   2        256.42        640.72       347.61 o                         
  -2 -11   2          7.69        -43.48       199.46 o                         
  -1 -11   2        563.63        465.43       210.34 o                         
   0 -11   2         40.93       -162.11       165.86 o                         
   1 -11   2        960.37        667.61       294.24 o                         
   2 -11   2          4.59       -169.10       169.10 o                         
   3 -11   2       1371.03       1671.11       255.16 o                         
   4 -11   2         99.89         -2.30       168.07 o                         
   5 -11   2        227.43        266.49       179.22 o                         
   6 -11   2       1770.57       1646.67       527.17 o                         
   7 -11   2       2148.56       2985.89       302.48 o                         
   8 -11   2       2055.64       2138.79       322.29 o                         
   9 -11   2        457.13        369.28       197.12 o                         
  10 -11   2        109.81        298.35       208.00 o                         
  11 -11   2        256.99        379.11       225.32 o                         
  12 -11   2       1275.59       1806.84       476.80 o                         
  13 -11   2       1475.79        564.42       448.24 o                         
  14 -11   2       5620.84       6411.32       690.76 o                         
  15 -11   2       6939.44       7920.95       858.85 o                         
  -7 -10   2      15628.16      15217.79      1120.04 o                         
  -6 -10   2      73527.18      73967.48      3597.96 o                         
  -5 -10   2      88903.79      87219.80      4106.87 o                         
  -4 -10   2      24713.47      22280.81      1286.88 o                         
  -3 -10   2        181.45        404.68       328.68 o                         
  -2 -10   2        160.56        216.74       206.74 o                         
  -1 -10   2      14339.98      14876.70       657.19 o                         
   0 -10   2       7317.05       7742.88       456.24 o                         
   1 -10   2        161.94        245.27       174.77 o                         
   2 -10   2       2715.88       2964.09       266.43 o                         
   3 -10   2      16960.38      17999.18       732.86 o                         
   4 -10   2       3364.82       3981.60       472.57 o                         
   5 -10   2      73043.42      68645.14      2274.61 o                         
   6 -10   2     265585.00     261678.81     12855.64 o                         
   7 -10   2     103145.31     103146.18      3331.65 o                         
   8 -10   2       2185.22       2955.16       394.19 o                         
   9 -10   2       4828.77       4332.40       313.69 o                         
  10 -10   2       9432.27       9933.54       507.33 o                         
  11 -10   2        396.47        529.18       338.87 o                         
  12 -10   2       2009.31       2937.49       543.77 o                         
  13 -10   2       9185.08       9022.09       811.48 o                         
  14 -10   2      11683.66       9909.23       898.44 o                         
  15 -10   2       8594.52       8106.69       852.10 o                         
  -8  -9   2        519.06        807.51       516.20 o                         
  -7  -9   2       2525.03       3240.16       597.09 o                         
  -6  -9   2       7129.76       8875.22       759.88 o                         
  -5  -9   2       3407.56       3370.51       458.89 o                         
  -4  -9   2       1076.94        795.81       302.69 o                         
  -3  -9   2          9.64         15.74       151.57 o                         
  -2  -9   2         85.91        407.63       307.14 o                         
  -1  -9   2         34.80       -148.47       148.47 o                         
   0  -9   2         80.29        187.82       134.91 o                         
   1  -9   2       1892.94       1558.51       228.17 o                         
   2  -9   2        169.37        339.67       158.84 o                         
   3  -9   2         91.12        -71.66       125.88 o                         
   4  -9   2       3557.40       2937.69       387.32 o                         
   5  -9   2       1670.73       1563.24       213.77 o                         
   6  -9   2       2602.12       2939.46       243.93 o                         
   7  -9   2       1719.49       1637.27       237.54 o                         
   8  -9   2        225.62        111.52       143.48 o                         
   9  -9   2        191.43         60.91       263.58 o                         
  10  -9   2        230.59         85.36       345.87 o                         
  11  -9   2        359.52         86.56       303.00 o                         
  12  -9   2       1719.62       1598.59       471.45 o                         
  13  -9   2        644.42       1992.61       529.02 o                         
  14  -9   2       1585.08       1696.34       587.27 o                         
  15  -9   2       1692.43       2739.07       667.73 o                         
  -9  -8   2      11151.57      11742.63       992.36 o                         
  -8  -8   2      10156.98      10361.71       881.50 o                         
  -7  -8   2      15988.36      17292.10      1152.74 o                         
  -6  -8   2      25671.01      26753.15      1517.21 o                         
  -5  -8   2       9945.23      10256.93       748.58 o                         
  -4  -8   2      15207.14      15061.55       652.44 o                         
  -3  -8   2       8408.24       9207.45       457.23 o                         
  -2  -8   2      16029.29      15662.98       648.03 o                         
  -1  -8   2         16.19        -29.13       125.32 o                         
   0  -8   2       1027.41       1481.12       203.74 o                         
   1  -8   2       1654.41       2099.28       212.67 o                         
   2  -8   2      38928.32      39764.11      1360.40 o                         
   3  -8   2       4265.96       4735.24       310.19 o                         
   4  -8   2      52514.89      55744.48      1838.63 o                         
   5  -8   2      30721.54      32202.20      1648.83 o                         
   6  -8   2      14131.72      14472.65       589.05 o                         
   7  -8   2      38254.75      39271.39      1353.72 o                         
   8  -8   2      10475.04       9651.66       453.27 o                         
   9  -8   2       1586.18       2180.22       197.49 o                         
  10  -8   2       1339.98       1668.85       190.88 o                         
  11  -8   2       1523.08       1729.55       256.50 o                         
  12  -8   2      22069.51      21315.80      1302.33 o                         
  13  -8   2      33777.30      33850.23      1904.54 o                         
  14  -8   2      16705.98      17040.04      1227.78 o                         
  15  -8   2      11380.92       9756.19       925.70 o                         
 -11  -7   2        773.56       1465.86       560.11 o                         
 -10  -7   2       1297.42       1094.10       333.50 o                         
  -9  -7   2        954.45       1430.35       326.40 o                         
  -8  -7   2        764.57       1168.58       284.94 o                         
  -7  -7   2       2357.03       2571.51       330.88 o                         
  -6  -7   2        835.27       1054.43       303.08 o                         
  -5  -7   2       1831.52       1644.21       241.57 o                         
  -4  -7   2         73.18        398.42       130.60 o                         
  -3  -7   2        161.13        251.20       164.64 o                         
  -2  -7   2         21.77         40.61        98.31 o                         
  -1  -7   2          9.93        155.20       104.89 o                         
   0  -7   2         14.25        158.50       109.19 o                         
   1  -7   2        430.85        291.04        91.21 o                         
   2  -7   2        111.81        -36.34        90.16 o                         
   3  -7   2        176.70         92.23       177.25 o                         
   4  -7   2        529.09        582.07       136.56 o                         
   5  -7   2        234.25        284.12        81.80 o                         
   6  -7   2       3584.85       2782.05       231.11 o                         
   7  -7   2       1098.56        993.96       136.67 o                         
   8  -7   2         91.40         93.85       109.85 o                         
   9  -7   2       1233.03       1228.87       219.68 o                         
  10  -7   2        350.82        407.44       186.55 o                         
  11  -7   2       2501.86       2559.54       303.56 o                         
  12  -7   2       3638.80       3717.56       562.04 o                         
  13  -7   2       4075.98       4500.61       413.52 o                         
  14  -7   2        462.75        148.80       304.94 o                         
  15  -7   2       2791.04       2644.68       417.79 o                         
  16  -7   2        701.93       1858.25       569.19 o                         
 -12  -6   2        105.60        447.08       494.15 o                         
 -11  -6   2       1877.05       3688.25       630.95 o                         
 -10  -6   2       3913.94       4616.32       876.78 o                         
  -9  -6   2       8754.53       9209.89       539.72 o                         
  -8  -6   2      31358.29      32874.40      1233.02 o                         
  -7  -6   2      23223.77      24251.04       947.01 o                         
  -6  -6   2      35267.66      35515.15      1245.90 o                         
  -5  -6   2       1616.49       2390.23       247.04 o                         
  -4  -6   2       2102.17       2439.72       167.29 o                         
  -3  -6   2       1313.51       1616.70       152.60 o                         
  -2  -6   2       4787.31       5276.65       232.80 o                         
  -1  -6   2      11028.09      10523.84       336.76 o                         
   0  -6   2      46398.98      45968.82      1188.39 o                         
   1  -6   2        266.02        549.52        71.45 o                         
   2  -6   2      15775.96      17014.52       623.56 o                         
   3  -6   2      32413.75      31747.69      1653.07 o                         
   4  -6   2      24310.79      23155.34       763.52 o                         
   5  -6   2      37521.84      35114.15      1053.76 o                         
   6  -6   2      14041.70      15104.03       457.25 o                         
   7  -6   2      17083.29      19139.56       566.84 o                         
   8  -6   2      14033.76      13524.45       444.48 o                         
   9  -6   2       3483.60       3348.46       198.20 o                         
  10  -6   2         35.40        -95.79       166.59 o                         
  11  -6   2      44881.99      46846.20      2135.93 o                         
  12  -6   2      19531.15      19986.00      1034.42 o                         
  13  -6   2       1602.43       1623.70       314.77 o                         
  14  -6   2       9395.73       9942.35       586.64 o                         
  15  -6   2      55331.88      51900.78      1885.26 o                         
  16  -6   2       4512.96       3068.13       637.75 o                         
 -12  -5   2        263.98        559.99       352.58 o                         
 -11  -5   2         40.23        509.54       299.62 o                         
 -10  -5   2         37.43        119.76       244.97 o                         
  -9  -5   2       6086.39       5890.52       421.71 o                         
  -8  -5   2      13899.19      14678.30       676.40 o                         
  -7  -5   2        471.56        573.58       189.60 o                         
  -6  -5   2        397.07        377.36       170.46 o                         
  -5  -5   2        304.22        375.17       117.78 o                         
  -4  -5   2        127.16         16.27        92.45 o                         
  -3  -5   2         25.87         14.25        94.62 o                         
  -2  -5   2        588.20        479.57        89.65 o                         
  -1  -5   2        141.32         93.10        64.72 o                         
   0  -5   2          5.57        -11.39        48.09 o                         
   1  -5   2         18.86        -72.23        72.23 o                         
   2  -5   2          1.58        -43.59        68.52 o                         
   3  -5   2         14.04        259.45        76.79 o                         
   4  -5   2        650.39        829.77        88.41 o                         
   5  -5   2       2680.90       1762.27       261.55 o                         
   6  -5   2       1521.66       1548.77       126.49 o                         
   7  -5   2        643.80        653.66       108.50 o                         
   8  -5   2         29.91        -90.05        90.05 o                         
   9  -5   2        253.74        256.70       153.73 o                         
  10  -5   2         69.03         -2.40       170.04 o                         
  11  -5   2         54.06       -150.24       192.15 o                         
  12  -5   2         29.57        198.44       231.77 o                         
  13  -5   2       1489.83       1038.37       383.46 o                         
  14  -5   2       9463.36       7245.40       964.05 o                         
  15  -5   2      13667.93      13351.17       728.85 o                         
  16  -5   2       1070.63        864.64       518.15 o                         
 -13  -4   2       1698.66       2994.74       603.61 o                         
 -12  -4   2       8578.80       8334.13       569.52 o                         
 -11  -4   2        420.77        285.07       550.40 o                         
 -10  -4   2       8227.21       7444.92       664.40 o                         
  -9  -4   2      73451.19      77081.05      6557.40 o                         
  -8  -4   2      31787.44      30247.95      1120.81 o                         
  -7  -4   2      11871.61      11582.80       534.64 o                         
  -6  -4   2      48468.89      50370.32      1654.60 o                         
  -5  -4   2      77433.05      75752.13      2559.10 o                         
  -4  -4   2       5493.57       6111.67       241.55 o                         
  -3  -4   2       8615.12       9604.42       316.80 o                         
  -2  -4   2      28513.14      27773.50       746.34 o                         
  -1  -4   2     114488.95     125988.12      3111.98 o                         
   0  -4   2       2399.58       2608.74       137.82 o                         
   1  -4   2       5876.84       6698.12       201.47 o                         
   2  -4   2     657650.06     669630.06     26720.62 o                         
   3  -4   2     413655.34     414256.53     10986.97 o                         
   4  -4   2      52661.57      53095.86      1691.77 o                         
   5  -4   2        748.42       1439.54       139.84 o                         
   6  -4   2      43049.53      42457.53      1113.87 o                         
   7  -4   2      13654.10      14673.16       497.38 o                         
   8  -4   2      11484.83      11187.69       379.37 o                         
   9  -4   2      25537.11      26571.54       973.24 o                         
  10  -4   2       9219.79       9822.19       489.08 o                         
  11  -4   2         19.25         88.58       194.68 o                         
  12  -4   2       8499.60       7880.54       480.97 o                         
  13  -4   2      29326.51      30499.35      1191.79 o                         
  14  -4   2      77756.71      74996.30      2690.41 o                         
  15  -4   2      28687.05      25673.44      1103.95 o                         
 -13  -3   2       1880.68       2443.59       403.20 o                         
 -12  -3   2        338.67        736.80       291.24 o                         
 -11  -3   2         58.58       -190.45       268.66 o                         
 -10  -3   2       1361.74       1426.42       370.19 o                         
  -9  -3   2       2601.85       2900.98       321.86 o                         
  -8  -3   2        131.33         92.18       164.99 o                         
  -7  -3   2      11281.18      10422.18       887.02 o                         
  -6  -3   2      32678.03      25845.87      3434.91 o                         
  -5  -3   2        378.39        205.20        97.54 o                         
  -4  -3   2         19.09         -9.12        72.70 o                         
  -3  -3   2       2036.62       1388.53       108.19 o                         
  -2  -3   2        253.83        557.59        87.86 o                         
  -1  -3   2         45.18         98.38        49.13 o                         
   0  -3   2         59.42        110.59        39.18 o                         
   1  -3   2        946.44        748.31        82.73 o                         
   2  -3   2        307.56         52.44        50.31 o                         
   3  -3   2       1268.68        529.07        89.23 o                         
   4  -3   2       4761.80       2579.27       124.61 o                         
   5  -3   2        318.71        188.72        78.68 o                         
   6  -3   2       3825.79       3475.50       191.55 o                         
   7  -3   2       3999.59       3370.51       253.86 o                         
   8  -3   2        618.22        205.02       155.76 o                         
   9  -3   2       3249.27       3107.96       280.05 o                         
  10  -3   2       2038.00       2991.30       627.20 o                         
  11  -3   2         14.71       -176.99       176.99 o                         
  12  -3   2       2275.71       2697.22       351.51 o                         
  13  -3   2       6821.17       6843.83       469.61 o                         
  14  -3   2       7641.05       6309.46       482.89 o                         
  15  -3   2       2007.92        967.14       352.38 o                         
 -14  -2   2        406.30       1163.50       556.73 o                         
 -13  -2   2       1917.01       2146.59       396.42 o                         
 -12  -2   2        489.85        256.20       293.33 o                         
 -11  -2   2         73.51         89.43       248.61 o                         
 -10  -2   2        383.43        209.93       208.01 o                         
  -9  -2   2       4052.81       3923.25       528.34 o                         
  -8  -2   2      74161.41      68577.27      3822.57 o                         
  -7  -2   2     454021.91     433943.75     12800.02 o                         
  -6  -2   2     535149.31     507207.00     18257.35 o                         
  -5  -2   2      35151.32      34780.84      1885.86 o                         
  -4  -2   2      18230.20      16954.41       488.54 o                         
  -3  -2   2       7164.13       9048.06       281.94 o                         
  -2  -2   2      20264.95      20714.49       566.52 o                         
  -1  -2   2      26721.40      28396.93       726.52 o                         
   0  -2   2       2114.43       2304.99        83.28 o                         
   1  -2   2      25902.92      28506.28       768.48 o                         
   2  -2   2      14346.71      14759.88       432.93 o                         
   3  -2   2      12112.01      14156.09       461.51 o                         
   4  -2   2      51795.96      52116.19      3951.46 o                         
   5  -2   2     100179.52     102140.45      3374.90 o                         
   6  -2   2      78385.50      81276.21      2057.21 o                         
   7  -2   2        701.24        911.62       111.71 o                         
   8  -2   2      27912.15      27921.24      1008.76 o                         
   9  -2   2      15134.81      13880.20       609.10 o                         
  10  -2   2          2.97        202.31       182.77 o                         
  11  -2   2       3530.26       3635.30       322.76 o                         
  12  -2   2       8672.56       9027.29       522.81 o                         
  13  -2   2      12068.62      10408.43       623.26 o                         
  14  -2   2       8640.37       7667.27       515.29 o                         
  15  -2   2      11492.62      12205.53       685.59 o                         
 -14  -1   2       1532.09       2022.07       386.47 o                         
 -13  -1   2         20.16       -239.39       239.39 o                         
 -12  -1   2          2.65       -260.71       260.71 o                         
 -11  -1   2         74.65        603.69       252.68 o                         
 -10  -1   2       2455.13       2299.39       309.27 o                         
  -9  -1   2        752.64        707.91       210.25 o                         
  -8  -1   2       7633.18       7358.68       451.88 o                         
  -7  -1   2      15814.84       9531.40       672.56 o                         
  -6  -1   2       3583.21       3055.29       223.92 o                         
  -5  -1   2        346.41        351.60        81.39 o                         
  -4  -1   2       2756.19       1509.23       340.98 o                         
  -3  -1   2       1296.00        500.05        73.95 o                         
  -2  -1   2        932.86        175.09        45.94 o                         
  -1  -1   2        137.85        124.09        47.21 o                         
   0  -1   2        552.71        -15.94        15.94 o                         
   1  -1   2         24.53          8.35        18.23 o                         
   2  -1   2        182.31        141.47        39.91 o                         
   3  -1   2        577.21       1092.32       140.01 o                         
   4  -1   2       7568.76       4226.05       298.77 o                         
   5  -1   2       3921.75       2254.93       187.87 o                         
   6  -1   2         24.71         67.30       119.39 o                         
   7  -1   2        293.77         69.25       112.99 o                         
   8  -1   2         65.95         -4.64       143.88 o                         
   9  -1   2          2.23       -136.53       136.53 o                         
  10  -1   2        156.40         -8.03       188.37 o                         
  11  -1   2         15.12         33.89       216.56 o                         
  12  -1   2       2109.90       2229.93       339.66 o                         
  13  -1   2       1305.04       1276.38       322.30 o                         
  14  -1   2       2847.53       2531.29       537.82 o                         
 -14   0   2       3436.13       4549.19       462.62 o                         
 -13   0   2        475.27        743.80      1040.06 o                         
 -12   0   2        274.26        101.61       231.91 o                         
 -11   0   2       5799.47       5197.50       509.48 o                         
 -10   0   2      24425.71      21314.07       858.08 o                         
  -9   0   2       9489.77       8847.80       463.40 o                         
  -8   0   2      38062.67      37202.35      1286.79 o                         
  -7   0   2      25612.31      25710.74       926.15 o                         
  -6   0   2      39862.08      44112.67      1902.05 o                         
  -5   0   2      18585.89      18923.91       540.95 o                         
  -4   0   2      11568.21      10892.63       332.94 o                         
  -3   0   2       2839.06       2903.76       125.76 o                         
  -2   0   2        212.11        760.46        89.97 o                         
  -1   0   2        706.91        123.93        89.05 o                         
   1   0   2      36406.00      24626.72       754.76 o                         
   2   0   2      28448.15      31575.02      1852.42 o                         
   3   0   2      25828.35      27024.98      1756.56 o                         
   4   0   2      45745.70      44382.25      1408.19 o                         
   5   0   2      35363.14      40379.74      2052.48 o                         
   6   0   2      11698.82      11151.68       479.30 o                         
   7   0   2      39849.49      42734.45      2070.90 o                         
   8   0   2       1798.59       2638.19       328.97 o                         
   9   0   2       4574.26       4328.66       317.28 o                         
  10   0   2        220.34         73.63       167.32 o                         
  11   0   2      18100.09      19001.64       827.42 o                         
  12   0   2      37788.09      39303.75      2917.73 o                         
  13   0   2      21435.88      20719.59       925.08 o                         
  14   0   2       6936.65       6437.63       478.73 o                         
 -15   1   2       1016.71        788.90       341.22 o                         
 -14   1   2          7.00        168.68       326.24 o                         
 -13   1   2        395.96       -197.35       261.64 o                         
 -12   1   2         57.91        -98.06       229.46 o                         
 -11   1   2       1978.79       2856.86       341.54 o                         
 -10   1   2        995.69        791.23       212.50 o                         
  -9   1   2       1631.60       1983.49       551.20 o                         
  -8   1   2       5348.20       4315.58       371.00 o                         
  -7   1   2       3237.87       2252.45       399.30 o                         
  -6   1   2       2179.49       1615.29       205.24 o                         
  -5   1   2         83.68         10.34       106.22 o                         
  -4   1   2        781.82        368.31        94.90 o                         
  -3   1   2       1206.73        376.76        73.73 o                         
  -2   1   2        843.33        531.79        51.73 o                         
  -1   1   2         87.04         57.35        27.07 o                         
   0   1   2        115.93          0.89        15.11 o                         
   1   1   2        114.06         15.68        43.59 o                         
   2   1   2        156.80         70.21        39.87 o                         
   3   1   2         14.61        154.55        71.01 o                         
   4   1   2       3540.48       1897.38       159.25 o                         
   5   1   2       1830.85       1156.51       168.40 o                         
   6   1   2       3170.77       2183.03       207.88 o                         
   7   1   2       3572.55       2485.30       410.65 o                         
   8   1   2         87.91       -201.89       227.85 o                         
   9   1   2          8.49        129.39       173.99 o                         
  10   1   2       3035.13       3775.49       372.75 o                         
  11   1   2      10361.55       9187.28       554.91 o                         
  12   1   2       5341.36       5481.25       638.67 o                         
  13   1   2       2553.87       2972.00       823.94 o                         
  14   1   2       1672.54       2121.31       406.35 o                         
 -15   2   2       1883.87       1806.37       385.91 o                         
 -14   2   2       1055.57       1058.09       308.60 o                         
 -13   2   2        586.21        998.61       572.49 o                         
 -12   2   2       6230.50       5189.95       714.31 o                         
 -11   2   2       1392.37       2258.23       325.34 o                         
 -10   2   2      18179.93      16327.44      1484.07 o                         
  -9   2   2      89490.31      80962.10      2577.05 o                         
  -8   2   2      71493.27      70954.20      1570.58 o                         
  -7   2   2      14285.88      14250.90       373.81 o                         
  -6   2   2       2214.53       3017.32       209.60 o                         
  -5   2   2       8098.85       8764.33       284.39 o                         
  -4   2   2       1686.41       2567.02       171.60 o                         
  -3   2   2      22491.99      27713.65       716.78 o                         
  -2   2   2       1518.12       3375.63       115.62 o                         
  -1   2   2      67622.35      65561.70      1620.54 o                         
   0   2   2        864.03        499.30        41.57 o                         
   1   2   2      16142.71      14191.57       381.43 o                         
   2   2   2     274265.41     281337.16      8821.15 o                         
   3   2   2     126711.23     125641.99      7254.41 o                         
   4   2   2      23288.96      24941.07       683.13 o                         
   5   2   2      15853.32      15675.80       465.81 o                         
   6   2   2      59567.95      56937.92      1837.51 o                         
   7   2   2        789.07       1252.91       211.18 o                         
   8   2   2       4370.04       3841.55       393.87 o                         
   9   2   2       1688.78       2032.19       285.66 o                         
  10   2   2       4331.32       3866.02       348.18 o                         
  11   2   2      20037.74      20222.82       883.35 o                         
  12   2   2       7845.69       8315.16       529.48 o                         
  13   2   2       8220.95       7288.64       965.81 o                         
 -15   3   2        627.78       1031.26       491.76 o                         
 -14   3   2        673.03        637.68       382.85 o                         
 -13   3   2         16.33        140.02       255.52 o                         
 -12   3   2       1544.26       1376.43       278.05 o                         
 -11   3   2        500.87        397.89       206.47 o                         
 -10   3   2       4686.58       3649.13       304.04 o                         
  -9   3   2      10537.84       9010.85       940.28 o                         
  -8   3   2       5235.44       3532.20       185.38 o                         
  -7   3   2        202.11        146.46       145.64 o                         
  -6   3   2       1346.27       1243.90       112.88 o                         
  -5   3   2       1584.96        950.85        96.51 o                         
  -4   3   2        563.29        546.89        84.72 o                         
  -3   3   2       4038.95       2015.12       215.50 o                         
  -2   3   2        212.20         57.13        39.31 o                         
  -1   3   2        140.49         83.58        52.53 o                         
   0   3   2        519.26        112.81        57.77 o                         
   1   3   2          4.74        -43.40        46.99 o                         
   2   3   2       3567.85       2263.05       146.13 o                         
   3   3   2       2492.55       1554.44       113.48 o                         
   4   3   2       2415.33       1969.31       127.59 o                         
   5   3   2        603.34        424.06        96.74 o                         
   6   3   2       1006.09        955.94       186.42 o                         
   7   3   2        618.59        680.62       201.60 o                         
   8   3   2        419.95        490.43       210.42 o                         
   9   3   2        746.75        774.31       236.98 o                         
  10   3   2        446.73        264.13       237.38 o                         
  11   3   2         52.96        -99.63       340.90 o                         
  12   3   2       2479.18       3031.65       449.77 o                         
  13   3   2       9390.41       9368.33       702.07 o                         
 -16   4   2       2753.62       2243.32       744.52 o                         
 -15   4   2       2392.20       2242.97       762.36 o                         
 -14   4   2        128.55        -54.20       274.78 o                         
 -13   4   2        111.76        144.39       242.14 o                         
 -12   4   2       4759.24       4477.41       507.70 o                         
 -11   4   2       2196.15       2941.22       339.06 o                         
 -10   4   2     106526.76     100935.13      6550.15 o                         
  -9   4   2      54347.81      55005.96      1798.11 o                         
  -8   4   2        928.14       1841.12       355.67 o                         
  -7   4   2     112150.97     114262.30      5470.72 o                         
  -6   4   2      22363.67      24004.46      1229.13 o                         
  -5   4   2       8747.04       8612.58       278.19 o                         
  -4   4   2       8980.86       8797.09       270.17 o                         
  -3   4   2     145055.59     153656.70      4618.96 o                         
  -2   4   2      65469.36      63867.56      1597.24 o                         
  -1   4   2       1376.93       1323.29       104.61 o                         
   0   4   2      44469.23      49320.50      1248.65 o                         
   1   4   2     116461.52     102165.02      3316.68 o                         
   2   4   2      21443.20      19484.25       544.32 o                         
   3   4   2       4874.60       5216.57       207.76 o                         
   4   4   2      68732.34      67838.21      2499.21 o                         
   5   4   2      79912.73      80339.67      2061.63 o                         
   6   4   2      15329.07      15836.20       873.39 o                         
   7   4   2       2582.47       3043.86       280.23 o                         
   8   4   2      24068.50      24090.98      1672.70 o                         
   9   4   2      46104.94      47083.34      1656.30 o                         
  10   4   2         45.66        -36.99       234.06 o                         
  11   4   2       1438.05       1374.57       332.94 o                         
  12   4   2      22802.56      20087.90       930.80 o                         
 -16   5   2        437.33       1085.65       352.56 o                         
 -15   5   2        975.99       1221.44       344.01 o                         
 -14   5   2        108.92        169.82       280.30 o                         
 -13   5   2       1525.67       1287.71       307.81 o                         
 -12   5   2        501.20        511.70       242.76 o                         
 -11   5   2        352.76        548.58       273.08 o                         
 -10   5   2       3933.36       4048.47       304.31 o                         
  -9   5   2        969.96        810.82       145.15 o                         
  -8   5   2        748.53        533.61       122.41 o                         
  -7   5   2       6530.14       6113.60       249.22 o                         
  -6   5   2      14759.76      12698.58       394.81 o                         
  -5   5   2        524.95        358.79        80.66 o                         
  -4   5   2        842.55        877.67       163.89 o                         
  -3   5   2        184.84        140.86        69.82 o                         
  -2   5   2        369.11        395.22        47.95 o                         
  -1   5   2        985.13        685.61        85.77 o                         
   0   5   2         40.42         -7.30        83.40 o                         
   1   5   2        470.18        389.66        75.84 o                         
   2   5   2         39.92         77.18        76.22 o                         
   3   5   2         29.34         93.25        86.60 o                         
   4   5   2       2997.03       2212.01       153.25 o                         
   5   5   2        600.31        546.70       162.05 o                         
   6   5   2         31.23         25.61       161.97 o                         
   7   5   2         53.52       -156.70       281.02 o                         
   8   5   2       4702.66       4837.42       370.08 o                         
   9   5   2        566.32        875.14       284.15 o                         
  10   5   2        982.91        978.12       331.66 o                         
  11   5   2       3206.38       4362.60       475.25 o                         
  12   5   2       3183.25       3137.06       630.36 o                         
 -16   6   2       5166.35       6095.66       583.99 o                         
 -15   6   2       2730.67       3632.72       470.99 o                         
 -14   6   2        144.24        -93.10       271.75 o                         
 -13   6   2        746.56       1063.81       286.64 o                         
 -12   6   2       3084.81       4406.48       416.82 o                         
 -11   6   2       3787.48       3965.74       316.60 o                         
 -10   6   2       1692.42       1535.51       248.60 o                         
  -9   6   2      60952.79      64191.84      1688.63 o                         
  -8   6   2     196353.73     210759.16      5226.40 o                         
  -7   6   2      74803.36      77615.62      2286.75 o                         
  -6   6   2       5577.40       6555.70       243.14 o                         
  -5   6   2       3042.19       3425.53       152.58 o                         
  -4   6   2       9081.20       9025.20       324.44 o                         
  -3   6   2       1451.95       1625.27       191.80 o                         
  -2   6   2       5332.42       5514.01       186.52 o                         
  -1   6   2       2073.94       2811.15       236.39 o                         
   0   6   2      53619.30      59723.46      1861.93 o                         
   1   6   2      10410.83      10345.93       338.19 o                         
   2   6   2      40906.56      40112.98      1070.86 o                         
   3   6   2      53764.08      53908.33      1421.62 o                         
   4   6   2      57684.22      59754.23      2338.06 o                         
   5   6   2      15886.56      15941.23       649.77 o                         
   6   6   2       2681.14       3064.87       286.17 o                         
   7   6   2      14681.33      15890.77       843.73 o                         
   8   6   2       5580.13       5752.76      1206.32 o                         
   9   6   2         32.90        191.44       310.46 o                         
  10   6   2       2315.48       2136.62       399.76 o                         
  11   6   2       2005.91       2485.56       448.26 o                         
 -16   7   2       2362.99       2523.85       442.20 o                         
 -15   7   2        135.48        415.03       390.91 o                         
 -14   7   2        241.19        575.49       316.92 o                         
 -13   7   2         47.35        -17.63       254.63 o                         
 -12   7   2         26.93        260.28       394.40 o                         
 -11   7   2       2198.26       2448.76       301.18 o                         
 -10   7   2       3745.80       3625.49       222.11 o                         
  -9   7   2       2658.11       2439.03       182.80 o                         
  -8   7   2       6585.17       6665.78       682.46 o                         
  -7   7   2       2609.96       2642.34       154.98 o                         
  -6   7   2          8.46          4.48        81.12 o                         
  -5   7   2          9.42         25.10        69.25 o                         
  -4   7   2         11.61        -51.73       105.21 o                         
  -3   7   2       1683.84       1315.81       161.47 o                         
  -2   7   2        632.64        268.95       125.64 o                         
  -1   7   2        238.73        828.87       109.01 o                         
   0   7   2         62.53        232.22       140.16 o                         
   1   7   2          6.05         96.94        87.71 o                         
   2   7   2        961.56       1069.38       171.64 o                         
   3   7   2        642.39        749.84       135.18 o                         
   4   7   2       1510.66       1175.20       165.20 o                         
   5   7   2        421.10        765.39       212.54 o                         
   6   7   2         25.32       -174.62       174.62 o                         
   7   7   2        300.03        459.37       241.55 o                         
   8   7   2         61.16        186.27       244.14 o                         
   9   7   2          1.05       -165.65       267.26 o                         
  10   7   2        316.96       1088.87       356.08 o                         
 -16   8   2       6280.75       6367.52       804.60 o                         
 -15   8   2       1455.99       2158.43       614.76 o                         
 -14   8   2        686.37       2147.02       572.71 o                         
 -13   8   2       1052.33       1453.70       449.59 o                         
 -12   8   2        381.43        639.15       377.09 o                         
 -11   8   2      11972.50      12088.11       820.12 o                         
 -10   8   2      13015.56      12484.04       449.29 o                         
  -9   8   2      12571.60      14552.98       483.19 o                         
  -8   8   2      29328.63      29874.77      1077.34 o                         
  -7   8   2      19055.50      19539.77       749.97 o                         
  -6   8   2       7261.69       7874.08       384.18 o                         
  -5   8   2       2642.24       2480.39       196.08 o                         
  -4   8   2        136.69        952.16       473.37 o                         
  -3   8   2        314.64        217.68       128.62 o                         
  -2   8   2      21466.38      19973.06       755.39 o                         
  -1   8   2      45635.75      47012.54      1582.98 o                         
   0   8   2      17522.45      17388.33       685.32 o                         
   1   8   2      14660.75      14458.11       600.70 o                         
   2   8   2      21900.06      21248.00       824.24 o                         
   3   8   2      17270.52      17259.78       710.48 o                         
   4   8   2       8950.66       8901.65       659.28 o                         
   5   8   2      16129.46      15573.38      1011.59 o                         
   6   8   2       8969.17      10214.05       818.78 o                         
   7   8   2       1693.80       2210.03       521.71 o                         
   8   8   2       3644.88       5775.60       813.37 o                         
   9   8   2       1414.91       1742.68       525.88 o                         
 -16   9   2        728.01       1249.10       615.11 o                         
 -15   9   2         68.14       -233.94       468.41 o                         
 -14   9   2        749.77       1139.29       488.88 o                         
 -13   9   2        349.76        603.36       413.15 o                         
 -12   9   2        180.26        -54.74       322.98 o                         
 -11   9   2        845.99        619.08       222.45 o                         
 -10   9   2       2011.91       2509.05       317.19 o                         
  -9   9   2        681.06       1167.39       250.80 o                         
  -8   9   2        464.53        233.79       235.07 o                         
  -7   9   2       3512.89       2924.70       241.01 o                         
  -6   9   2         27.32        261.32       161.62 o                         
  -5   9   2          2.94        213.78       141.78 o                         
  -4   9   2        125.78        174.62       135.59 o                         
  -3   9   2        259.98         10.76       176.35 o                         
  -2   9   2        370.46       1194.35       260.48 o                         
  -1   9   2          8.52        727.09       197.64 o                         
   0   9   2         98.10       -104.94       129.37 o                         
   1   9   2        698.30        608.12       194.93 o                         
   2   9   2         56.77       -139.95       139.95 o                         
   3   9   2       1250.84       1234.97       244.01 o                         
   4   9   2        683.71       1070.32       310.16 o                         
   5   9   2       2557.61       3704.10       559.12 o                         
   6   9   2       2100.41       1730.80       479.66 o                         
   7   9   2       1227.91       1809.77       538.32 o                         
   8   9   2          1.29       -295.99       343.11 o                         
 -16  10   2       3735.56       6203.67       933.52 o                         
 -15  10   2        798.64       1471.96       568.87 o                         
 -14  10   2         22.08       -142.17       376.47 o                         
 -13  10   2         52.42        -93.95       388.97 o                         
 -12  10   2       9498.97       9825.87       776.15 o                         
 -11  10   2      52790.44      54284.80      1888.98 o                         
 -10  10   2     103147.73     108289.91      3512.98 o                         
  -9  10   2      41603.98      43426.78      1534.00 o                         
  -8  10   2       7017.37       6303.61       374.42 o                         
  -7  10   2       6932.49       7087.87       397.98 o                         
  -6  10   2       9126.22      10153.11       486.85 o                         
  -5  10   2        747.88       1083.75       206.11 o                         
  -4  10   2      17788.50      18211.92       738.07 o                         
  -3  10   2        303.71        316.18       160.29 o                         
  -2  10   2      28966.33      28840.67      1072.99 o                         
  -1  10   2       5384.84       5887.20       362.14 o                         
   0  10   2       8102.79       7610.33       422.28 o                         
   1  10   2      84012.32      78899.17      3896.53 o                         
   2  10   2      73633.45      71127.29      2393.66 o                         
   3  10   2       9322.27       7405.94       605.65 o                         
   4  10   2      21730.58      20410.61      1234.67 o                         
   5  10   2      24515.08      23684.88      1429.67 o                         
   6  10   2      14681.48      15366.39      1100.24 o                         
   7  10   2       1649.30       3149.26       679.13 o                         
 -15  11   2       1083.43       1667.08       591.45 o                         
 -14  11   2         80.21        -28.83       423.87 o                         
 -13  11   2        141.57        692.10       417.88 o                         
 -12  11   2        497.36        -28.54       383.38 o                         
 -11  11   2       7933.32       9183.04       522.49 o                         
 -10  11   2       2540.09       3343.29       366.20 o                         
  -9  11   2       1195.82       1288.62       255.65 o                         
  -8  11   2        731.42        577.18       268.44 o                         
  -7  11   2         46.50       -239.23       295.83 o                         
  -6  11   2         28.41        -28.16       165.15 o                         
  -5  11   2          7.22         91.90       167.42 o                         
  -4  11   2        163.80        161.57       169.89 o                         
  -3  11   2          3.79        370.96       183.09 o                         
  -2  11   2        218.94        177.39       184.85 o                         
  -1  11   2        475.89        342.15       205.91 o                         
   0  11   2       3269.68       3506.95       325.48 o                         
   1  11   2       2260.94       2543.31       382.68 o                         
   2  11   2        667.90       1178.26       369.89 o                         
   3  11   2        301.91        594.85       327.36 o                         
   4  11   2        722.81       1004.18       400.62 o                         
   5  11   2       1959.36       2206.75       529.90 o                         
   6  11   2        199.48       -149.08       430.85 o                         
 -15  12   2       6349.56       7545.15       809.63 o                         
 -14  12   2         34.70       -107.75       421.47 o                         
 -13  12   2        128.50        -11.44       384.04 o                         
 -12  12   2        598.46       1254.96       738.62 o                         
 -11  12   2      36459.72      36576.66      1381.46 o                         
 -10  12   2      18274.08      17497.91       783.74 o                         
  -9  12   2       4513.32       4193.69       341.34 o                         
  -8  12   2      63077.23      61593.50      2118.87 o                         
  -7  12   2      34491.98      33463.46      1261.45 o                         
  -6  12   2       7198.40       6780.94       412.97 o                         
  -5  12   2      12769.19      12000.53       588.03 o                         
  -4  12   2      77215.54      76100.76      2560.06 o                         
  -3  12   2      27570.98      26577.00      1054.92 o                         
  -2  12   2       2175.80       2869.52       347.94 o                         
  -1  12   2      11112.58      10840.64       569.28 o                         
   0  12   2      69181.25      66719.13      2298.71 o                         
   1  12   2      22668.47      21311.12      1880.56 o                         
   2  12   2       4862.42       4985.66       524.07 o                         
   3  12   2       2881.95       3648.50       587.02 o                         
   4  12   2       5964.25       5206.35       606.49 o                         
 -14  13   2         64.24         42.36       462.87 o                         
 -13  13   2         92.42        397.84       442.80 o                         
 -12  13   2        221.85        539.42       297.69 o                         
 -11  13   2        240.72        413.79       270.73 o                         
 -10  13   2        229.73        693.00       276.41 o                         
  -9  13   2        716.19        733.52       272.13 o                         
  -8  13   2       1475.39       2149.07       576.63 o                         
  -7  13   2       1173.52       1218.29       280.43 o                         
  -6  13   2        472.17        614.99       244.25 o                         
  -5  13   2          0.04        206.64       218.00 o                         
  -4  13   2        406.80        745.90       276.32 o                         
  -3  13   2          2.51        -61.26       190.40 o                         
  -2  13   2         57.36        -16.70       221.76 o                         
  -1  13   2         74.15       -235.86       235.86 o                         
   0  13   2        725.77        845.67       284.45 o                         
   1  13   2        292.15        254.01       520.67 o                         
   2  13   2        458.52       1140.84       399.04 o                         
   3  13   2       1460.19       1358.55       493.17 o                         
 -13  14   2       8921.69       9169.67       838.87 o                         
 -12  14   2       1493.47       2223.53       928.45 o                         
 -11  14   2      13353.09      13374.55       698.16 o                         
 -10  14   2      22012.87      21811.38       965.49 o                         
  -9  14   2      45436.73      44219.55      1646.50 o                         
  -8  14   2      40947.27      40425.68      1529.24 o                         
  -7  14   2       5001.47       5003.74       621.55 o                         
  -6  14   2       3946.87       4203.19       541.20 o                         
  -5  14   2       4928.84       5411.32       433.36 o                         
  -4  14   2       1102.27       1549.65       316.88 o                         
  -3  14   2        834.77        598.87       255.41 o                         
  -2  14   2        471.33       1074.58       312.08 o                         
  -1  14   2        624.63       1468.04       341.01 o                         
   0  14   2       5358.70       5162.78       424.56 o                         
   1  14   2       9913.91       8425.45       741.06 o                         
 -13  15   2         15.15        692.76       512.46 o                         
 -12  15   2       1187.62       2129.03       642.66 o                         
 -11  15   2        799.81       1653.23       377.86 o                         
 -10  15   2        962.44       1309.83       355.80 o                         
  -9  15   2        501.08        562.99       314.94 o                         
  -8  15   2         48.85        167.89       290.61 o                         
  -7  15   2         42.40       -174.64       303.97 o                         
  -6  15   2         58.24         29.95       349.72 o                         
  -5  15   2         60.61        188.31       268.87 o                         
  -4  15   2         13.98        -34.35       238.26 o                         
  -3  15   2         23.74        280.76       301.58 o                         
  -2  15   2          8.03        947.74       314.01 o                         
  -1  15   2        743.17       1138.44       372.18 o                         
   0  15   2         37.56       1460.65       650.71 o                         
 -10  16   2      16028.52      15673.98       813.18 o                         
  -9  16   2      19321.50      20223.93       960.07 o                         
  -8  16   2      11474.12      10987.02       658.98 o                         
  -7  16   2      10154.81      10380.58       997.79 o                         
  -6  16   2       5558.35       5397.81       462.43 o                         
  -5  16   2       2211.53       2533.38       495.37 o                         
  -4  16   2        144.31        102.55       294.71 o                         
  -3  16   2       3044.15       4231.61       860.93 o                         
   2 -16   3         76.06        496.31       606.68 o                         
   3 -16   3         18.63       -342.45       342.45 o                         
   4 -16   3        367.18        763.90       370.36 o                         
   5 -16   3          0.08        -42.35       432.99 o                         
   6 -16   3          1.19        -18.99       296.22 o                         
   7 -16   3          5.39        554.26       342.66 o                         
   8 -16   3        385.57        348.66       336.75 o                         
   9 -16   3         23.28         -6.84       301.23 o                         
  10 -16   3        325.06        537.07       519.84 o                         
  11 -16   3        956.06       1857.08       622.26 o                         
   0 -15   3        758.95       1054.63       939.63 o                         
   1 -15   3       1505.79       1909.62       749.68 o                         
   2 -15   3        455.24        781.58       612.02 o                         
   3 -15   3       1488.45       1694.89       390.77 o                         
   4 -15   3       6905.63       6650.40       477.28 o                         
   5 -15   3      18270.64      16968.11       818.49 o                         
   6 -15   3      25078.79      24436.74      1053.85 o                         
   7 -15   3      12559.44      12373.30       677.87 o                         
   8 -15   3      15163.84      14313.33       847.39 o                         
   9 -15   3      24361.30      23838.59      1041.83 o                         
  10 -15   3       7515.51       7390.40       524.14 o                         
  11 -15   3       7263.30       6893.06       515.41 o                         
  12 -15   3       2247.76       3489.99       705.88 o                         
  -2 -14   3        465.00       1970.60       527.30 o                         
  -1 -14   3        385.55        618.15       287.49 o                         
   0 -14   3        217.99        617.57       437.76 o                         
   1 -14   3          6.39         40.88       280.96 o                         
   2 -14   3         38.86       -249.68       249.68 o                         
   3 -14   3         93.17        -99.45       222.28 o                         
   4 -14   3         42.88        556.13       263.92 o                         
   5 -14   3        200.28        321.73       262.28 o                         
   6 -14   3        302.95        454.71       256.92 o                         
   7 -14   3        741.16        544.60       274.19 o                         
   8 -14   3        198.93        564.99       257.88 o                         
   9 -14   3        512.51       1307.46       416.37 o                         
  10 -14   3       1037.10       1294.07       328.79 o                         
  11 -14   3         61.78       -111.81       283.94 o                         
  12 -14   3         42.32        379.69       292.44 o                         
  13 -14   3         70.98       1205.39       495.15 o                         
  -4 -13   3       9312.06       8419.68       770.51 o                         
  -3 -13   3       9555.08       9440.85       799.46 o                         
  -2 -13   3      10347.63       9066.42       559.80 o                         
  -1 -13   3       7139.89       6953.60       480.45 o                         
   0 -13   3       1926.50       2520.51       420.37 o                         
   1 -13   3       2160.79       2479.15       364.33 o                         
   2 -13   3        429.11        690.89       254.18 o                         
   3 -13   3        640.25       1008.79       274.93 o                         
   4 -13   3      18945.48      17459.62       778.57 o                         
   5 -13   3      16547.43      16360.81       746.49 o                         
   6 -13   3      11661.34      11118.22       580.60 o                         
   7 -13   3      13109.05      12850.82       814.30 o                         
   8 -13   3       4662.24       4488.20       372.59 o                         
   9 -13   3       1289.70       1924.78       722.84 o                         
  10 -13   3       9249.31       8942.77       533.60 o                         
  11 -13   3       7261.85       6488.70       459.82 o                         
  12 -13   3        180.43        378.22       435.19 o                         
  13 -13   3        725.16       1713.06       537.88 o                         
  -5 -12   3       3124.59       4587.27       698.33 o                         
  -4 -12   3       1151.46       1382.94       486.29 o                         
  -3 -12   3        670.84        957.91       408.03 o                         
  -2 -12   3        156.76         52.06       270.13 o                         
  -1 -12   3        307.71        210.45       254.31 o                         
   0 -12   3         53.30        510.98       394.27 o                         
   1 -12   3          8.30        -90.35       200.46 o                         
   2 -12   3        355.17        407.80       214.06 o                         
   3 -12   3        956.11        872.13       236.92 o                         
   4 -12   3       1135.23       1529.04       280.45 o                         
   5 -12   3         14.88         26.16       401.47 o                         
   6 -12   3        267.46       -223.57       361.53 o                         
   7 -12   3        128.61        -87.21       211.82 o                         
   8 -12   3        153.92        118.13       195.86 o                         
   9 -12   3        368.51        261.41       218.62 o                         
  10 -12   3       2237.78       2830.25       650.99 o                         
  11 -12   3       1588.54       1899.94       339.08 o                         
  12 -12   3       1442.90       1680.77       502.01 o                         
  13 -12   3          7.45          3.91       369.37 o                         
  14 -12   3       1247.66       1740.40       565.22 o                         
  -6 -11   3      22723.92      21486.89      1368.55 o                         
  -5 -11   3      56379.84      53357.18      2697.16 o                         
  -4 -11   3      52920.84      49549.90      2496.84 o                         
  -3 -11   3      24761.54      23670.34       980.14 o                         
  -2 -11   3       4804.83       4179.82       431.37 o                         
  -1 -11   3        129.24        -88.84       201.87 o                         
   0 -11   3        208.57        314.87       248.49 o                         
   1 -11   3       2586.40       3322.48       343.59 o                         
   2 -11   3         94.93        274.71       228.96 o                         
   3 -11   3      18249.21      17192.87       727.05 o                         
   4 -11   3       5161.71       5046.77       337.23 o                         
   5 -11   3        519.71        927.87       218.90 o                         
   6 -11   3      79394.38      81310.42      3909.86 o                         
   7 -11   3     188822.41     192315.00      7846.25 o                         
   8 -11   3      31851.20      30679.54      1157.33 o                         
   9 -11   3        922.13       1361.43       267.27 o                         
  10 -11   3       1761.86       2858.66       500.24 o                         
  11 -11   3        612.80        768.58       274.99 o                         
  12 -11   3       5089.99       5158.56       601.47 o                         
  13 -11   3        110.58        246.38       421.87 o                         
  14 -11   3      26193.25      25883.81      1612.11 o                         
  15 -11   3      43725.96      43239.25      2426.51 o                         
  -7 -10   3        234.66        375.57       442.14 o                         
  -6 -10   3       6423.58       7698.05       724.23 o                         
  -5 -10   3       9044.55       8721.48       738.26 o                         
  -4 -10   3       1961.55       2431.39       436.13 o                         
  -3 -10   3        129.16        424.34       338.10 o                         
  -2 -10   3         13.52         67.46       319.43 o                         
  -1 -10   3         15.85        -26.23       167.28 o                         
   0 -10   3        227.30         88.36       158.36 o                         
   1 -10   3        596.22        451.74       172.01 o                         
   2 -10   3         41.50       -133.42       133.42 o                         
   3 -10   3        181.10        259.17       140.86 o                         
   4 -10   3        319.83        511.32       173.04 o                         
   5 -10   3       2072.10       1880.41       303.98 o                         
   6 -10   3       3068.66       3131.97       523.85 o                         
   7 -10   3       2651.24       2782.42       299.74 o                         
   8 -10   3        521.18        292.80       179.98 o                         
   9 -10   3       3069.23       2950.94       298.08 o                         
  10 -10   3        306.33        112.49       197.57 o                         
  11 -10   3         47.34       -210.88       309.04 o                         
  12 -10   3          1.81       -359.77       359.77 o                         
  13 -10   3         50.14       -114.21       340.25 o                         
  14 -10   3        232.13        506.68       515.07 o                         
  15 -10   3        243.45       -517.39       517.39 o                         
  -9  -9   3       5399.40       6139.92       760.90 o                         
  -8  -9   3       1040.41       1301.13       526.77 o                         
  -7  -9   3      13592.36      15684.85      1098.62 o                         
  -6  -9   3     101042.68     103144.45      4787.53 o                         
  -5  -9   3      74813.81      73604.84      3486.97 o                         
  -4  -9   3       8859.61       9617.90       708.00 o                         
  -3  -9   3        868.58       1209.08       227.53 o                         
  -2  -9   3      50638.63      49179.06      1699.42 o                         
  -1  -9   3      18368.30      18780.69       761.08 o                         
   0  -9   3         77.80        248.58       144.85 o                         
   1  -9   3      21968.77      21309.09       822.14 o                         
   2  -9   3         92.22        684.01       162.04 o                         
   3  -9   3        361.16        437.15       171.30 o                         
   4  -9   3      25139.38      25314.00       934.61 o                         
   5  -9   3      43783.54      51984.62      5726.78 o                         
   6  -9   3     193634.00     197294.41      6162.57 o                         
   7  -9   3      43959.07      45585.65      1569.52 o                         
   8  -9   3       8177.22       8179.61       427.56 o                         
   9  -9   3      15738.13      16724.17       700.47 o                         
  10  -9   3       3623.92       3515.38       294.50 o                         
  11  -9   3       2042.59       2394.11       473.95 o                         
  12  -9   3        252.79        404.80       356.72 o                         
  13  -9   3       4163.01       4636.09       609.92 o                         
  14  -9   3       3914.58       5327.77       787.37 o                         
  15  -9   3       1128.59       1189.77       585.98 o                         
  -9  -8   3        887.13       2017.67       565.16 o                         
  -8  -8   3         34.19        353.49       360.49 o                         
  -7  -8   3       1241.22       1112.19       404.32 o                         
  -6  -8   3       4381.39       3604.83       467.85 o                         
  -5  -8   3        166.32         51.50       258.94 o                         
  -4  -8   3         96.36        -69.90       159.88 o                         
  -3  -8   3       1679.20       1700.34       234.58 o                         
  -2  -8   3       2837.58       2998.63       254.99 o                         
  -1  -8   3       1258.42       1651.70       220.86 o                         
   0  -8   3        532.85        259.85       140.73 o                         
   1  -8   3        291.19        126.62       120.25 o                         
   2  -8   3        606.88        425.60       142.97 o                         
   3  -8   3          1.24        -66.02       104.49 o                         
   4  -8   3        183.19        -31.07       120.08 o                         
   5  -8   3       2086.90       2269.76       245.76 o                         
   6  -8   3         45.52         -7.98       191.74 o                         
   7  -8   3        186.95        146.94       134.97 o                         
   8  -8   3       1190.57       1236.02       205.91 o                         
   9  -8   3       1852.80       1607.57       181.96 o                         
  10  -8   3         51.08         31.03       163.28 o                         
  11  -8   3       3703.16       3797.76       452.39 o                         
  12  -8   3        437.07        530.70       395.58 o                         
  13  -8   3         11.27         94.50       402.07 o                         
  14  -8   3        279.38         64.48       466.70 o                         
  15  -8   3        610.55        352.64       496.64 o                         
 -11  -7   3        215.16        661.29       504.79 o                         
 -10  -7   3       5196.22       6242.73       485.24 o                         
  -9  -7   3       5698.00       6122.51       443.32 o                         
  -8  -7   3        155.92        725.22       263.89 o                         
  -7  -7   3       7110.11       7481.77       449.60 o                         
  -6  -7   3      29622.90      29553.17      1324.74 o                         
  -5  -7   3       6741.50       7056.21       386.52 o                         
  -4  -7   3      42347.13      45342.16      1238.78 o                         
  -3  -7   3      88325.84      90457.39      2442.31 o                         
  -2  -7   3      21378.70      21174.52       622.05 o                         
  -1  -7   3        225.19        752.27       123.17 o                         
   0  -7   3      12011.21      11621.96       363.54 o                         
   1  -7   3      14658.68      16724.97       474.34 o                         
   2  -7   3      10210.81      11991.56       493.38 o                         
   3  -7   3       6005.06       5300.84       273.67 o                         
   4  -7   3       8706.60      10579.58       649.39 o                         
   5  -7   3      35830.11      39903.75      1054.14 o                         
   6  -7   3      25903.24      26124.59       732.22 o                         
   7  -7   3      32455.79      35381.72       965.39 o                         
   8  -7   3      29776.10      31439.75       884.55 o                         
   9  -7   3      32262.43      31044.42       921.54 o                         
  10  -7   3       4530.50       4539.12       346.70 o                         
  11  -7   3       3346.68       3351.00       564.32 o                         
  12  -7   3       2870.04       3785.56       392.07 o                         
  13  -7   3        808.90       1511.52       645.19 o                         
  14  -7   3        986.89       1024.91       338.32 o                         
  15  -7   3       6973.07       6580.23       503.68 o                         
  16  -7   3       2734.31       4395.57       711.97 o                         
 -12  -6   3        869.67        556.53       507.93 o                         
 -11  -6   3        140.18        118.96       332.48 o                         
 -10  -6   3        362.20        408.34       509.14 o                         
  -9  -6   3        174.20         95.36       244.90 o                         
  -8  -6   3         42.72       -161.45       225.76 o                         
  -7  -6   3       2513.28       2696.64       327.27 o                         
  -6  -6   3         46.31        -81.14       159.51 o                         
  -5  -6   3        827.58        870.42       152.00 o                         
  -4  -6   3       4213.70       3709.04       209.90 o                         
  -3  -6   3        138.47         73.86       213.79 o                         
  -2  -6   3         79.03        220.73        90.97 o                         
  -1  -6   3        148.26        116.37        72.20 o                         
   0  -6   3         36.44        152.35        76.77 o                         
   1  -6   3          8.00         68.00        46.99 o                         
   2  -6   3        496.61        568.75       117.67 o                         
   3  -6   3         89.79        -36.12        79.10 o                         
   4  -6   3        957.37        370.62        82.76 o                         
   5  -6   3         47.97         49.87        75.13 o                         
   6  -6   3        913.00        853.24       115.12 o                         
   7  -6   3       4701.90       3602.95       207.28 o                         
   8  -6   3         65.84         11.91       150.99 o                         
   9  -6   3        221.70         14.84       115.32 o                         
  10  -6   3       2001.63       2134.53       267.35 o                         
  11  -6   3        114.24        377.23       216.39 o                         
  12  -6   3         15.08        -27.45       219.16 o                         
  13  -6   3          4.93        106.45       267.68 o                         
  14  -6   3        400.69        -30.88       270.70 o                         
  15  -6   3       3971.13       4477.79       518.17 o                         
  16  -6   3        541.28       1099.11       524.37 o                         
 -12  -5   3       1593.75       2133.38       868.44 o                         
 -11  -5   3         25.69        127.39       428.17 o                         
 -10  -5   3        672.21        663.02       295.52 o                         
  -9  -5   3        251.67        369.13       242.71 o                         
  -8  -5   3      12349.81      12423.97      1149.00 o                         
  -7  -5   3       7411.66       7466.63       417.42 o                         
  -6  -5   3       9749.04       9989.94       473.71 o                         
  -5  -5   3      18780.34      18370.10       568.57 o                         
  -4  -5   3      12363.67      13580.52       438.85 o                         
  -3  -5   3      24012.96      25468.88       715.72 o                         
  -2  -5   3       7964.95       8437.38       301.52 o                         
  -1  -5   3      15924.86      17972.63       508.53 o                         
   0  -5   3       5057.79       4839.56       190.95 o                         
   1  -5   3        112.61        155.88        45.51 o                         
   2  -5   3       1058.83       1785.60       137.86 o                         
   3  -5   3      24702.13      17384.05       537.93 o                         
   4  -5   3      13865.38      15612.93       444.00 o                         
   5  -5   3      35591.88      35501.01      1167.63 o                         
   6  -5   3       2877.86       3332.79       164.89 o                         
   7  -5   3       4120.63       4792.68       213.27 o                         
   8  -5   3        495.41       1180.13       137.04 o                         
   9  -5   3      13572.60      12600.32       546.65 o                         
  10  -5   3      17593.42      18519.82       754.37 o                         
  11  -5   3         32.05       -115.72       188.33 o                         
  12  -5   3       1722.31       1975.38       308.51 o                         
  13  -5   3        282.94       -232.63       232.63 o                         
  14  -5   3      39713.88      36579.75      1405.66 o                         
  15  -5   3      43466.19      46623.67      2341.01 o                         
  16  -5   3        447.76        188.81       449.46 o                         
 -13  -4   3       1145.37        855.68       367.65 o                         
 -12  -4   3        115.55        330.17       360.90 o                         
 -11  -4   3         28.19        208.67       269.55 o                         
 -10  -4   3         35.92       -193.95       402.08 o                         
  -9  -4   3       1732.78       1704.32       305.15 o                         
  -8  -4   3       1991.84       1391.38       335.47 o                         
  -7  -4   3        550.20        245.27       182.52 o                         
  -6  -4   3        268.65        345.26       165.17 o                         
  -5  -4   3       5555.97       4171.30       250.52 o                         
  -4  -4   3         34.00         96.70        86.00 o                         
  -3  -4   3        417.03        197.69        93.64 o                         
  -2  -4   3        468.31        285.50        73.98 o                         
  -1  -4   3        510.53        391.22        67.18 o                         
   0  -4   3         22.94         33.45        44.56 o                         
   1  -4   3        135.42        143.60        34.09 o                         
   2  -4   3        662.54        879.57       187.55 o                         
   3  -4   3       2827.89       1316.18        96.57 o                         
   4  -4   3        840.00        617.74        77.34 o                         
   5  -4   3        530.44        509.69        83.28 o                         
   6  -4   3       3910.33       2671.36       148.77 o                         
   7  -4   3         25.45        -49.67        84.30 o                         
   8  -4   3        117.13         72.54        96.10 o                         
   9  -4   3       5326.70       4806.62       319.76 o                         
  10  -4   3       2581.95       2998.84       315.01 o                         
  11  -4   3         99.87        -14.89       207.14 o                         
  12  -4   3          6.70       -184.89       212.12 o                         
  13  -4   3       2319.51       2195.12       346.87 o                         
  14  -4   3      18484.16      18105.24       855.48 o                         
  15  -4   3       7157.80       6883.63       949.47 o                         
 -13  -3   3        335.94         99.10       305.51 o                         
 -12  -3   3       1593.22       2698.83       380.92 o                         
 -11  -3   3       1788.54       2124.72       360.55 o                         
 -10  -3   3       1257.53       1492.43       303.81 o                         
  -9  -3   3       5237.03       5714.96       384.33 o                         
  -8  -3   3       1331.02       1382.16       388.18 o                         
  -7  -3   3     166530.09     173762.47     13318.28 o                         
  -6  -3   3     302268.34     299146.38      8294.97 o                         
  -5  -3   3      71277.33      64742.80      3685.84 o                         
  -4  -3   3       7455.75       9895.12       325.51 o                         
  -3  -3   3      39489.40      39580.40      1035.03 o                         
  -2  -3   3        700.83       1489.26        98.85 o                         
  -1  -3   3      27492.40      29545.22      1167.18 o                         
   0  -3   3      34507.59      38590.33      1259.48 o                         
   1  -3   3      31312.74      35064.58      1726.71 o                         
   2  -3   3     177257.20     164914.56     10256.58 o                         
   3  -3   3      42893.41      38948.07      1717.33 o                         
   4  -3   3       2899.00       2670.91       123.33 o                         
   5  -3   3     215279.73     228721.59      6038.94 o                         
   6  -3   3     548703.75     531670.00     26643.46 o                         
   7  -3   3      19583.25      21082.77       609.99 o                         
   8  -3   3      12011.70      11638.03      1283.54 o                         
   9  -3   3     111303.46     108868.49      3396.44 o                         
  10  -3   3      26117.06      25289.85      1121.71 o                         
  11  -3   3       1102.56       1428.91       268.73 o                         
  12  -3   3       2389.99       1857.83       327.83 o                         
  13  -3   3      34036.15      36242.70      1368.26 o                         
  14  -3   3      46170.27      45304.72      1667.16 o                         
  15  -3   3       1501.65        972.90       405.51 o                         
 -14  -2   3        539.40        386.94       480.58 o                         
 -13  -2   3        145.83        -27.40       291.22 o                         
 -12  -2   3        170.85        374.10       286.06 o                         
 -11  -2   3         83.36        -82.41       435.92 o                         
 -10  -2   3        505.98        336.72       231.44 o                         
  -9  -2   3        141.14        -33.91       374.68 o                         
  -8  -2   3       3738.43       3131.56       475.77 o                         
  -7  -2   3      33574.18      27882.23      1479.88 o                         
  -6  -2   3      19469.96      15400.10       588.26 o                         
  -5  -2   3       5179.43       4074.03       349.38 o                         
  -4  -2   3        642.28        694.65       127.47 o                         
  -3  -2   3        251.11        145.25        64.39 o                         
  -2  -2   3         13.42         36.54        46.81 o                         
  -1  -2   3        253.60        791.99       152.41 o                         
   0  -2   3       1142.38        331.17        52.37 o                         
   1  -2   3         28.93        200.32        38.14 o                         
   2  -2   3        513.92        212.48        57.65 o                         
   3  -2   3        193.83         93.00        45.26 o                         
   4  -2   3        190.78         40.54        52.50 o                         
   5  -2   3      18402.77      12627.34       930.40 o                         
   6  -2   3      13975.31      10327.15       336.63 o                         
   7  -2   3        634.12        505.97       157.70 o                         
   8  -2   3       2919.15       2487.38       239.77 o                         
   9  -2   3       2866.23       2431.80       281.42 o                         
  10  -2   3        182.72         98.60       188.16 o                         
  11  -2   3         58.23        137.32       201.07 o                         
  12  -2   3         64.64         46.58       261.11 o                         
  13  -2   3        926.78        966.65       298.38 o                         
  14  -2   3        952.25       1378.99       351.61 o                         
  15  -2   3       1213.27        581.88       308.37 o                         
 -14  -1   3      18319.27      17135.28       829.56 o                         
 -13  -1   3       2841.24       4877.60       493.26 o                         
 -12  -1   3        210.39         67.64       243.23 o                         
 -11  -1   3       1341.64       1746.90       316.50 o                         
 -10  -1   3        691.73        795.26       390.16 o                         
  -9  -1   3       1540.75       1931.44       271.81 o                         
  -8  -1   3     147405.70     134115.62      7102.38 o                         
  -7  -1   3     156247.97     164286.42     12400.34 o                         
  -6  -1   3      40468.07      37509.98      1390.79 o                         
  -5  -1   3       1254.96       2536.37       138.51 o                         
  -4  -1   3      46865.11      46643.59      1206.28 o                         
  -3  -1   3      88806.35      96546.88      3325.79 o                         
  -2  -1   3      10843.10       9877.96       283.44 o                         
  -1  -1   3      21226.90      19410.35      1022.32 o                         
   0  -1   3     140122.94     124947.80      5933.64 o                         
   1  -1   3     150749.19     154773.42      3942.04 o                         
   2  -1   3        935.16        955.58        56.99 o                         
   3  -1   3      53530.47      49961.43      1265.51 o                         
   4  -1   3     858600.50     789305.81     28576.14 o                         
   5  -1   3     423191.75     401268.47     11794.57 o                         
   6  -1   3      44388.81      45719.59      1489.47 o                         
   7  -1   3       1653.16       1955.74       232.11 o                         
   8  -1   3      33515.65      30577.93      1093.67 o                         
   9  -1   3       6365.61       6785.48       394.52 o                         
  10  -1   3       2381.17       3051.23       328.91 o                         
  11  -1   3      18000.27      15732.81       712.06 o                         
  12  -1   3       4979.39       5479.05       419.15 o                         
  13  -1   3       1449.40       1226.83       322.88 o                         
  14  -1   3        575.57        268.34       315.80 o                         
 -15   0   3      15022.25      13959.25      1097.60 o                         
 -14   0   3       3417.55       4231.57       468.05 o                         
 -13   0   3         22.09         36.26       320.69 o                         
 -12   0   3        252.03        133.02       280.17 o                         
 -11   0   3        152.82        499.21       250.12 o                         
 -10   0   3       1497.41       1703.50       275.89 o                         
  -9   0   3        438.93        321.48       285.37 o                         
  -8   0   3        591.09        658.28       171.49 o                         
  -7   0   3        977.92        746.27       111.83 o                         
  -6   0   3       1672.33        969.77       203.00 o                         
  -5   0   3       2058.15       1679.72       160.15 o                         
  -4   0   3        419.23        229.95        72.57 o                         
  -3   0   3       1827.57        629.60       112.46 o                         
  -2   0   3        124.96         37.44        38.93 o                         
  -1   0   3         53.99         98.58        37.19 o                         
   0   0   3         32.61        -21.31        41.60 o                         
   1   0   3          7.49         95.30        35.38 o                         
   2   0   3        960.32        560.29        79.63 o                         
   3   0   3       2609.76       1081.33       236.91 o                         
   4   0   3        353.63         59.79       184.64 o                         
   5   0   3      12928.02       8117.30       365.37 o                         
   6   0   3         31.45        -10.89       115.21 o                         
   7   0   3       1119.71       1106.04       196.76 o                         
   8   0   3       3681.58       3078.84       628.02 o                         
   9   0   3       2028.92       2209.21       291.74 o                         
  10   0   3         28.09         -1.42       195.57 o                         
  11   0   3       1068.46       1258.79       279.40 o                         
  12   0   3        200.45        -14.63       254.93 o                         
  13   0   3         22.61         -1.05       406.04 o                         
  14   0   3       1240.76       1844.16       387.97 o                         
 -15   1   3      14691.57      13844.56       892.44 o                         
 -14   1   3       1017.51       1377.05       340.00 o                         
 -13   1   3        598.61        579.07       263.70 o                         
 -12   1   3       5607.59       5653.71       402.52 o                         
 -11   1   3         25.88       -132.33       199.06 o                         
 -10   1   3       8157.43       8717.57       654.21 o                         
  -9   1   3      20148.89      21966.73      1062.86 o                         
  -8   1   3       4027.46       4283.29       340.94 o                         
  -7   1   3       9190.78       9934.19       345.96 o                         
  -6   1   3      22997.80      23673.39       673.73 o                         
  -5   1   3     138332.53     133035.14      3481.91 o                         
  -4   1   3     186119.41     190321.55      6736.69 o                         
  -3   1   3      31360.59      30455.70      1322.07 o                         
  -2   1   3        672.72       1072.67        65.87 o                         
  -1   1   3      29475.33      28602.64      1342.68 o                         
   0   1   3       6157.80       7793.59       263.90 o                         
   1   1   3      12856.45      13874.99       371.16 o                         
   2   1   3       2149.56       2522.27       103.36 o                         
   3   1   3       4465.92       4142.99       277.42 o                         
   4   1   3       5525.05       6168.71       713.30 o                         
   5   1   3      54128.09      54158.82      1725.48 o                         
   6   1   3      33622.55      34755.18      2625.33 o                         
   7   1   3      10511.43      10669.89       744.95 o                         
   8   1   3      10576.37       9916.77       490.79 o                         
   9   1   3      14474.36      13975.54       638.78 o                         
  10   1   3       1472.53       1402.41       264.59 o                         
  11   1   3        143.44        166.01       236.42 o                         
  12   1   3        951.06       1132.94       391.04 o                         
  13   1   3       2804.49       2687.77       427.35 o                         
 -15   2   3        571.61        268.93       314.15 o                         
 -14   2   3        216.58         37.88       282.99 o                         
 -13   2   3        698.25        775.67       278.63 o                         
 -12   2   3        703.06        675.04       352.80 o                         
 -11   2   3        158.26        198.48       221.60 o                         
 -10   2   3        951.05        795.55       220.86 o                         
  -9   2   3         90.26       -163.68       434.06 o                         
  -8   2   3        431.72        295.02       103.19 o                         
  -7   2   3       3759.12       2328.34       144.14 o                         
  -6   2   3        455.08        425.63        91.50 o                         
  -5   2   3       1687.54       1390.00       104.45 o                         
  -4   2   3        115.80         63.15        55.27 o                         
  -3   2   3         13.99        -24.30        41.53 o                         
  -2   2   3        675.69        183.21        39.12 o                         
  -1   2   3         70.07        511.30        68.65 o                         
   0   2   3        606.52        356.40        48.98 o                         
   1   2   3       2253.64        628.96        60.32 o                         
   2   2   3         16.00        -33.41        70.04 o                         
   3   2   3        393.02        282.14        66.09 o                         
   4   2   3       5895.33       4154.31       211.45 o                         
   5   2   3        394.00        490.21        88.38 o                         
   6   2   3       1985.90       1678.85       213.85 o                         
   7   2   3       1794.12       1780.53       254.73 o                         
   8   2   3        942.53        956.29       220.47 o                         
   9   2   3        669.49       1262.80       259.39 o                         
  10   2   3         95.97         -9.94       580.98 o                         
  11   2   3          4.76        118.71       430.14 o                         
  12   2   3        247.31        290.90       423.13 o                         
  13   2   3        846.64        214.77       303.46 o                         
 -16   3   3       8749.17       9600.84       915.45 o                         
 -15   3   3       3722.13       4823.95       568.56 o                         
 -14   3   3       2211.33       2647.50       658.68 o                         
 -13   3   3       7995.56       8053.56       500.79 o                         
 -12   3   3        264.85        122.22       226.95 o                         
 -11   3   3       2836.08       3077.69       320.33 o                         
 -10   3   3       3596.27       3882.44       317.74 o                         
  -9   3   3      21151.68      20384.54       793.23 o                         
  -8   3   3      25350.64      24828.68       721.62 o                         
  -7   3   3      24799.60      24649.11       701.22 o                         
  -6   3   3      23161.29      22268.41       627.27 o                         
  -5   3   3      60363.95      68238.61      1724.11 o                         
  -4   3   3      24119.35      25088.17       673.01 o                         
  -3   3   3      29266.79      32018.81       823.45 o                         
  -2   3   3      35854.36      41584.57      1046.35 o                         
  -1   3   3       8329.54       7733.29       223.53 o                         
   0   3   3        236.26       1197.97        69.23 o                         
   1   3   3      82449.45      90687.77      2245.62 o                         
   2   3   3      53855.00      44694.12      1790.96 o                         
   3   3   3       8243.73       7636.87       257.81 o                         
   4   3   3      28027.43      30275.81       824.42 o                         
   5   3   3       9955.14      10341.91       349.12 o                         
   6   3   3      11264.64      11145.67       519.52 o                         
   7   3   3       3305.58       3305.13       268.99 o                         
   8   3   3      16271.77      16130.17       701.15 o                         
   9   3   3      10928.75       9978.37       619.36 o                         
  10   3   3       5701.16       5662.82      1038.13 o                         
  11   3   3       6955.32       6248.36       444.19 o                         
  12   3   3       5647.85       6420.19       923.92 o                         
  13   3   3      29227.30      28551.35      1624.55 o                         
 -16   4   3       2027.97       2769.53       432.90 o                         
 -15   4   3       2203.65       2628.09       535.51 o                         
 -14   4   3        778.55        776.18       318.36 o                         
 -13   4   3       1161.43        796.80       318.55 o                         
 -12   4   3        563.33        491.51       349.48 o                         
 -11   4   3        818.68        852.76       240.21 o                         
 -10   4   3       2842.73       3127.71       303.89 o                         
  -9   4   3         32.40       -146.80       146.80 o                         
  -8   4   3       3008.25       2748.21       178.92 o                         
  -7   4   3       5421.73       4573.06       312.90 o                         
  -6   4   3        110.77        155.61        83.06 o                         
  -5   4   3       3287.63       2379.78       127.46 o                         
  -4   4   3       1216.38        899.19        87.46 o                         
  -3   4   3        146.49        186.06        51.14 o                         
  -2   4   3         46.17         85.49        48.25 o                         
  -1   4   3         49.64         50.27        40.02 o                         
   0   4   3          8.92         98.29        48.98 o                         
   1   4   3        490.99        310.98        67.71 o                         
   2   4   3         43.08         77.07        66.14 o                         
   3   4   3       2084.68       1503.93       128.80 o                         
   4   4   3        932.52       1240.25       132.44 o                         
   5   4   3       3420.61       3186.25       182.18 o                         
   6   4   3       1323.75        985.76       188.82 o                         
   7   4   3         42.94       -215.78       215.78 o                         
   8   4   3       4360.63       4232.56       405.92 o                         
   9   4   3       9765.63       9299.22       528.88 o                         
  10   4   3        950.42       1018.98       303.05 o                         
  11   4   3          0.01       -253.99       253.99 o                         
  12   4   3       3907.29       4431.34       507.42 o                         
 -16   5   3       2876.80       3980.45       489.21 o                         
 -15   5   3       4243.85       5210.80       510.61 o                         
 -14   5   3       3892.66       4419.64       474.71 o                         
 -13   5   3        695.23       1154.47       297.40 o                         
 -12   5   3      14779.63      14398.79       672.50 o                         
 -11   5   3       3305.99       4062.82       321.51 o                         
 -10   5   3      16110.16      16638.99       685.98 o                         
  -9   5   3       2356.40       2570.72       196.02 o                         
  -8   5   3      96365.87      97991.27      2489.37 o                         
  -7   5   3     374731.72     394145.59     11683.00 o                         
  -6   5   3     255936.12     257345.78      6323.25 o                         
  -5   5   3        682.75       1083.20       106.64 o                         
  -4   5   3      86990.62      88736.92      3859.52 o                         
  -3   5   3      82696.55      79004.81      1971.16 o                         
  -2   5   3      29512.77      35204.24       912.33 o                         
  -1   5   3       3403.98       4247.74       155.44 o                         
   0   5   3       1555.39       2648.02       131.80 o                         
   1   5   3       4429.43       4667.26       185.88 o                         
   2   5   3        871.78        991.69       141.85 o                         
   3   5   3       4683.31       5333.40       232.93 o                         
   4   5   3      82549.71      87560.52      2903.01 o                         
   5   5   3      66126.84      68805.89      2185.84 o                         
   6   5   3       2884.01       2892.52       463.44 o                         
   7   5   3      14716.63      16253.15       699.81 o                         
   8   5   3      80107.19      74160.57      3074.06 o                         
   9   5   3      23895.65      24566.66      1004.79 o                         
  10   5   3       5615.81       6998.37       486.83 o                         
  11   5   3       4931.99       5648.63       620.02 o                         
  12   5   3       6085.98       5996.47       667.92 o                         
 -16   6   3       2663.26       2903.34       608.06 o                         
 -15   6   3        774.25        948.49       318.95 o                         
 -14   6   3        624.90        845.82       357.54 o                         
 -13   6   3       1558.75       2027.92       328.71 o                         
 -12   6   3        909.20        926.56       261.85 o                         
 -11   6   3        743.41        906.46       237.49 o                         
 -10   6   3         67.56        -65.80       171.99 o                         
  -9   6   3       4275.62       3879.90       212.03 o                         
  -8   6   3      24445.83      23915.19       839.02 o                         
  -7   6   3       1120.96       1243.32       189.91 o                         
  -6   6   3       1898.79       1602.21       128.15 o                         
  -5   6   3        608.68        614.92        88.35 o                         
  -4   6   3        611.02        625.24        71.43 o                         
  -3   6   3       3914.63       2271.15       103.60 o                         
  -2   6   3        495.03        196.00        55.62 o                         
  -1   6   3          1.75         90.37        86.87 o                         
   0   6   3        556.49        444.26       114.75 o                         
   1   6   3         53.88         18.95        76.34 o                         
   2   6   3        198.89        231.76       250.32 o                         
   3   6   3       3116.97       2304.36       167.49 o                         
   4   6   3       8455.05       9399.38       506.92 o                         
   5   6   3       1624.28       1006.62       199.85 o                         
   6   6   3        397.22        190.67       181.61 o                         
   7   6   3       4063.87       4475.52       447.50 o                         
   8   6   3       4620.54       5119.03       401.73 o                         
   9   6   3         35.23        -71.49       259.95 o                         
  10   6   3          7.21        -58.42       274.98 o                         
  11   6   3        532.64       1262.36       461.52 o                         
 -16   7   3      35249.09      37096.84      1912.65 o                         
 -15   7   3       5632.98       5609.42       500.34 o                         
 -14   7   3       1627.11       2020.51       372.12 o                         
 -13   7   3       9038.42       9503.24       543.27 o                         
 -12   7   3      10683.55      10518.15       541.42 o                         
 -11   7   3        202.45        517.40       201.42 o                         
 -10   7   3      17642.56      19016.14       607.50 o                         
  -9   7   3     187588.08     182465.55      4555.27 o                         
  -8   7   3     411233.72     410433.50     19049.68 o                         
  -7   7   3      54021.30      55823.88      1457.63 o                         
  -6   7   3       8553.72       8582.81       295.58 o                         
  -5   7   3      31772.09      36123.51      1448.21 o                         
  -4   7   3      82782.88      80419.50      2019.37 o                         
  -3   7   3        712.24        724.05       364.81 o                         
  -2   7   3      11564.55      12140.51       362.05 o                         
  -1   7   3     366326.38     370241.41      9030.52 o                         
   0   7   3      53060.24      57051.46      2016.80 o                         
   1   7   3       1192.09       2063.43       155.98 o                         
   2   7   3      24757.13      24302.92       703.94 o                         
   3   7   3      35820.21      38521.57      1061.21 o                         
   4   7   3      64434.23      66094.59      2114.76 o                         
   5   7   3      13446.31      13694.18       599.83 o                         
   6   7   3       4706.68       4641.02       337.35 o                         
   7   7   3      28290.40      30317.86      1154.96 o                         
   8   7   3        642.71        967.86       310.09 o                         
   9   7   3        472.62        988.09       330.49 o                         
  10   7   3       1553.99       2826.63       454.19 o                         
 -16   8   3      11830.71      13133.99      1125.90 o                         
 -15   8   3       2206.50       3726.95       697.91 o                         
 -14   8   3       1982.60       2602.81       558.19 o                         
 -13   8   3        430.32       1307.35       478.07 o                         
 -12   8   3          1.71        147.44       344.18 o                         
 -11   8   3         87.41       -177.06       177.06 o                         
 -10   8   3        273.83        233.76       211.07 o                         
  -9   8   3       2402.98       2595.35       191.63 o                         
  -8   8   3         35.05        -19.74       130.03 o                         
  -7   8   3         56.86         87.82       138.53 o                         
  -6   8   3        328.23         61.58       152.67 o                         
  -5   8   3        400.85        166.32       123.05 o                         
  -4   8   3         36.28        114.21       189.87 o                         
  -3   8   3       1911.50       1963.86       215.12 o                         
  -2   8   3       1205.63       1396.34       192.28 o                         
  -1   8   3         21.94        342.42       154.87 o                         
   0   8   3        708.22        599.24       161.52 o                         
   1   8   3         12.89       -131.60       156.72 o                         
   2   8   3       1582.69       1986.02       242.56 o                         
   3   8   3        783.40        713.28       202.81 o                         
   4   8   3        235.75         23.24       226.40 o                         
   5   8   3       1735.12       1674.17       385.54 o                         
   6   8   3       1519.59       1457.86       472.11 o                         
   7   8   3        199.21        133.04       394.58 o                         
   8   8   3        631.87        665.96       469.62 o                         
   9   8   3        992.35       1531.16       573.59 o                         
 -16   9   3       9505.41       9001.31       921.54 o                         
 -15   9   3       3247.17       3282.33       697.97 o                         
 -14   9   3       5588.52       6147.89       672.72 o                         
 -13   9   3        142.91        -99.55       372.58 o                         
 -12   9   3       6686.55       6839.55       630.80 o                         
 -11   9   3       2490.79       3347.12       348.33 o                         
 -10   9   3       4896.92       5135.11       347.06 o                         
  -9   9   3        344.16        354.26       304.82 o                         
  -8   9   3      21779.56      23318.21       893.84 o                         
  -7   9   3      23448.68      24592.47      1317.00 o                         
  -6   9   3      60244.59      66359.20      3186.64 o                         
  -5   9   3      52865.32      52394.50      1758.84 o                         
  -4   9   3       8510.91       8909.22       428.36 o                         
  -3   9   3       9618.83       9795.81       463.59 o                         
  -2   9   3      46672.57      45887.56      1765.44 o                         
  -1   9   3       2836.30       3028.70       253.02 o                         
   0   9   3       2744.18       2760.96       242.17 o                         
   1   9   3       1143.37       2056.04       395.18 o                         
   2   9   3       7430.45       6899.75       398.67 o                         
   3   9   3      17403.16      18264.26       765.09 o                         
   4   9   3      13167.56      12821.94       875.99 o                         
   5   9   3      11365.40      11616.70       870.97 o                         
   6   9   3      14836.53      15706.83      1098.19 o                         
   7   9   3       6298.24       6183.58       701.41 o                         
   8   9   3       3520.93       4241.51       792.12 o                         
 -16  10   3        873.85       1934.93       669.93 o                         
 -15  10   3        483.63        999.89       493.23 o                         
 -14  10   3        860.31       1541.02       521.67 o                         
 -13  10   3       1073.20       1410.94       453.24 o                         
 -12  10   3         19.95         35.69       334.06 o                         
 -11  10   3         34.04        752.07       224.18 o                         
 -10  10   3        435.87       1225.93       449.59 o                         
  -9  10   3        122.99        282.57       198.75 o                         
  -8  10   3        715.67        924.92       217.44 o                         
  -7  10   3        571.29        610.12       198.01 o                         
  -6  10   3         89.65        -99.41       147.19 o                         
  -5  10   3          4.28        215.87       154.68 o                         
  -4  10   3        405.33        197.80       183.33 o                         
  -3  10   3        571.26        485.95       169.72 o                         
  -2  10   3        163.42        113.65       158.49 o                         
  -1  10   3        147.17        200.92       163.89 o                         
   0  10   3        387.57        198.98       161.46 o                         
   1  10   3       2641.16       3136.43       305.96 o                         
   2  10   3         34.94         67.40       330.52 o                         
   3  10   3        191.07        239.45       253.33 o                         
   4  10   3       1021.90       1347.58       394.72 o                         
   5  10   3       3315.63       3797.91       577.26 o                         
   6  10   3        982.16        972.83       497.23 o                         
   7  10   3        556.12        531.09       476.96 o                         
 -15  11   3       2925.83       5186.59       829.70 o                         
 -14  11   3       2192.88       2790.07       602.09 o                         
 -13  11   3        162.02        511.28       391.50 o                         
 -12  11   3        527.24        565.80       390.22 o                         
 -11  11   3      11479.87      11604.37       593.05 o                         
 -10  11   3      14531.06      15711.72       711.53 o                         
  -9  11   3      15247.88      13471.01       628.65 o                         
  -8  11   3      16879.39      17216.20       736.47 o                         
  -7  11   3      16126.63      16749.36       720.17 o                         
  -6  11   3      16624.29      16417.18      1203.04 o                         
  -5  11   3      21160.26      22359.67       889.74 o                         
  -4  11   3      37840.11      36097.72      1312.73 o                         
  -3  11   3      17685.97      18239.19       767.86 o                         
  -2  11   3       6020.69       5633.76       361.17 o                         
  -1  11   3        527.99        732.03       232.62 o                         
   0  11   3      43814.83      43200.76      1555.72 o                         
   1  11   3      50428.62      49456.91      1752.93 o                         
   2  11   3      17130.38      17530.97       785.26 o                         
   4  11   3      19497.48      19417.49      1229.84 o                         
   5  11   3      11164.45      10535.08       866.46 o                         
   6  11   3       1697.68       3276.67       658.22 o                         
 -15  12   3        879.63       1849.43       584.63 o                         
 -14  12   3        318.75       -362.32       362.32 o                         
 -13  12   3         71.10        452.80       422.51 o                         
 -12  12   3        379.57        502.99       286.56 o                         
 -11  12   3        649.80        924.52       401.27 o                         
 -10  12   3         14.07        -93.31       503.47 o                         
  -9  12   3         60.38        -37.98       211.52 o                         
  -8  12   3       1049.22       1467.91       274.71 o                         
  -7  12   3         35.13        252.55       214.19 o                         
  -6  12   3       2131.16       2167.50       296.13 o                         
  -5  12   3        592.38        499.95       224.16 o                         
  -4  12   3         21.47         82.22       197.82 o                         
  -3  12   3        461.29        535.51       236.12 o                         
  -2  12   3          0.82        -24.39       220.07 o                         
  -1  12   3         21.47        -77.89       266.27 o                         
   0  12   3        600.62       1053.89       280.08 o                         
   1  12   3        417.51        584.56       405.40 o                         
   2  12   3         11.55        151.57       326.31 o                         
   3  12   3        317.79        279.17       373.82 o                         
   4  12   3        954.46       1259.36       474.33 o                         
 -14  13   3       4041.32       5092.99       770.17 o                         
 -13  13   3      11630.12      12158.00       931.82 o                         
 -12  13   3       9870.45      10635.56       604.19 o                         
 -11  13   3        924.76        432.85       345.73 o                         
 -10  13   3       9042.19       8829.20       522.56 o                         
  -9  13   3      52915.66      51422.14      1841.60 o                         
  -8  13   3     118243.03     114784.22      3761.15 o                         
  -7  13   3      15564.91      14679.44      1048.10 o                         
  -6  13   3      16200.44      15959.01       734.67 o                         
  -5  13   3      33013.05      31559.80      1226.02 o                         
  -4  13   3      42210.03      41014.48      1521.34 o                         
  -3  13   3       3387.27       3806.73       366.98 o                         
  -2  13   3        119.83        433.25       243.78 o                         
  -1  13   3          2.49       -247.25       248.79 o                         
   0  13   3         95.05        182.88       256.18 o                         
   1  13   3        418.63       1019.56       310.69 o                         
   2  13   3       5083.32       4818.61       569.25 o                         
   3  13   3      24760.95      23619.22      1446.12 o                         
 -13  14   3       2926.05       4375.32       685.22 o                         
 -12  14   3         32.32        841.24       326.37 o                         
 -11  14   3         78.75        330.00       297.68 o                         
 -10  14   3        388.65        499.86       305.57 o                         
  -9  14   3        598.45        726.81       302.74 o                         
  -8  14   3       2793.54       2666.87       384.12 o                         
  -7  14   3        565.45        390.84       258.49 o                         
  -6  14   3         24.07        198.59       251.73 o                         
  -5  14   3         80.99        442.34       265.86 o                         
  -4  14   3         16.80        158.39       361.47 o                         
  -3  14   3          5.47        113.24       248.58 o                         
  -2  14   3        267.07         60.81       266.94 o                         
  -1  14   3        775.83       1084.75       324.95 o                         
   0  14   3          1.56       -122.06       253.81 o                         
   1  14   3        823.78        760.86       370.73 o                         
 -13  15   3      25678.89      23634.18      1550.93 o                         
 -12  15   3         58.56        513.04       477.71 o                         
 -11  15   3       5625.51       5108.42       449.01 o                         
 -10  15   3      22379.29      22207.80       998.58 o                         
  -9  15   3      30586.81      28451.64      1189.46 o                         
  -8  15   3      11791.10      11044.04       631.89 o                         
  -7  15   3       8986.06       9348.08       572.10 o                         
  -6  15   3       2496.40       3207.04       419.33 o                         
  -5  15   3        609.04       1091.52       327.55 o                         
  -4  15   3        267.94         34.43       279.15 o                         
  -3  15   3       6700.63       5994.77       476.67 o                         
  -2  15   3      18863.49      19204.54       922.08 o                         
  -1  15   3        916.09       1383.49       554.36 o                         
   0  15   3       2950.83       5762.15       920.62 o                         
 -10  16   3        125.68        -23.15       604.90 o                         
  -9  16   3        382.16        614.43       380.42 o                         
  -8  16   3          5.69        509.69       329.76 o                         
  -7  16   3          7.97        201.69       495.06 o                         
  -6  16   3        341.12        317.25       426.52 o                         
  -5  16   3         79.57        624.60       330.51 o                         
  -4  16   3        134.22         -9.68       321.03 o                         
  -3  16   3        247.87       1069.12       663.92 o                         
   2 -16   4        264.39       1141.49       593.25 o                         
   3 -16   4       3525.93       4048.35       492.91 o                         
   4 -16   4        197.60        487.34       486.53 o                         
   5 -16   4       3718.48       4094.84       477.02 o                         
   6 -16   4      41615.20      40811.96      1588.43 o                         
   7 -16   4      31925.82      30928.78      1295.19 o                         
   8 -16   4       6246.80       5600.61       466.80 o                         
   9 -16   4      11984.89      11475.97      1096.43 o                         
  10 -16   4      11369.05      11567.30      1026.88 o                         
  11 -16   4       5982.34       6321.19       756.73 o                         
  -1 -15   4        630.04       1561.53       607.70 o                         
   0 -15   4         18.31        321.28       371.43 o                         
   1 -15   4          5.59       -275.39       349.04 o                         
   2 -15   4        112.72        295.48       298.43 o                         
   3 -15   4         55.67        243.96       265.41 o                         
   4 -15   4         15.17        276.99       314.34 o                         
   5 -15   4         58.20        292.36       258.33 o                         
   6 -15   4         14.19        429.02       254.25 o                         
   7 -15   4         12.85        163.02       640.74 o                         
   8 -15   4         13.65        198.56       268.06 o                         
   9 -15   4        619.09        686.50       319.33 o                         
  10 -15   4        698.88        905.41       629.00 o                         
  11 -15   4       3474.02       4743.43       524.95 o                         
  12 -15   4        593.42        671.73       509.82 o                         
  -2 -14   4      59215.82      55024.92      2777.87 o                         
  -1 -14   4       4938.51       5036.48       433.19 o                         
   0 -14   4      10672.14       9670.89       585.20 o                         
   1 -14   4      11679.05      12009.13       816.77 o                         
   2 -14   4       1444.56       2045.74       353.33 o                         
   3 -14   4          3.98       -123.80       242.63 o                         
   4 -14   4       1091.18       1128.00       294.05 o                         
   5 -14   4       5013.06       5118.22       577.90 o                         
   6 -14   4        765.46        905.55       418.46 o                         
   7 -14   4      15830.86      15911.97       761.04 o                         
   8 -14   4      62482.79      59562.40      2109.25 o                         
   9 -14   4      93641.38      89350.31      3023.87 o                         
  10 -14   4      21551.52      22081.57      1161.89 o                         
  11 -14   4       7030.58       6934.19       491.03 o                         
  12 -14   4       9862.80       9584.14       824.55 o                         
  -4 -13   4       1753.70       2034.61       569.16 o                         
  -3 -13   4       2236.21       2938.33       581.91 o                         
  -2 -13   4        305.32        303.63       389.74 o                         
  -1 -13   4        601.58        680.93       298.05 o                         
   0 -13   4       2081.25       2484.10       367.52 o                         
   1 -13   4         25.16       -211.03       211.03 o                         
   2 -13   4          3.26       -142.05       209.92 o                         
   3 -13   4       1314.85        943.93       268.00 o                         
   4 -13   4        754.16        910.82       267.42 o                         
   5 -13   4          0.36         46.91       300.92 o                         
   6 -13   4        109.86       -184.34       308.31 o                         
   7 -13   4        843.48       1107.15       294.87 o                         
   8 -13   4        218.55        -70.27       225.78 o                         
   9 -13   4        725.13       1023.12       295.04 o                         
  10 -13   4        699.91        491.07       266.41 o                         
  11 -13   4        833.92       1401.63       320.61 o                         
  12 -13   4        367.80        590.04       476.03 o                         
  13 -13   4       1116.69       1171.60       514.17 o                         
  -5 -12   4       1955.96       2713.88       589.97 o                         
  -4 -12   4       7844.23       8047.34       722.71 o                         
  -3 -12   4      11260.38      11331.45       849.27 o                         
  -2 -12   4      12735.30      12236.44       639.95 o                         
  -1 -12   4      33117.73      31567.22      1232.60 o                         
   0 -12   4      33280.56      31010.20      1208.18 o                         
   1 -12   4      17363.99      16756.99       755.50 o                         
   2 -12   4       2508.36       2964.79       349.70 o                         
   3 -12   4       2459.30       3036.08       343.90 o                         
   4 -12   4         25.94        326.28       201.45 o                         
   5 -12   4       4597.36       4173.56       328.43 o                         
   7 -12   4      26618.86      25400.60      1010.44 o                         
   8 -12   4      24770.21      26660.68      1052.97 o                         
   9 -12   4      20698.65      21438.36      1200.47 o                         
  10 -12   4      22937.66      23331.62       968.98 o                         
  11 -12   4      16969.81      17806.60       805.29 o                         
  12 -12   4       6967.29       6225.17       663.08 o                         
  13 -12   4       8075.49       8778.59       799.30 o                         
  14 -12   4        682.91       1212.92       571.65 o                         
  -6 -11   4         56.21        499.64       383.53 o                         
  -5 -11   4       2818.84       3593.55       575.56 o                         
  -4 -11   4       1183.22       1268.79       409.78 o                         
  -3 -11   4        677.07        832.00       273.25 o                         
  -2 -11   4        624.52        777.67       249.80 o                         
  -1 -11   4        466.19        472.60       209.68 o                         
   0 -11   4         50.63         93.21       197.95 o                         
   1 -11   4        153.27        143.83       167.44 o                         
   2 -11   4         35.89       -134.57       191.76 o                         
   3 -11   4          6.56        130.84       174.00 o                         
   4 -11   4        130.01        114.70       159.78 o                         
   5 -11   4        326.32        201.28       192.40 o                         
   6 -11   4       1416.40       2032.24       286.48 o                         
   7 -11   4         49.97        737.91       427.49 o                         
   8 -11   4        924.34        896.56       222.08 o                         
   9 -11   4        857.21        837.01       238.66 o                         
  10 -11   4       2563.28       2768.65       338.61 o                         
  11 -11   4        173.23        371.59       359.55 o                         
  12 -11   4        729.58       1089.22       448.98 o                         
  13 -11   4         64.92       -375.68       375.68 o                         
  14 -11   4        870.54       1912.02       548.08 o                         
  -8 -10   4         12.19        710.60       494.25 o                         
  -7 -10   4        407.01        172.98       362.06 o                         
  -6 -10   4      10735.44      10047.66       819.84 o                         
  -5 -10   4      23147.37      22017.18      1310.00 o                         
  -4 -10   4      19321.18      17319.86      1067.41 o                         
  -3 -10   4       6275.76       6303.62       740.05 o                         
  -2 -10   4       6529.62       6099.85       391.65 o                         
  -1 -10   4        731.86        585.98       259.47 o                         
   0 -10   4       7374.59       7767.36       482.06 o                         
   1 -10   4      19707.56      19282.63       779.65 o                         
   2 -10   4         91.90        516.98       355.38 o                         
   3 -10   4         51.90       -123.22       181.07 o                         
   4 -10   4       2052.53       2161.55       281.19 o                         
   5 -10   4      17513.10      17181.82       708.46 o                         
   6 -10   4     310430.34     301350.44     11817.17 o                         
   7 -10   4     166633.70     169235.08      5338.43 o                         
   8 -10   4       4372.61       4283.40       625.57 o                         
   9 -10   4      20876.92      20711.47       842.76 o                         
  10 -10   4       9688.36       9882.63       514.50 o                         
  11 -10   4       1200.25       1922.62       456.52 o                         
  12 -10   4       8684.54       7135.22       678.73 o                         
  13 -10   4       7646.18       8571.74       790.85 o                         
  14 -10   4         27.17        417.09       493.97 o                         
  15 -10   4        894.89       1289.82       613.33 o                         
  -9  -9   4          4.42        766.60       534.44 o                         
  -8  -9   4          7.46         33.44       417.69 o                         
  -7  -9   4         55.30         90.94       370.69 o                         
  -6  -9   4       4508.81       5175.54       547.57 o                         
  -5  -9   4       2829.71       3339.02       489.89 o                         
  -4  -9   4        379.52        276.40       203.22 o                         
  -3  -9   4        308.07        261.84       180.91 o                         
  -2  -9   4       1260.75       1305.57       288.42 o                         
  -1  -9   4       1031.11       1177.95       224.47 o                         
   0  -9   4        288.90        178.21       160.73 o                         
   1  -9   4        157.32        122.46       346.56 o                         
   2  -9   4        555.61        416.45       161.42 o                         
   3  -9   4        307.14        303.38       148.77 o                         
   4  -9   4       1142.36       1264.93       194.39 o                         
   5  -9   4        161.02        199.51       152.05 o                         
   6  -9   4       1570.61       1894.63       232.16 o                         
   7  -9   4       1522.28       1506.38       221.18 o                         
   8  -9   4        168.97        186.58       154.76 o                         
   9  -9   4        755.04        875.26       212.47 o                         
  10  -9   4         35.69       -175.15       175.15 o                         
  11  -9   4        670.97        609.78       295.43 o                         
  12  -9   4        694.12        650.17       372.67 o                         
  13  -9   4       3300.03       4297.09       662.29 o                         
  14  -9   4       2146.15       2745.94       578.35 o                         
  15  -9   4          4.03        461.93       532.12 o                         
 -10  -8   4        125.14        910.52       574.01 o                         
  -9  -8   4        282.94       1440.03       481.59 o                         
  -8  -8   4       2314.14       4760.23       717.13 o                         
  -7  -8   4       3913.07       4044.62       520.81 o                         
  -6  -8   4      20822.99      21212.87      1260.72 o                         
  -5  -8   4       1032.37       1285.26       360.75 o                         
  -4  -8   4       1025.12       1322.03       228.10 o                         
  -3  -8   4      56809.44      54307.82      1841.09 o                         
  -2  -8   4     126355.92     122548.70      3900.00 o                         
  -1  -8   4       7974.19       7241.23       376.23 o                         
   0  -8   4        487.14        898.17       253.87 o                         
   1  -8   4       8037.56       8425.86       401.03 o                         
   2  -8   4        225.10        181.35       125.59 o                         
   3  -8   4        717.44       1224.11       177.74 o                         
   4  -8   4      39068.02      40659.53      1383.94 o                         
   5  -8   4     145249.97     148770.16      4839.00 o                         
   6  -8   4      40829.36      42179.16      1439.09 o                         
   7  -8   4      14357.89      15468.87       634.23 o                         
   8  -8   4      59381.04      57907.57      1935.59 o                         
   9  -8   4      74950.26      75091.66      1963.59 o                         
  10  -8   4        595.54        743.12       205.14 o                         
  11  -8   4      19318.25      18024.05      1139.40 o                         
  12  -8   4      33766.20      30292.72      1717.46 o                         
  13  -8   4      27629.72      25274.96      1557.07 o                         
  14  -8   4       4480.81       6129.06       876.07 o                         
  15  -8   4         58.21       -108.27       482.98 o                         
 -11  -7   4        364.71       1752.72       588.31 o                         
 -10  -7   4        272.05       1246.53       335.98 o                         
  -9  -7   4          2.29         79.83       269.19 o                         
  -8  -7   4        478.62        560.52       284.53 o                         
  -7  -7   4          8.61        119.45       213.04 o                         
  -6  -7   4       1709.61       2418.90       290.37 o                         
  -5  -7   4         95.77         88.39       190.90 o                         
  -4  -7   4       4384.64       3880.94       383.51 o                         
  -3  -7   4      11916.03      11146.68       942.50 o                         
  -2  -7   4       1053.75       1056.95       181.98 o                         
  -1  -7   4         11.07        -82.26        82.26 o                         
   0  -7   4        905.84        793.89       100.84 o                         
   1  -7   4          4.70        -55.71        55.71 o                         
   2  -7   4       1067.42        921.00       191.70 o                         
   3  -7   4        170.51         -4.76        95.60 o                         
   4  -7   4        835.47        442.34        78.35 o                         
   5  -7   4        739.48        442.99        93.13 o                         
   6  -7   4         12.69        -33.90        84.84 o                         
   7  -7   4        149.16         80.65       150.09 o                         
   8  -7   4       4834.74       3792.82       268.10 o                         
   9  -7   4       5992.58       5500.18       260.48 o                         
  10  -7   4        455.15         -7.29       254.08 o                         
  11  -7   4        870.75       1040.95       253.78 o                         
  12  -7   4       3330.82       3636.53       387.82 o                         
  13  -7   4        860.86       1277.44       298.50 o                         
  14  -7   4        692.59        229.16       299.83 o                         
  15  -7   4        363.28        394.98       343.66 o                         
  16  -7   4        190.06       -443.37       443.37 o                         
 -12  -6   4      10296.04       9982.26       844.34 o                         
 -11  -6   4      11918.86      12286.79       685.46 o                         
 -10  -6   4        160.06        115.56       279.36 o                         
  -9  -6   4       3443.13       4788.63       414.22 o                         
  -8  -6   4       6559.91       5993.75       410.27 o                         
  -7  -6   4       8263.62       8592.56       589.57 o                         
  -6  -6   4       3870.74       3537.81       282.96 o                         
  -5  -6   4      50435.25      48933.75      1325.13 o                         
  -4  -6   4     230219.25     230877.83      5722.50 o                         
  -3  -6   4     131740.41     132887.55      3328.21 o                         
  -2  -6   4       7602.60       8054.25       354.25 o                         
  -1  -6   4      18111.27      18438.18       645.94 o                         
   0  -6   4      15781.97      17104.50       487.46 o                         
   1  -6   4        188.37        287.31        57.87 o                         
   2  -6   4       6771.50       9626.69       400.58 o                         
   3  -6   4        343.80        246.61        56.47 o                         
   4  -6   4       4471.18       5033.28       223.76 o                         
   5  -6   4       3715.37       4986.60       200.98 o                         
   6  -6   4      28670.28      29403.97       806.89 o                         
   7  -6   4      69696.44      64951.81      1684.20 o                         
   8  -6   4      88937.49      94151.05      2401.46 o                         
   9  -6   4      27602.07      26891.90      1578.43 o                         
  10  -6   4      44038.42      41692.08      1434.02 o                         
  11  -6   4      30685.68      30642.22      1137.05 o                         
  12  -6   4      13621.08      13627.56       657.25 o                         
  13  -6   4         56.73       -126.74       248.04 o                         
  14  -6   4        324.19        643.67       305.72 o                         
  15  -6   4        188.32        615.19       326.87 o                         
  16  -6   4        856.65       1765.87       522.79 o                         
 -12  -5   4       7923.55       8251.28       571.87 o                         
 -11  -5   4       1592.96       1799.46       541.67 o                         
 -10  -5   4        145.20        435.26       264.72 o                         
  -9  -5   4        960.67       1559.82       442.72 o                         
  -8  -5   4        256.48        252.78       466.08 o                         
  -7  -5   4        600.28        942.88       222.28 o                         
  -6  -5   4       1860.22       2406.93       266.66 o                         
  -5  -5   4        492.52        443.63       177.18 o                         
  -4  -5   4       7259.20       5851.26       430.71 o                         
  -3  -5   4        955.71        827.57       115.31 o                         
  -2  -5   4        388.75        340.85        87.95 o                         
  -1  -5   4       2394.81       2040.63       189.54 o                         
   0  -5   4        677.21        509.27       126.02 o                         
   1  -5   4        757.29        646.74        60.03 o                         
   2  -5   4          0.81        114.39        42.30 o                         
   3  -5   4       2512.94       1276.58        87.44 o                         
   4  -5   4       1568.72       1113.04       168.70 o                         
   5  -5   4         74.71        118.98        73.64 o                         
   6  -5   4        151.11         77.81        82.67 o                         
   7  -5   4       2640.76       2056.17       150.01 o                         
   8  -5   4       1932.72       1430.20       151.45 o                         
   9  -5   4         58.73        -87.77       186.93 o                         
  10  -5   4        333.86        309.89       228.95 o                         
  11  -5   4       3233.55       3236.89       350.88 o                         
  12  -5   4        415.47         57.86       234.77 o                         
  13  -5   4        271.90        232.45       257.43 o                         
  14  -5   4        187.37       -254.12       285.88 o                         
  15  -5   4        182.92        716.90       468.29 o                         
 -13  -4   4      27505.93      25947.80      1114.11 o                         
 -12  -4   4      32721.09      32960.96      1303.64 o                         
 -11  -4   4       5131.78       4632.57       395.59 o                         
 -10  -4   4        721.57        955.81       322.43 o                         
  -9  -4   4       4112.56       4207.76       379.61 o                         
  -8  -4   4        266.21        388.12       195.41 o                         
  -7  -4   4       3035.44       3614.33       281.90 o                         
  -6  -4   4       1123.91       1756.38       171.69 o                         
  -5  -4   4       5725.65       7211.20       285.56 o                         
  -4  -4   4      25547.48      24612.58       712.79 o                         
  -3  -4   4      26823.98      30038.29       812.32 o                         
  -2  -4   4      30071.82      29705.69      1675.71 o                         
  -1  -4   4       1074.18       1345.41       152.75 o                         
   0  -4   4      44786.56      46882.45      1190.84 o                         
   1  -4   4       4226.34       4239.13       155.14 o                         
   2  -4   4        498.09        876.58       105.66 o                         
   3  -4   4        651.38       1458.86        93.95 o                         
   4  -4   4        229.26        797.21       172.21 o                         
   5  -4   4      22058.68      21812.23       603.18 o                         
   6  -4   4      33916.68      38155.44      1011.49 o                         
   7  -4   4      18825.24      18572.64       915.13 o                         
   8  -4   4      24826.08      24996.84       898.99 o                         
   9  -4   4      21050.79      17817.33      1160.58 o                         
  10  -4   4      24887.71      23199.27      1162.59 o                         
  11  -4   4      14818.93      13802.29       650.15 o                         
  12  -4   4       3612.69       3664.74       431.54 o                         
  13  -4   4         37.56        158.14       248.36 o                         
  14  -4   4      22575.79      23833.50      1030.46 o                         
  15  -4   4       1662.14       2607.93       428.32 o                         
 -13  -3   4       2998.35       3418.79       910.10 o                         
 -12  -3   4       2099.71       2541.63       391.65 o                         
 -11  -3   4         35.24       -237.42       237.42 o                         
 -10  -3   4        350.41        -48.26       223.10 o                         
  -9  -3   4        149.23         61.56       190.84 o                         
  -8  -3   4         89.49        179.99       227.69 o                         
  -7  -3   4        472.82        403.54       278.15 o                         
  -6  -3   4       5635.27       4508.81       437.78 o                         
  -5  -3   4        795.75        581.96       176.49 o                         
  -4  -3   4       2656.66       1986.12       297.38 o                         
  -3  -3   4        837.94        568.55        88.07 o                         
  -2  -3   4        382.07        334.84        70.68 o                         
  -1  -3   4        399.23         46.88        47.47 o                         
   0  -3   4       5588.17       2332.84       417.80 o                         
   1  -3   4        779.50        251.62        44.04 o                         
   2  -3   4         60.25        212.21        51.48 o                         
   3  -3   4        452.56        372.88        59.96 o                         
   4  -3   4        837.03        653.90        79.55 o                         
   5  -3   4        220.81        222.89        73.34 o                         
   6  -3   4       4095.52       3577.53       168.36 o                         
   7  -3   4        648.43        650.00       100.68 o                         
   8  -3   4       1914.50       1306.95       209.04 o                         
   9  -3   4       3581.86       3423.25       280.87 o                         
  10  -3   4       3022.31       3109.14       334.70 o                         
  11  -3   4        319.91        372.74       209.12 o                         
  12  -3   4         20.92        143.88       234.59 o                         
  13  -3   4       1393.93       2165.45       383.82 o                         
  14  -3   4       3146.34       4163.51       469.71 o                         
  15  -3   4         93.34        326.67       448.08 o                         
 -14  -2   4       7218.72       6849.42       521.50 o                         
 -13  -2   4       9449.24       8139.82      1160.62 o                         
 -12  -2   4      10953.64      11865.17      1313.37 o                         
 -11  -2   4        243.09         31.76       251.73 o                         
 -10  -2   4        423.32        617.66       236.28 o                         
  -9  -2   4        843.66        779.07       236.44 o                         
  -8  -2   4      13173.81      13179.38       586.88 o                         
  -7  -2   4     136205.98     130980.12      4012.24 o                         
  -6  -2   4     124951.07     136508.08      7758.71 o                         
  -5  -2   4      41947.03      43998.55      1701.79 o                         
  -4  -2   4      19403.42      20877.81      1011.10 o                         
  -3  -2   4      15883.14      18809.57       905.84 o                         
  -2  -2   4      15604.96      12929.14       363.99 o                         
  -1  -2   4       7639.85       9264.27       623.60 o                         
   0  -2   4      64241.24      61425.03      1524.94 o                         
   1  -2   4      39069.57      41639.87      1280.07 o                         
   2  -2   4       7463.41       7333.04       262.17 o                         
   3  -2   4      37088.64      35998.34      1688.07 o                         
   4  -2   4      84952.99      77787.38      1948.10 o                         
   5  -2   4     484758.28     521847.31     18363.81 o                         
   6  -2   4     395867.75     392145.69      9598.52 o                         
   7  -2   4       1392.24       1706.96       215.03 o                         
   8  -2   4       9832.67       9482.43       878.04 o                         
   9  -2   4      23316.24      24315.82      2813.51 o                         
  10  -2   4       2205.04       2715.90       482.82 o                         
  11  -2   4      12517.11      11230.19       575.70 o                         
  12  -2   4       1404.13       1760.44       326.32 o                         
  13  -2   4        398.98        954.80       307.61 o                         
  14  -2   4       1185.50       1976.67       393.31 o                         
 -14  -1   4       5458.62       4823.53       434.60 o                         
 -13  -1   4       1511.66       1890.15       344.86 o                         
 -12  -1   4       1725.38       2164.35       502.45 o                         
 -11  -1   4         69.19       -272.95       272.95 o                         
 -10  -1   4          5.27       -112.74       168.54 o                         
  -9  -1   4          7.34        106.49       179.68 o                         
  -8  -1   4       3869.06       2990.83       275.63 o                         
  -7  -1   4       4686.01       4025.38       208.29 o                         
  -6  -1   4       1007.70        870.29       113.97 o                         
  -5  -1   4         27.77        -67.51        72.20 o                         
  -4  -1   4       2336.63       1268.88       142.36 o                         
  -3  -1   4        552.80        370.44       141.97 o                         
  -2  -1   4          4.00          2.87        61.83 o                         
  -1  -1   4         28.18        -26.08        28.89 o                         
   0  -1   4       1278.78        327.45        69.92 o                         
   1  -1   4        670.16        159.22        35.82 o                         
   2  -1   4       1041.95        627.99        86.08 o                         
   3  -1   4       3542.28       1477.75       184.29 o                         
   4  -1   4      11122.99       5711.28       250.53 o                         
   5  -1   4       4046.72       3819.34       529.92 o                         
   6  -1   4       4776.34       2767.52       226.07 o                         
   7  -1   4        315.82        466.07       154.19 o                         
   8  -1   4       1005.17       1205.78       213.01 o                         
   9  -1   4        164.54        -78.27       209.07 o                         
  10  -1   4       1355.01       1044.60       230.12 o                         
  11  -1   4       6513.05       6364.86       417.78 o                         
  12  -1   4       6539.26       6378.63       447.48 o                         
  13  -1   4       2776.85       2117.44       634.45 o                         
  14  -1   4        975.85       1601.31       499.32 o                         
 -15   0   4      52132.28      48645.41      2598.07 o                         
 -14   0   4      15287.01      13322.50       702.84 o                         
 -13   0   4        359.59        698.58       456.38 o                         
 -12   0   4        308.73        128.33       642.26 o                         
 -11   0   4        164.31        453.36       224.80 o                         
 -10   0   4         66.72        135.03       190.09 o                         
  -9   0   4        201.93        301.42       184.29 o                         
  -8   0   4       1873.00       2193.39       255.32 o                         
  -7   0   4      16853.74      15956.17       496.80 o                         
  -6   0   4      12435.11      11947.44       389.04 o                         
  -5   0   4      59078.22      55858.18      2612.75 o                         
  -4   0   4     191874.64     166780.81      5956.32 o                         
  -3   0   4     178257.59     190683.81      4685.29 o                         
  -2   0   4        761.89       2305.46       130.52 o                         
  -1   0   4     140978.91     152093.81      9788.71 o                         
   0   0   4     345787.06     316869.06      9848.52 o                         
   1   0   4      21616.33      22960.38       596.78 o                         
   2   0   4       2541.12       2534.45       110.10 o                         
   3   0   4       1078.07       1456.72       156.60 o                         
   4   0   4      17023.67      17161.96       615.75 o                         
   5   0   4      77718.18      76103.24      2358.47 o                         
   6   0   4       2529.45       2778.63       218.41 o                         
   7   0   4      63085.02      53690.21      3643.64 o                         
   8   0   4      52655.11      51587.38      2087.38 o                         
   9   0   4       6886.48       6660.44       586.39 o                         
  10   0   4       8307.91       8137.29       464.62 o                         
  11   0   4      44432.90      42558.59      1534.46 o                         
  12   0   4      54332.75      50060.45      1773.30 o                         
  13   0   4      10025.27       8629.06       549.28 o                         
  14   0   4        731.93        780.09       359.16 o                         
 -15   1   4       5349.23       5768.27       527.25 o                         
 -14   1   4        410.00        758.73       381.60 o                         
 -13   1   4       1018.27        944.43       297.90 o                         
 -12   1   4       1647.40       1620.49       316.21 o                         
 -11   1   4         18.90         47.52       288.66 o                         
 -10   1   4        995.17        894.59       236.15 o                         
  -9   1   4       6247.29       5445.87       351.03 o                         
  -8   1   4        178.29          2.73       163.81 o                         
  -7   1   4       1458.33       1142.09       139.24 o                         
  -6   1   4       1441.90        967.90       132.09 o                         
  -5   1   4       1426.09        542.08       127.09 o                         
  -4   1   4       8847.54       4305.04       264.15 o                         
  -3   1   4        686.43        227.61        67.46 o                         
  -2   1   4         51.89        200.76        44.59 o                         
  -1   1   4          1.53        153.26        33.73 o                         
   0   1   4        531.11         83.59        30.30 o                         
   1   1   4        296.46        -19.48        35.68 o                         
   2   1   4         78.64        170.29       161.98 o                         
   3   1   4        950.27        777.21       113.77 o                         
   4   1   4        918.91        514.59       110.50 o                         
   5   1   4        716.24        320.13       123.32 o                         
   6   1   4       4485.95       3935.41       264.18 o                         
   7   1   4       5057.34       4301.69       367.81 o                         
   8   1   4       2886.51       2381.53       326.50 o                         
   9   1   4       2077.95       1806.89       275.28 o                         
  10   1   4       4260.05       4098.62       329.39 o                         
  11   1   4       2077.98       2208.43       344.15 o                         
  12   1   4       1534.64       1687.22       349.50 o                         
  13   1   4          1.72         -4.45       277.47 o                         
 -15   2   4       1546.74       2228.90       389.94 o                         
 -14   2   4       8280.69       7873.72       618.34 o                         
 -13   2   4      42543.37      41826.43      1523.23 o                         
 -12   2   4       7029.50       6361.51       424.02 o                         
 -11   2   4       5510.13       5741.18       378.88 o                         
 -10   2   4       6684.74       7317.45       420.45 o                         
  -9   2   4      56206.39      50875.24      1861.53 o                         
  -8   2   4       2572.24       3354.74       283.43 o                         
  -7   2   4      15928.67      16746.77       538.46 o                         
  -6   2   4      25857.34      25910.21       720.72 o                         
  -5   2   4      80376.37      68503.20      2168.80 o                         
  -4   2   4     111706.74     115691.77      2858.70 o                         
  -3   2   4       1004.53       1246.48        76.95 o                         
  -2   2   4      51786.80      56491.20      1407.14 o                         
  -1   2   4      78121.90      83184.30      2050.61 o                         
   0   2   4        353.82       1027.51        61.93 o                         
   1   2   4       5206.59       6814.56       208.53 o                         
   2   2   4      24099.60      19942.59       540.11 o                         
   3   2   4        323.45       1164.63       119.03 o                         
   4   2   4       6221.46       7078.50       249.78 o                         
   5   2   4      16753.55      17107.18       721.34 o                         
   6   2   4      75964.77      72118.80      2286.75 o                         
   7   2   4      34902.84      33891.95      1304.46 o                         
   8   2   4      16378.26      16426.80       698.14 o                         
   9   2   4       9667.86      10466.48       541.66 o                         
  10   2   4      14294.52      12969.24       789.95 o                         
  11   2   4       5196.05       5472.11       495.43 o                         
  12   2   4        167.47        159.67       276.95 o                         
  13   2   4        211.03        529.10       331.73 o                         
 -16   3   4       1801.61       2282.86       631.64 o                         
 -15   3   4       1992.24       1970.65       385.70 o                         
 -14   3   4       7007.23       6205.71      1033.37 o                         
 -13   3   4       7929.15       7859.48       493.83 o                         
 -12   3   4       1257.51       1067.61       312.39 o                         
 -11   3   4         27.85       -165.00       187.00 o                         
 -10   3   4       1066.40       1218.95       312.99 o                         
  -9   3   4        271.17        240.24       167.67 o                         
  -8   3   4        160.28        125.22       106.16 o                         
  -7   3   4       1713.87       1407.07       132.23 o                         
  -6   3   4        502.67        390.53       120.05 o                         
  -5   3   4        185.83        317.49        76.16 o                         
  -4   3   4       1317.88       1344.15        91.48 o                         
  -3   3   4        160.38        208.39        93.19 o                         
  -2   3   4         30.05         85.40        39.61 o                         
  -1   3   4       1133.65        652.13        82.01 o                         
   0   3   4         18.74         22.11        51.11 o                         
   1   3   4         22.99         57.67        90.89 o                         
   2   3   4        111.82        221.06        91.50 o                         
   3   3   4        177.92         -9.62        74.97 o                         
   4   3   4       2249.07       1612.90       134.19 o                         
   5   3   4       2405.78       1746.90       161.60 o                         
   6   3   4        932.87        807.51       186.42 o                         
   7   3   4       1483.90       1206.54       269.87 o                         
   8   3   4       1165.89       1827.60       310.19 o                         
   9   3   4       2078.82       2404.64       519.35 o                         
  10   3   4       3010.82       2808.85       361.60 o                         
  11   3   4        774.81        539.74       285.20 o                         
  12   3   4          9.08         39.37       286.91 o                         
 -16   4   4       4975.31       5935.88       579.15 o                         
 -15   4   4      15532.76      16931.69      1084.68 o                         
 -14   4   4      20625.50      20994.97       924.96 o                         
 -13   4   4       9476.29       9506.07       548.64 o                         
 -12   4   4        849.28       1145.48       262.71 o                         
 -11   4   4        207.21        468.40       211.18 o                         
 -10   4   4       5157.58       5455.95       621.03 o                         
  -9   4   4       5691.21       6768.46       287.22 o                         
  -8   4   4       2243.29       2475.05       233.85 o                         
  -7   4   4      21607.76      25542.28      1053.95 o                         
  -6   4   4      55032.18      62820.09      2618.33 o                         
  -5   4   4      28300.61      31930.46      1736.98 o                         
  -4   4   4      73187.43      76443.76      1911.43 o                         
  -3   4   4      16974.31      19517.23       533.67 o                         
  -2   4   4      54737.34      53955.83      1357.37 o                         
  -1   4   4      11458.14      12195.57       346.72 o                         
   0   4   4       1991.83       2016.87       102.32 o                         
   1   4   4         30.58        355.16        91.90 o                         
   2   4   4        542.17        447.51        84.35 o                         
   3   4   4       3113.65       2727.34       148.91 o                         
   4   4   4      30641.04      30455.93       838.51 o                         
   5   4   4      27003.05      25090.03       901.82 o                         
   6   4   4       8384.59       8089.01       421.42 o                         
   7   4   4       7835.17       7614.79       425.95 o                         
   8   4   4      29721.62      26989.82      1042.23 o                         
   9   4   4      16855.96      15502.44       981.62 o                         
  10   4   4       5126.23       5044.21      1228.72 o                         
  11   4   4       5107.40       4961.51       429.92 o                         
  12   4   4       1869.07       2960.73       449.57 o                         
 -16   5   4       3326.16       3618.33       471.49 o                         
 -15   5   4       4312.79       5153.27       508.24 o                         
 -14   5   4       3721.54       4289.10       447.40 o                         
 -13   5   4        329.28        115.58       229.76 o                         
 -12   5   4        968.35        857.55       366.91 o                         
 -11   5   4         36.32         79.06       191.02 o                         
 -10   5   4         21.59        -83.45       213.00 o                         
  -9   5   4          4.99         55.76       111.57 o                         
  -8   5   4        361.04        402.83       117.81 o                         
  -7   5   4       1950.85       2427.77       368.23 o                         
  -6   5   4       5364.97       5411.50       219.85 o                         
  -5   5   4        193.72        263.82        76.00 o                         
  -4   5   4       2207.76       1971.99       108.30 o                         
  -3   5   4        427.63        147.91        53.75 o                         
  -2   5   4        106.52        172.10        52.60 o                         
  -1   5   4        391.35        399.43        62.71 o                         
   0   5   4         29.91         44.00        60.69 o                         
   1   5   4        458.88        577.11       131.26 o                         
   2   5   4         39.94         12.82        79.17 o                         
   3   5   4         70.17         91.65        93.91 o                         
   4   5   4       2111.86       1982.81       171.11 o                         
   5   5   4       5427.03       5129.37       316.13 o                         
   6   5   4        107.85        -22.04       164.21 o                         
   7   5   4       3297.60       3624.25       307.46 o                         
   8   5   4       5325.90       5434.64       394.53 o                         
   9   5   4       2324.84       2870.89       360.74 o                         
  10   5   4         70.94        427.07       461.62 o                         
  11   5   4         58.36       -213.98       300.55 o                         
 -16   6   4       8565.69       8338.31       597.46 o                         
 -15   6   4      12682.11      13578.78       923.60 o                         
 -14   6   4      11371.70      10714.31       601.57 o                         
 -13   6   4       7904.93       8550.17       801.13 o                         
 -12   6   4       8934.96       9700.69       549.67 o                         
 -11   6   4       2455.92       3228.07       341.95 o                         
 -10   6   4       2341.87       3389.42       213.90 o                         
  -9   6   4      20577.97      21791.58       661.25 o                         
  -8   6   4     298257.03     297635.12      8795.39 o                         
  -7   6   4      66866.19      70615.02      1812.85 o                         
  -6   6   4      24793.08      26221.28       726.96 o                         
  -5   6   4      16795.82      17403.52       566.56 o                         
  -4   6   4      61249.02      69079.59      1738.64 o                         
  -3   6   4      16066.58      16807.45       469.42 o                         
  -2   6   4       9261.45      10947.13       327.22 o                         
  -1   6   4      63178.71      62561.27      1590.05 o                         
   0   6   4        660.45       1336.66       150.80 o                         
   1   6   4      21461.28      23043.45       648.94 o                         
   2   6   4       2803.37       3005.16       186.22 o                         
   3   6   4      60547.91      59110.27      1551.07 o                         
   4   6   4     215684.19     211706.02      5250.24 o                         
   5   6   4      55004.06      61306.00      3412.27 o                         
   6   6   4       2172.70       2070.87       275.47 o                         
   7   6   4      63494.94      63608.77      2119.54 o                         
   8   6   4      27756.08      25874.90      1037.15 o                         
   9   6   4        921.58        895.99       303.96 o                         
  10   6   4       3761.63       4552.05       440.88 o                         
  11   6   4       9411.07       8603.89       770.09 o                         
 -16   7   4       6764.75       6979.22       548.02 o                         
 -15   7   4       3087.47       3013.57       733.34 o                         
 -14   7   4       1797.23       1790.17       737.27 o                         
 -13   7   4       2299.59       3052.97       373.56 o                         
 -12   7   4       2308.10       2336.40       402.54 o                         
 -11   7   4        130.18        -78.31       222.76 o                         
 -10   7   4        669.92       1088.06       178.13 o                         
  -9   7   4       2888.42       3233.60       237.03 o                         
  -8   7   4      12747.85      11288.08       394.94 o                         
  -7   7   4       2354.32       2323.94       176.90 o                         
  -6   7   4         91.66        -23.44       128.77 o                         
  -5   7   4        185.13        224.11        71.53 o                         
  -4   7   4       3369.45       2668.41       146.70 o                         
  -3   7   4         32.96        -32.37        51.31 o                         
  -2   7   4        113.94        -28.56       105.24 o                         
  -1   7   4       1500.81       1402.71       115.39 o                         
   0   7   4        237.74        146.48        93.43 o                         
   1   7   4       1364.63       1135.88       127.32 o                         
   2   7   4        541.94        413.20       121.00 o                         
   3   7   4       3920.81       3988.41       221.34 o                         
   4   7   4       7412.76       6466.61       359.21 o                         
   5   7   4         36.90         16.15       189.17 o                         
   6   7   4        577.81        716.09       295.94 o                         
   7   7   4       4548.45       4083.46       345.38 o                         
   8   7   4         87.30         -4.32       272.19 o                         
   9   7   4         51.04        299.41       279.95 o                         
  10   7   4       5353.68       5618.49       626.64 o                         
 -16   8   4      56407.66      54033.54      2910.49 o                         
 -15   8   4       5369.88       6061.16       717.13 o                         
 -14   8   4       3555.40       4416.56       704.14 o                         
 -13   8   4      11522.86      11759.36       907.41 o                         
 -12   8   4      14427.19      16281.45      1050.95 o                         
 -11   8   4       2298.27       2612.65       333.29 o                         
 -10   8   4         23.34        294.49       175.47 o                         
  -9   8   4      14761.28      17359.60       659.70 o                         
  -8   8   4       1280.55       2072.53       243.66 o                         
  -7   8   4       1218.62       2058.12       237.62 o                         
  -6   8   4      73015.12      73428.55      2385.30 o                         
  -5   8   4     132815.84     129462.09      4080.66 o                         
  -4   8   4      34937.12      39111.87      2785.65 o                         
  -3   8   4       7255.23       7026.83       355.79 o                         
  -2   8   4      60810.63      60557.46      1992.20 o                         
  -1   8   4     155510.59     157290.70      4923.73 o                         
   0   8   4      21665.42      21391.65       814.90 o                         
   1   8   4       1686.75       1641.90       221.01 o                         
   2   8   4      19405.21      20022.31       786.94 o                         
   3   8   4      38134.92      36356.10      1301.83 o                         
   4   8   4      13616.22      11911.91       813.05 o                         
   5   8   4      13327.16      13192.24       915.27 o                         
   6   8   4      14932.34      13696.64       995.12 o                         
   7   8   4      10783.71      10768.60       889.95 o                         
   8   8   4       2980.27       3225.12       684.32 o                         
   9   8   4      30005.96      26800.66      1718.73 o                         
 -16   9   4       5248.43       5834.50       766.55 o                         
 -15   9   4        418.77        174.01       513.11 o                         
 -14   9   4        501.30        398.29       429.40 o                         
 -13   9   4        357.15        449.17       385.74 o                         
 -12   9   4        270.95        337.77       356.68 o                         
 -11   9   4         15.83         15.97       361.12 o                         
 -10   9   4       5178.46       5600.40       502.01 o                         
  -9   9   4          1.02        244.21       172.26 o                         
  -8   9   4        306.70        315.65       161.32 o                         
  -7   9   4        162.36        196.24       236.87 o                         
  -6   9   4       1535.54       1518.52       451.74 o                         
  -5   9   4       3202.42       2898.81       235.53 o                         
  -4   9   4          8.08       -124.04       124.04 o                         
  -3   9   4        274.31       -127.82       138.23 o                         
  -2   9   4        665.11        947.44       195.61 o                         
  -1   9   4        804.55        564.49       164.42 o                         
   0   9   4        324.55         30.71       149.63 o                         
   1   9   4       2277.80       2238.96       255.37 o                         
   2   9   4          3.69        203.80       187.22 o                         
   3   9   4        109.43          7.72       244.11 o                         
   4   9   4        322.41        675.02       321.18 o                         
   5   9   4        364.79        176.49       304.74 o                         
   6   9   4       3089.61       3461.02       575.07 o                         
   7   9   4        530.10       1687.90       526.49 o                         
   8   9   4       1117.89       1656.97       601.04 o                         
 -16  10   4       4313.18       5317.10       877.87 o                         
 -15  10   4      10102.16      10362.86       912.48 o                         
 -14  10   4      25171.79      26493.73      1579.84 o                         
 -13  10   4       5897.55       6200.83       620.48 o                         
 -12  10   4       1378.19       1637.74       461.04 o                         
 -11  10   4      32272.98      34032.46      1291.55 o                         
 -10  10   4      51604.25      52901.10      1830.09 o                         
  -9  10   4         49.60          0.16       176.61 o                         
  -8  10   4      12634.92      12534.46       573.34 o                         
  -7  10   4      39701.66      40622.01      1433.44 o                         
  -6  10   4      53122.47      55891.55      1894.43 o                         
  -5  10   4      29544.88      27915.95      1038.49 o                         
  -4  10   4       3731.07       4348.05       299.21 o                         
  -3  10   4       9232.47       9156.96       464.14 o                         
  -2  10   4      26313.98      26074.53       989.09 o                         
  -1  10   4       1697.48       2129.32       269.56 o                         
   0  10   4       2602.04       3139.20       655.99 o                         
   1  10   4      21927.49      21324.35       871.06 o                         
   2  10   4       3853.27       3908.66       474.13 o                         
   3  10   4       7561.55       6999.34       589.36 o                         
   4  10   4      19482.43      17864.40      1145.45 o                         
   5  10   4      12923.83      13067.40       965.87 o                         
   6  10   4      13028.34      13129.95      1023.85 o                         
   7  10   4       9698.51       9173.13       889.74 o                         
 -15  11   4       4795.40       5555.05       707.36 o                         
 -14  11   4       4478.09       5288.84       635.10 o                         
 -13  11   4        619.88        925.22       416.59 o                         
 -12  11   4         12.34        467.66       250.49 o                         
 -11  11   4        199.40        637.97       264.18 o                         
 -10  11   4        133.94        530.44       223.04 o                         
  -9  11   4        939.73        962.79       342.89 o                         
  -8  11   4        139.73        383.07       194.19 o                         
  -7  11   4        561.15        796.79       216.27 o                         
  -6  11   4          6.45        247.94       168.76 o                         
  -5  11   4         58.40        -73.09       147.14 o                         
  -4  11   4         20.56          9.95       204.20 o                         
  -3  11   4         81.31        194.94       208.10 o                         
  -2  11   4         14.98       -177.29       177.29 o                         
  -1  11   4        126.03        -40.16       189.39 o                         
   0  11   4        413.19        640.85       247.96 o                         
   1  11   4         65.27        321.41       240.75 o                         
   2  11   4        254.31        753.10       672.76 o                         
   4  11   4        419.09       1038.92       430.62 o                         
   5  11   4       1054.09       1581.36       469.40 o                         
 -15  12   4      13610.66      12799.67      1049.32 o                         
 -13  12   4        270.70        636.06       419.90 o                         
 -12  12   4        572.15        935.54       288.89 o                         
 -11  12   4        621.66       1442.69       459.75 o                         
 -10  12   4       1597.61       2660.68       385.54 o                         
  -9  12   4       4382.69       4965.88       366.49 o                         
  -8  12   4       8390.17       8270.52       478.62 o                         
  -7  12   4      12782.24      14289.45      1002.83 o                         
  -6  12   4      21605.28      19972.21       838.90 o                         
  -5  12   4      14691.34      14525.92       668.25 o                         
  -4  12   4      18802.62      18743.04       807.30 o                         
  -3  12   4      12109.19      12639.14       621.66 o                         
  -2  12   4       6410.21       5979.42       402.49 o                         
  -1  12   4        866.39       1157.36       279.74 o                         
   0  12   4       3580.83       3997.80       350.66 o                         
   1  12   4         12.73        227.35       255.42 o                         
   2  12   4       1651.78       2216.11       468.32 o                         
   3  12   4       6161.81       5612.67       612.79 o                         
   4  12   4      12076.16      11697.91       913.96 o                         
 -14  13   4       1016.87       1004.77       562.85 o                         
 -13  13   4        159.02       -387.46       387.46 o                         
 -12  13   4        101.33        113.64       289.21 o                         
 -11  13   4         24.60       -147.18       338.15 o                         
 -10  13   4        229.33        141.51       251.10 o                         
  -9  13   4        363.85       1156.42       294.44 o                         
  -8  13   4       1048.17       1476.81       308.17 o                         
  -7  13   4         43.37        434.91       228.16 o                         
  -6  13   4       1026.27        981.80       249.27 o                         
  -5  13   4        262.33        262.45       226.04 o                         
  -4  13   4        246.42        368.31       220.66 o                         
  -3  13   4          8.66        -34.09       272.56 o                         
  -2  13   4         61.10        281.96       233.90 o                         
  -1  13   4        154.18        523.05       275.30 o                         
   0  13   4        426.76        253.22       263.56 o                         
   1  13   4          1.42        173.77       274.19 o                         
   2  13   4        431.07        123.55       369.08 o                         
   3  13   4       1099.16       1287.12       433.69 o                         
 -13  14   4      22451.35      23441.75      1049.45 o                         
 -12  14   4       2562.14       4174.55       469.47 o                         
 -11  14   4        256.06        240.02       294.55 o                         
 -10  14   4       6584.29       6362.59       473.07 o                         
  -9  14   4      34913.70      35385.86      1377.24 o                         
  -8  14   4      43647.30      42651.20      1598.92 o                         
  -7  14   4       7140.21       7011.56       461.07 o                         
  -6  14   4      13998.70      14230.66       709.82 o                         
  -5  14   4      28795.76      27306.00      1124.48 o                         
  -4  14   4       6725.82       6487.94       451.14 o                         
  -3  14   4      12046.69      12237.72       660.74 o                         
  -2  14   4      35094.19      33361.12      1331.00 o                         
  -1  14   4      40909.83      39049.49      3261.75 o                         
   0  14   4      10546.49      10671.84       624.64 o                         
   1  14   4          8.57         -8.77       394.88 o                         
 -13  15   4        752.49        842.36       556.95 o                         
 -12  15   4         37.56        -25.54       336.04 o                         
 -11  15   4          1.80         33.88       303.61 o                         
 -10  15   4       1010.44       1431.31       363.82 o                         
  -9  15   4        251.57        607.45       311.38 o                         
  -8  15   4         28.35       -170.57       267.22 o                         
  -7  15   4        417.87        280.29       263.31 o                         
  -6  15   4        358.25        523.20       301.19 o                         
  -5  15   4         25.56        288.71       497.96 o                         
  -4  15   4         64.43       -267.13       267.13 o                         
  -3  15   4          2.48       -274.33       274.33 o                         
  -2  15   4       1760.27       2551.30       433.04 o                         
  -1  15   4        699.51       1304.83       355.80 o                         
 -10  16   4       1421.95       2325.58       548.60 o                         
  -9  16   4       5069.26       5929.00       490.81 o                         
  -8  16   4       2738.52       3067.28       461.80 o                         
  -7  16   4      23179.11      21586.37       999.97 o                         
  -6  16   4      26232.08      26281.31      1147.63 o                         
  -5  16   4       6388.22       6514.40       501.24 o                         
  -4  16   4      10292.53       9393.13       883.06 o                         
   2 -16   5         51.29        174.04       575.86 o                         
   3 -16   5          0.28         56.84       295.93 o                         
   4 -16   5        130.56       -178.84       263.85 o                         
   5 -16   5        569.51        940.74       328.27 o                         
   6 -16   5        102.56        376.85       336.50 o                         
   7 -16   5        134.42        296.21       481.37 o                         
   8 -16   5         34.14        310.00       656.74 o                         
   9 -16   5         28.64       -276.34       356.10 o                         
  10 -16   5         75.44         64.28       499.02 o                         
  11 -16   5         86.70       -158.20       473.11 o                         
  -1 -15   5      13807.04      12447.97      1077.64 o                         
   0 -15   5       8457.33       8161.45       564.37 o                         
   1 -15   5       6399.85       5733.05       725.78 o                         
   2 -15   5        719.80        896.62       324.55 o                         
   3 -15   5        482.59        191.21       730.19 o                         
   4 -15   5       3329.45       3747.43       442.46 o                         
   5 -15   5       1309.46       1279.51       326.94 o                         
   6 -15   5       1731.35       2040.22       363.76 o                         
   7 -15   5        304.22        -31.66       259.61 o                         
   8 -15   5       7435.20       7964.35       676.62 o                         
   9 -15   5      78219.09      76405.61      4819.38 o                         
  10 -15   5      43928.86      40344.60      2152.53 o                         
  11 -15   5      10875.62      11039.91       956.24 o                         
  12 -15   5       3825.08       5710.93       803.45 o                         
  -2 -14   5       3690.89       4450.58       585.77 o                         
  -1 -14   5         64.19        452.98       468.25 o                         
   0 -14   5        887.94       1244.40       321.74 o                         
   1 -14   5        401.61        725.10       295.01 o                         
   2 -14   5        109.24        293.20       464.44 o                         
   3 -14   5          4.73        -54.65       247.33 o                         
   4 -14   5        191.72        262.64       261.42 o                         
   5 -14   5         68.05        162.64       239.58 o                         
   6 -14   5        130.99        -81.03       326.95 o                         
   7 -14   5        303.92        171.23       269.07 o                         
   8 -14   5        532.95        429.07       399.91 o                         
   9 -14   5       3150.25       3979.41       872.28 o                         
  10 -14   5        521.54        499.36       577.65 o                         
  11 -14   5        503.91        989.32       321.10 o                         
  12 -14   5        442.49        419.88       430.49 o                         
  -4 -13   5      11132.34      10789.74       891.59 o                         
  -3 -13   5      15222.98      14314.07      1013.80 o                         
  -2 -13   5       3255.58       4141.99       473.21 o                         
  -1 -13   5      31492.53      30407.70      1405.51 o                         
   0 -13   5      72768.16      71746.70      2483.60 o                         
   1 -13   5      29837.63      29077.60      1170.98 o                         
   2 -13   5       2508.00       2860.91       803.48 o                         
   3 -13   5      16102.62      14507.54       693.07 o                         
   4 -13   5       4351.31       4381.38       358.53 o                         
   5 -13   5       1482.74       2158.97       541.49 o                         
   6 -13   5        332.99        257.65       210.05 o                         
   7 -13   5      13339.87      14169.19       683.17 o                         
   8 -13   5      43157.19      43408.80      1593.38 o                         
   9 -13   5      51139.42      49063.01      3430.38 o                         
  10 -13   5      10457.58      10364.45      1339.83 o                         
  11 -13   5      23772.62      24436.54      1219.10 o                         
  12 -13   5      27075.49      26645.90      1593.08 o                         
  13 -13   5       4091.42       5383.05       794.46 o                         
  -5 -12   5        253.29       1006.82       489.98 o                         
  -4 -12   5        255.96        942.28       388.99 o                         
  -3 -12   5         50.69        616.05       382.17 o                         
  -2 -12   5        316.25        425.46       264.76 o                         
  -1 -12   5       1609.28       2060.03       612.61 o                         
   0 -12   5       3435.53       3702.58       507.12 o                         
   1 -12   5        143.22       -203.60       203.60 o                         
   2 -12   5        144.29        -98.97       196.12 o                         
   3 -12   5        288.25        454.21       206.07 o                         
   4 -12   5          1.56        374.31       225.26 o                         
   5 -12   5        875.27        689.87       225.03 o                         
   6 -12   5         22.46        -64.33       194.98 o                         
   7 -12   5         12.82        248.89       495.56 o                         
   8 -12   5          7.37         -0.70       200.12 o                         
   9 -12   5        567.64        841.24       231.68 o                         
  10 -12   5         28.94        149.24       401.81 o                         
  11 -12   5       1094.13       1052.71       293.54 o                         
  12 -12   5       3965.36       4354.96       582.16 o                         
  13 -12   5       2098.96       2951.52       617.40 o                         
  14 -12   5        708.22       1468.64       598.76 o                         
  -7 -11   5        714.27       1497.21       529.46 o                         
  -6 -11   5       3315.70       3816.21       634.35 o                         
  -4 -11   5        524.92        576.63       382.97 o                         
  -3 -11   5       8514.95       8746.24       512.18 o                         
  -2 -11   5      23748.08      22461.04       929.03 o                         
  -1 -11   5      57009.87      57660.51      2000.85 o                         
   0 -11   5      41232.70      39072.04      1423.48 o                         
   1 -11   5      14421.28      13455.26       623.53 o                         
   2 -11   5      19220.57      19740.99       816.41 o                         
   3 -11   5       5367.29       5087.78       346.89 o                         
   4 -11   5       7668.68       8435.57       452.26 o                         
   5 -11   5       1309.55       1869.91       358.05 o                         
   6 -11   5         49.33        336.82       193.49 o                         
   7 -11   5       1931.68       2648.22       319.26 o                         
   8 -11   5       7122.64       8631.32       472.92 o                         
   9 -11   5      17855.57      16666.72       737.84 o                         
  10 -11   5      35739.08      36595.93      1564.71 o                         
  11 -11   5      19994.34      18570.52      1178.27 o                         
  12 -11   5      16235.84      15070.68      1064.62 o                         
  13 -11   5      12064.39       9532.61       850.72 o                         
  14 -11   5       6950.93       7267.86       786.18 o                         
  -8 -10   5        458.15       1268.13       523.52 o                         
  -7 -10   5         28.98        155.12       390.97 o                         
  -6 -10   5        181.37        114.40       355.25 o                         
  -5 -10   5        327.99         16.71       303.29 o                         
  -4 -10   5        289.48        -30.14       271.26 o                         
  -3 -10   5        145.78       -184.24       184.24 o                         
  -2 -10   5        669.56        602.06       217.51 o                         
  -1 -10   5        458.39        357.66       203.45 o                         
   0 -10   5        306.07        -65.32       176.58 o                         
   1 -10   5         65.80         85.17       208.01 o                         
   2 -10   5        258.44        218.63       157.77 o                         
   3 -10   5        597.99        272.92       344.51 o                         
   4 -10   5          2.91        -42.63       142.35 o                         
   5 -10   5          3.72        160.35       159.32 o                         
   6 -10   5        259.31       1758.94       336.40 o                         
   7 -10   5         20.32        485.38       310.22 o                         
   8 -10   5       2437.57       2903.92       310.14 o                         
   9 -10   5        138.56        -48.46       167.80 o                         
  10 -10   5       1618.48       1809.70       261.83 o                         
  11 -10   5        886.63        408.97       347.18 o                         
  12 -10   5       1251.65       1720.24       475.89 o                         
  13 -10   5       2254.52       3109.96       617.98 o                         
  14 -10   5        830.80        819.66       481.51 o                         
  15 -10   5       2244.02       3230.15       723.50 o                         
  -9  -9   5       5446.20       7211.67       788.15 o                         
  -8  -9   5       1745.51       2404.23       568.94 o                         
  -7  -9   5        204.43        378.54       384.96 o                         
  -6  -9   5         47.94        269.12       299.49 o                         
  -5  -9   5       1432.46       2173.92       443.83 o                         
  -4  -9   5       4478.40       4041.99       319.60 o                         
  -3  -9   5       8332.92       8179.11       444.25 o                         
  -2  -9   5      17968.22      18467.39       764.23 o                         
  -1  -9   5      14930.45      15228.39       649.13 o                         
   0  -9   5      30635.74      29360.96      1077.94 o                         
   1  -9   5      11658.33      11801.57       529.29 o                         
   2  -9   5       3192.51       3566.35       259.15 o                         
   3  -9   5      18054.19      17812.55       736.54 o                         
   4  -9   5       3953.84       3855.98       385.42 o                         
   5  -9   5       3339.75       3617.55       533.59 o                         
   6  -9   5      26481.09      28495.05      1045.58 o                         
   7  -9   5       2087.57       2156.18       235.26 o                         
   8  -9   5       4977.94       5341.65       333.07 o                         
   9  -9   5       7660.01       7613.07       492.19 o                         
  10  -9   5        799.62       1235.86       245.44 o                         
  12  -9   5      19914.13      20940.13      1318.84 o                         
  13  -9   5      11371.71      11670.02       931.78 o                         
  14  -9   5       6710.27       6438.06       756.31 o                         
  15  -9   5       7577.13       6764.63       776.63 o                         
 -10  -8   5       1132.94       1516.21       583.81 o                         
  -9  -8   5        373.99        265.59       468.03 o                         
  -8  -8   5        916.81        782.91       397.20 o                         
  -7  -8   5          1.62       -150.57       318.18 o                         
  -6  -8   5          6.47          6.94       265.99 o                         
  -5  -8   5         73.91        154.30       237.74 o                         
  -4  -8   5         15.97       -147.20       147.20 o                         
  -3  -8   5       1139.73        912.50       196.35 o                         
  -2  -8   5        961.42        997.36       347.08 o                         
  -1  -8   5        228.73        -81.53       185.03 o                         
   0  -8   5        986.36        765.25       170.85 o                         
   1  -8   5         19.03        119.41       130.23 o                         
   2  -8   5         77.69        106.89       123.05 o                         
   3  -8   5         21.21        -46.73       113.85 o                         
   4  -8   5       1088.03       1008.21       168.21 o                         
   5  -8   5          1.68        107.23       141.40 o                         
   6  -8   5          0.78        -51.40       133.55 o                         
   7  -8   5        526.82        418.10       152.94 o                         
   8  -8   5        585.18        680.34       186.59 o                         
   9  -8   5       1962.18       1946.13       183.32 o                         
  10  -8   5        334.60        507.78       260.85 o                         
  11  -8   5       4136.39       3809.61       508.40 o                         
  12  -8   5       6224.59       5891.65       623.75 o                         
  13  -8   5       2684.89       2937.95       576.21 o                         
  14  -8   5        741.22        586.41       491.35 o                         
  15  -8   5         90.59        156.59       555.63 o                         
 -11  -7   5       2644.80       3423.55       484.03 o                         
 -10  -7   5       2778.55       4532.28       529.94 o                         
  -9  -7   5       4284.07       4706.88       429.18 o                         
  -8  -7   5       6139.91       6777.82       439.13 o                         
  -7  -7   5       1154.55       2442.38       432.40 o                         
  -6  -7   5       1619.87       2296.87       285.84 o                         
  -5  -7   5       2964.37       3389.14       216.20 o                         
  -4  -7   5      34081.55      36477.28      1370.96 o                         
  -3  -7   5     211711.67     216390.23      5365.58 o                         
  -2  -7   5      37831.03      36014.34      1345.50 o                         
  -1  -7   5       1074.95       1631.69       127.29 o                         
   0  -7   5      14347.45      14326.18       432.18 o                         
   1  -7   5       5963.91       6214.05       316.87 o                         
   2  -7   5       1966.22       2233.11       181.69 o                         
   3  -7   5      20245.89      20950.46       846.17 o                         
   4  -7   5       1503.14       1192.28       113.55 o                         
   5  -7   5       1307.77       1815.52       130.09 o                         
   6  -7   5        292.47        471.75       101.50 o                         
   7  -7   5      46632.05      46234.14      1234.19 o                         
   8  -7   5     198110.22     193338.64      8226.66 o                         
   9  -7   5      34826.28      36552.18      1023.24 o                         
  10  -7   5       6067.83       5814.33       356.73 o                         
  11  -7   5      21325.31      18836.26       783.89 o                         
  12  -7   5      41262.57      40230.87      1450.16 o                         
  13  -7   5       9102.33       8537.50       524.12 o                         
  14  -7   5        174.52        352.06       325.31 o                         
  15  -7   5        670.98       1295.06       389.84 o                         
  16  -7   5        215.95       1019.34       560.49 o                         
 -12  -6   5       4394.12       5808.25       810.02 o                         
 -11  -6   5       2724.27       3557.53       487.96 o                         
 -10  -6   5        876.58        898.71       305.61 o                         
  -9  -6   5       1232.23       1869.80       386.94 o                         
  -8  -6   5        663.07        566.74       255.12 o                         
  -7  -6   5       1458.77       1478.61       256.90 o                         
  -6  -6   5       1936.24       1965.94       247.14 o                         
  -5  -6   5       6081.38       5549.13       263.76 o                         
  -4  -6   5       4854.04       5026.21       241.20 o                         
  -3  -6   5       5722.32       4894.69       355.35 o                         
  -2  -6   5         18.83        -79.42        79.42 o                         
  -1  -6   5         10.40        -21.29        71.94 o                         
   0  -6   5       3101.90       2404.18       207.48 o                         
   1  -6   5       2099.55       1284.83       141.42 o                         
   2  -6   5         59.19         86.12        49.20 o                         
   3  -6   5        523.31        481.50       117.99 o                         
   4  -6   5       1537.97       1125.80       194.56 o                         
   5  -6   5        599.86        543.94        92.46 o                         
   6  -6   5       1129.08        706.49       106.45 o                         
   7  -6   5       2669.66       2274.84       160.65 o                         
   8  -6   5      11640.23      11005.27       486.05 o                         
   9  -6   5       3251.83       2928.05       249.94 o                         
  10  -6   5       4615.96       4648.37       497.79 o                         
  11  -6   5       3209.45       3421.25       331.58 o                         
  12  -6   5       2157.41       1894.64       298.54 o                         
  13  -6   5        230.86        731.18       283.28 o                         
  14  -6   5       1598.43       1792.79       368.14 o                         
  15  -6   5       4131.47       4641.41       515.00 o                         
  16  -6   5        141.80        796.16       469.67 o                         
 -12  -5   5      55085.48      56440.23      2014.72 o                         
 -11  -5   5      17606.74      17674.93       827.72 o                         
 -10  -5   5        319.63        442.54       278.50 o                         
  -9  -5   5      21906.34      24416.07       975.16 o                         
  -8  -5   5        173.95         -7.78       241.20 o                         
  -7  -5   5       1088.81       1418.02       292.55 o                         
  -6  -5   5         34.32        401.20       252.03 o                         
  -5  -5   5      59582.75      57467.36      1520.17 o                         
  -4  -5   5      75510.76      84419.11      3477.55 o                         
  -3  -5   5      19300.10      20794.28       600.62 o                         
  -2  -5   5       7408.36       7142.91       254.51 o                         
  -1  -5   5     575211.12     573719.62     17097.86 o                         
   0  -5   5     127984.07     133336.38      3297.97 o                         
   1  -5   5        485.79       1187.31       123.73 o                         
   2  -5   5      89663.67      87753.10      3596.70 o                         
   3  -5   5     134418.30     133722.58      4035.51 o                         
   4  -5   5      25281.72      27500.55       736.16 o                         
   5  -5   5        426.53        699.24        98.40 o                         
   6  -5   5      62897.40      64507.76      1653.97 o                         
   7  -5   5     116487.48     111883.91      6983.59 o                         
   8  -5   5      64855.41      67039.35      2181.81 o                         
   9  -5   5       3787.18       3711.44       281.92 o                         
  10  -5   5      15067.60      14052.63       624.11 o                         
  11  -5   5      20585.42      19273.40       810.34 o                         
  12  -5   5       2812.25       3719.93       670.26 o                         
  13  -5   5       4470.08       4104.71       434.62 o                         
  14  -5   5      22715.72      21486.85       960.77 o                         
  15  -5   5      14459.91      14502.89       774.49 o                         
 -13  -4   5      19961.47      21441.05       979.14 o                         
 -12  -4   5      15149.43      15984.26       828.71 o                         
 -11  -4   5       2267.02       2622.67       378.35 o                         
 -10  -4   5        395.57        399.99       266.16 o                         
  -9  -4   5         64.64       -310.56       324.81 o                         
  -8  -4   5         50.55       -151.17       217.23 o                         
  -7  -4   5       1031.27        530.12       304.03 o                         
  -6  -4   5        249.26        405.72       123.80 o                         
  -5  -4   5         48.17        -65.37       103.13 o                         
  -4  -4   5         42.03        -76.25        84.47 o                         
  -3  -4   5       1471.19       1107.74       153.18 o                         
  -2  -4   5       4550.79       2979.09       505.90 o                         
  -1  -4   5       4854.87       3180.05       363.27 o                         
   0  -4   5       3466.25       1803.26       217.51 o                         
   1  -4   5         84.68        -28.67        51.68 o                         
   2  -4   5        144.81         -3.92        44.21 o                         
   3  -4   5        720.13       1002.25        97.05 o                         
   4  -4   5       2067.99       1462.98       198.39 o                         
   5  -4   5       3941.22       3344.62       234.24 o                         
   6  -4   5       2078.35       1675.18       128.87 o                         
   7  -4   5        101.58          6.40        86.44 o                         
   8  -4   5       1104.77       1178.78       205.72 o                         
   9  -4   5       4325.18       3402.46       372.49 o                         
  10  -4   5       2595.80       2703.62       305.59 o                         
  11  -4   5       5541.54       6034.12       411.61 o                         
  12  -4   5       1522.41       1636.97       304.91 o                         
  13  -4   5       1775.63       1691.24       328.53 o                         
  14  -4   5       2021.01       2851.58       409.85 o                         
  15  -4   5        790.90        872.76       353.82 o                         
 -13  -3   5      38825.66      37669.45      1448.98 o                         
 -12  -3   5       9180.93       8559.12       537.04 o                         
 -11  -3   5       1341.81       1717.64       544.64 o                         
 -10  -3   5      15544.01      15101.28       697.42 o                         
  -9  -3   5       2038.51       1954.02       340.06 o                         
  -8  -3   5        536.92        786.19       210.46 o                         
  -7  -3   5      45076.52      48153.79      2043.44 o                         
  -6  -3   5      23991.82      23897.10      1119.33 o                         
  -5  -3   5       6167.24       6217.44       251.12 o                         
  -4  -3   5      33982.39      36894.12       985.25 o                         
  -3  -3   5      37204.87      38391.99      1005.88 o                         
  -2  -3   5     514544.88     502243.06     13783.70 o                         
  -1  -3   5     150701.03     153838.50      3957.86 o                         
   0  -3   5      15167.89      16201.23       439.25 o                         
   1  -3   5      54891.13      60682.80      1645.48 o                         
   2  -3   5      65663.27      69511.91      1737.38 o                         
   3  -3   5       1298.71       2652.77       116.84 o                         
   4  -3   5       2292.59       1414.38        96.30 o                         
   5  -3   5      21764.42      27030.95       926.61 o                         
   6  -3   5        393.39        666.39       103.38 o                         
   7  -3   5       5395.00       5385.36       350.49 o                         
   8  -3   5      20793.91      21217.82       808.26 o                         
   9  -3   5      10715.97       9996.69       497.30 o                         
  10  -3   5      11477.81       9903.94       712.05 o                         
  11  -3   5      23078.73      20443.07       862.38 o                         
  12  -3   5       8196.85       6704.65       654.13 o                         
  13  -3   5       4535.63       4269.82       579.58 o                         
  14  -3   5        540.86        990.62       322.02 o                         
  15  -3   5       2199.77       2749.64       451.79 o                         
 -14  -2   5       2761.89       3157.57       443.44 o                         
 -13  -2   5       3013.68       2950.20       399.14 o                         
 -12  -2   5       1786.89       2218.22       350.95 o                         
 -11  -2   5       2366.93       2713.98       358.21 o                         
 -10  -2   5       3681.06       3519.96       308.26 o                         
  -9  -2   5       1526.89       1499.78       259.62 o                         
  -8  -2   5          9.74         17.37       168.58 o                         
  -7  -2   5        226.42        -61.37       204.03 o                         
  -6  -2   5        100.20          3.61       123.24 o                         
  -5  -2   5       1017.83        662.90       109.65 o                         
  -4  -2   5         52.62         65.52        71.86 o                         
  -3  -2   5       1180.03        699.03       145.21 o                         
  -2  -2   5       2902.83        960.43       117.94 o                         
  -1  -2   5        954.33       1167.40       146.03 o                         
   0  -2   5         48.01         78.75        35.67 o                         
   1  -2   5        663.08        326.66        48.32 o                         
   2  -2   5         12.61        -25.35        41.15 o                         
   3  -2   5       7200.17       3286.57       283.94 o                         
   4  -2   5       2824.38       1506.40       196.24 o                         
   5  -2   5       5988.02       3838.71       282.79 o                         
   6  -2   5          8.92         -6.62        78.31 o                         
   7  -2   5        270.09        223.09       170.16 o                         
   8  -2   5       3727.56       2719.76       268.57 o                         
   9  -2   5       1141.28       1020.93       229.81 o                         
  10  -2   5        289.33        190.46       183.63 o                         
  11  -2   5       3160.28       3023.06       349.82 o                         
  12  -2   5       1985.26       1958.71       333.59 o                         
  13  -2   5       1515.22       2154.95       570.34 o                         
  14  -2   5        404.45        288.05       303.92 o                         
 -14  -1   5       7679.20       8034.31       541.24 o                         
 -13  -1   5       6534.78       4815.50       441.77 o                         
 -12  -1   5      13843.31      12375.19      1077.22 o                         
 -11  -1   5       4930.95       4824.27       373.56 o                         
 -10  -1   5       8523.44       8101.18       456.64 o                         
  -9  -1   5       3080.55       3099.31       276.79 o                         
  -8  -1   5        503.63        705.60       271.95 o                         
  -7  -1   5       2897.59       2783.56       171.03 o                         
  -6  -1   5      10411.98      11520.23       380.36 o                         
  -5  -1   5       3496.17       3445.12       167.65 o                         
  -4  -1   5      35427.30      41263.50      2143.32 o                         
  -3  -1   5      87745.12      79137.16      1983.67 o                         
  -2  -1   5      30638.26      38772.00      1313.93 o                         
  -1  -1   5      37602.36      37874.30       957.77 o                         
   0  -1   5      59455.75      62294.39      1902.25 o                         
   1  -1   5      24387.41      24951.56      1255.04 o                         
   2  -1   5       9802.64      10712.97       406.28 o                         
   3  -1   5      18510.91      19692.71       536.48 o                         
   4  -1   5     138757.91     141254.25      3488.90 o                         
   5  -1   5     242061.73     248326.22      6114.31 o                         
   6  -1   5       9488.08       9444.22      1118.66 o                         
   7  -1   5        441.11        731.52       164.35 o                         
   8  -1   5      27203.26      27163.56      1003.16 o                         
   9  -1   5      15254.41      14867.78      1324.11 o                         
  10  -1   5       5738.00       5203.99       365.86 o                         
  11  -1   5      62467.67      64224.00      2856.97 o                         
  12  -1   5      37966.96      32141.19      2109.07 o                         
  13  -1   5      20796.42      18288.35       851.13 o                         
  14  -1   5       8327.33       6996.75       515.33 o                         
 -15   0   5       5128.84       5486.42       802.34 o                         
 -14   0   5       3723.75       3951.12       457.65 o                         
 -13   0   5        551.25        114.57       368.23 o                         
 -12   0   5       1629.96       1609.25       568.42 o                         
 -11   0   5       1605.01       2041.76       314.63 o                         
 -10   0   5        130.05        179.12       334.35 o                         
  -9   0   5        946.29        829.35       194.92 o                         
  -8   0   5       1428.84       1133.29       271.85 o                         
  -7   0   5        670.95        379.11       109.14 o                         
  -6   0   5        508.13        393.17       102.54 o                         
  -5   0   5       2896.96       1699.79       191.12 o                         
  -4   0   5       2813.76       1292.51       346.60 o                         
  -3   0   5        231.49        312.07        72.12 o                         
  -2   0   5       1065.84        248.15        73.81 o                         
  -1   0   5         82.12        133.67        54.75 o                         
   0   0   5       1138.34        197.08        51.41 o                         
   1   0   5       2123.28         99.70        73.30 o                         
   2   0   5       2819.92        589.63       109.83 o                         
   3   0   5          9.52         45.97        88.58 o                         
   4   0   5       1457.89        571.64       111.19 o                         
   5   0   5        607.64        344.08       122.62 o                         
   6   0   5         21.82         67.45       183.01 o                         
   7   0   5       4750.70       4221.94       429.26 o                         
   8   0   5       3356.68       3215.22       324.31 o                         
   9   0   5        531.30        255.93       178.05 o                         
  10   0   5       3710.63       2957.03       347.91 o                         
  11   0   5      12240.96      11406.88      1065.86 o                         
  12   0   5       8576.26       7882.51       609.53 o                         
  13   0   5       2720.86       2296.43       422.48 o                         
  14   0   5         22.77        494.62       741.93 o                         
 -15   1   5       9252.40       7433.24      1094.13 o                         
 -14   1   5       3688.29       3660.67       619.06 o                         
 -13   1   5       8934.25       8237.29       668.46 o                         
 -12   1   5      18039.98      18139.57       873.65 o                         
 -11   1   5      11939.60      10812.78       552.78 o                         
 -10   1   5      17948.55      16483.55       860.94 o                         
  -9   1   5      34523.72      32305.32      1164.75 o                         
  -8   1   5       2587.58       2803.42       241.53 o                         
  -7   1   5      12333.11      11970.32       404.67 o                         
  -6   1   5       1431.37       1348.30       141.53 o                         
  -5   1   5      43061.63      36475.32      1436.77 o                         
  -4   1   5     531036.50     518960.81     18825.89 o                         
  -3   1   5      43674.23      46957.98      2145.84 o                         
  -2   1   5        748.28       1084.36       142.35 o                         
  -1   1   5      70304.54      62441.12      2393.82 o                         
   0   1   5      16812.63      18289.98       477.41 o                         
   1   1   5        372.19        712.89        67.00 o                         
   2   1   5      72836.48      80291.88      1717.59 o                         
   3   1   5     189638.78     212892.77      4485.86 o                         
   4   1   5       6248.35       6287.43       226.99 o                         
   5   1   5       1874.14       2070.40       182.88 o                         
   6   1   5      66400.81      63734.11      2035.72 o                         
   7   1   5     195750.03     192790.03      5825.38 o                         
   8   1   5      32138.54      29895.90      1832.84 o                         
   9   1   5       4846.12       5202.77       417.45 o                         
  10   1   5      65509.41      62519.72      2108.23 o                         
  11   1   5      41274.82      38881.05      1440.89 o                         
  12   1   5      18505.07      16819.06       800.58 o                         
  13   1   5       5065.68       5086.15       515.82 o                         
 -16   2   5       4398.37       4973.54       640.89 o                         
 -15   2   5        499.14        822.63       321.76 o                         
 -14   2   5       2175.44       2514.69       503.37 o                         
 -13   2   5      11995.85      11633.30       900.21 o                         
 -12   2   5       4430.39       3785.31       491.59 o                         
 -11   2   5         68.80        501.10       212.07 o                         
 -10   2   5       6210.20       5445.69       366.05 o                         
  -9   2   5       8433.96       6998.82       395.01 o                         
  -8   2   5        235.50        247.89       114.05 o                         
  -7   2   5         83.45         96.16        81.26 o                         
  -6   2   5         61.07        -11.13        66.76 o                         
  -5   2   5       3002.73       2125.30       125.28 o                         
  -4   2   5        246.23         37.60        88.79 o                         
  -3   2   5        399.84        411.75        80.37 o                         
  -2   2   5        142.11         80.95        41.36 o                         
  -1   2   5        178.84        652.19        82.74 o                         
   0   2   5         21.88        -26.76        33.23 o                         
   1   2   5         56.78         63.67        43.77 o                         
   2   2   5        934.48        403.72       119.79 o                         
   3   2   5        968.12       1020.96       137.51 o                         
   4   2   5        275.34         31.84        81.02 o                         
   5   2   5        108.04        201.40        71.26 o                         
   6   2   5       9119.19       7296.71       385.88 o                         
   7   2   5       7519.53       7395.61       412.70 o                         
   8   2   5        168.39         52.16       167.60 o                         
   9   2   5        568.62        632.83       217.07 o                         
  10   2   5       3152.47       3663.98       363.57 o                         
  11   2   5       1276.43       1046.54       306.49 o                         
  12   2   5        241.37       -117.10       256.79 o                         
  13   2   5       2479.86       2782.07       430.95 o                         
 -16   3   5       2889.60       2341.31       662.29 o                         
 -15   3   5      14408.86      13529.18       925.97 o                         
 -14   3   5      57799.41      58502.16      5524.78 o                         
 -13   3   5     100013.17     102702.67      7071.91 o                         
 -12   3   5      24651.37      22928.83       936.69 o                         
 -11   3   5        768.25       1083.95       246.30 o                         
 -10   3   5      52811.89      53739.44      1797.35 o                         
  -9   3   5      27148.24      28248.24       699.35 o                         
  -8   3   5        772.70       1625.87       278.70 o                         
  -7   3   5       4448.61       4072.71       196.09 o                         
  -6   3   5      10717.62      11232.38       485.17 o                         
  -5   3   5      12934.15      13032.74       389.80 o                         
  -4   3   5      41150.04      44860.80      2493.06 o                         
  -3   3   5      19061.77      15696.43       531.51 o                         
  -2   3   5     116917.24     127800.52      3142.04 o                         
  -1   3   5      12930.72      13223.95       364.28 o                         
   0   3   5       7885.07       8935.98       267.10 o                         
   1   3   5     211487.98     229529.28      5612.58 o                         
   2   3   5      55300.69      47250.55      1214.53 o                         
   3   3   5        918.70       1306.39       124.26 o                         
   4   3   5      24918.40      28419.43       833.33 o                         
   5   3   5       3865.90       4047.43       195.67 o                         
   6   3   5      57354.46      57937.62      1885.28 o                         
   7   3   5      30681.67      29707.84      1088.01 o                         
   8   3   5      13063.82      13136.15       640.07 o                         
   9   3   5      32831.69      30720.84      1171.85 o                         
  10   3   5       9877.92       8383.59       513.52 o                         
  11   3   5       3615.11       4393.04       465.84 o                         
  12   3   5       3202.79       3766.51       974.65 o                         
 -16   4   5       2615.95       4259.58       527.16 o                         
 -15   4   5       9403.50       9009.91       567.31 o                         
 -14   4   5      21210.96      20319.11       906.16 o                         
 -13   4   5       7025.22       6356.27       439.87 o                         
 -12   4   5        223.32        319.47       226.11 o                         
 -11   4   5        497.96        410.22       233.98 o                         
 -10   4   5       5929.90       5648.17       420.24 o                         
  -9   4   5       1270.44       1087.66       153.29 o                         
  -8   4   5       1768.05       1982.46       175.01 o                         
  -7   4   5        141.80         23.69        95.66 o                         
  -6   4   5          6.83        -50.51        71.18 o                         
  -5   4   5        799.94        959.65       133.52 o                         
  -4   4   5         14.16         44.99        59.28 o                         
  -3   4   5        515.28        752.72        75.72 o                         
  -2   4   5        349.34        305.88        80.90 o                         
  -1   4   5       1582.85       1235.74        76.00 o                         
   0   4   5        561.54        177.84        56.77 o                         
   1   4   5        820.27        767.09        85.52 o                         
   2   4   5        194.90         41.86        96.66 o                         
   3   4   5        387.54        317.85        90.99 o                         
   4   4   5       1545.89       1256.55       140.04 o                         
   5   4   5        175.93        -75.84       127.40 o                         
   6   4   5        535.25        509.45       182.92 o                         
   7   4   5         64.62        393.61       188.73 o                         
   8   4   5       4469.35       4439.35       370.22 o                         
   9   4   5       1229.19       1103.60       307.26 o                         
  10   4   5       1038.43       1060.63       311.40 o                         
  11   4   5        502.20        521.53       422.37 o                         
  12   4   5       1465.21       1878.21       497.98 o                         
 -16   5   5      15165.67      14776.82       777.76 o                         
 -15   5   5      28881.80      26968.21      1126.07 o                         
 -14   5   5      50436.37      50972.13      2202.62 o                         
 -13   5   5      18341.21      17634.84       792.82 o                         
 -12   5   5       4219.39       3630.02       329.80 o                         
 -11   5   5      12289.59      12387.37       584.13 o                         
 -10   5   5      12633.35      12554.19       559.26 o                         
  -9   5   5        280.94        225.42       125.38 o                         
  -8   5   5      26382.19      25719.29       739.88 o                         
  -7   5   5     106177.48     106002.16      3303.08 o                         
  -6   5   5        752.18       1384.42       132.73 o                         
  -5   5   5      25170.91      27524.85       743.70 o                         
  -4   5   5      30466.36      32968.58       914.10 o                         
  -3   5   5       7971.12       9331.70       283.89 o                         
  -2   5   5      66114.46      70327.88      1763.64 o                         
  -1   5   5      18882.08      21520.63       585.55 o                         
   0   5   5       3325.49       3409.45       147.75 o                         
   1   5   5      28773.06      29734.28       800.46 o                         
   2   5   5        246.56        434.83       115.25 o                         
   3   5   5        522.28       1076.25       140.82 o                         
   4   5   5       5988.57       8072.56       333.32 o                         
   5   5   5       4855.52       4585.44       302.91 o                         
   6   5   5       8372.71       9709.04       483.01 o                         
   7   5   5      14217.43      14688.86       661.48 o                         
   8   5   5      12090.71      12524.96       621.99 o                         
   9   5   5      14459.96      13404.24       675.64 o                         
  10   5   5       8845.46       8420.94       534.48 o                         
  11   5   5       7990.44       7783.16       549.40 o                         
 -16   6   5        902.49        522.28       382.91 o                         
 -15   6   5       1834.40       2002.63       907.83 o                         
 -14   6   5       3156.74       4054.88       440.45 o                         
 -13   6   5       1623.39       2649.89       354.80 o                         
 -12   6   5        772.05        909.23       250.81 o                         
 -11   6   5       3302.27       3195.63       289.08 o                         
 -10   6   5        751.31        955.55       170.05 o                         
  -9   6   5        111.00        429.71       133.78 o                         
  -8   6   5        195.73       1085.98       279.46 o                         
  -7   6   5       1263.88       1354.50       138.85 o                         
  -6   6   5       1665.18       1574.39       129.17 o                         
  -5   6   5       1081.08       1241.20       111.48 o                         
  -4   6   5        427.73        366.22        73.48 o                         
  -3   6   5         23.87        118.39        56.78 o                         
  -2   6   5         14.13         45.92        72.15 o                         
  -1   6   5       2192.66       1394.12       104.06 o                         
   0   6   5       6431.60       4727.04       193.09 o                         
   1   6   5       1467.19        748.57       179.05 o                         
   2   6   5        180.17        126.76        91.38 o                         
   3   6   5        326.92        487.09       121.30 o                         
   4   6   5         53.67        574.02       154.37 o                         
   5   6   5       1756.58       1435.49       241.34 o                         
   6   6   5         24.94       -118.46       178.99 o                         
   7   6   5       2154.05       3278.13       380.45 o                         
   8   6   5       1847.76       2209.45       329.53 o                         
   9   6   5        316.66        859.87       308.21 o                         
  10   6   5       1349.62       1952.77       629.09 o                         
  11   6   5       2819.28       4786.10       733.42 o                         
 -16   7   5       5105.01       5542.93       572.69 o                         
 -15   7   5      11686.74      13242.86       704.68 o                         
 -14   7   5      16895.76      16754.34       795.59 o                         
 -13   7   5       5521.67       5266.10       398.73 o                         
 -12   7   5      13330.04      13445.56       633.76 o                         
 -11   7   5      15281.78      15753.08      1100.64 o                         
 -10   7   5       4379.74       4094.15       240.74 o                         
  -9   7   5        757.90       1464.83       178.55 o                         
  -8   7   5      13865.41      15394.07       494.52 o                         
  -7   7   5        882.46       1171.75       133.55 o                         
  -6   7   5       6581.80       6938.67       255.61 o                         
  -5   7   5      31361.84      32945.27       881.41 o                         
  -4   7   5      48258.29      49286.38      1269.37 o                         
  -3   7   5      26055.87      26202.12       712.20 o                         
  -2   7   5      32042.06      33173.22       882.44 o                         
  -1   7   5     108968.44     107006.31      2684.46 o                         
   0   7   5      53890.22      55772.62      2189.89 o                         
   1   7   5      12132.37      11891.77       393.15 o                         
   2   7   5        318.47        675.97       125.91 o                         
   3   7   5      30084.67      29560.08       853.18 o                         
   4   7   5      48495.38      51154.22      1685.85 o                         
   5   7   5      15740.66      14528.09       632.19 o                         
   6   7   5       1631.57       2466.36       363.87 o                         
   7   7   5      21933.33      23433.88       952.11 o                         
   8   7   5       3982.49       4991.83       723.38 o                         
   9   7   5       4123.43       5069.86       456.73 o                         
  10   7   5      31177.10      30468.90      1680.84 o                         
 -16   8   5       4405.49       5066.90       869.01 o                         
 -15   8   5       2518.32       3779.10       712.27 o                         
 -14   8   5       3261.93       4712.44       697.70 o                         
 -13   8   5        428.21       1250.80       459.89 o                         
 -12   8   5       1103.93       1490.84       410.68 o                         
 -11   8   5       1551.55       1935.67       296.94 o                         
 -10   8   5        124.63         -7.13       131.91 o                         
  -9   8   5        472.31        512.11       137.60 o                         
  -8   8   5        830.27       1054.75       191.55 o                         
  -7   8   5        270.40        129.32       141.23 o                         
  -6   8   5        650.84        697.57       157.12 o                         
  -5   8   5          8.19        221.58       134.32 o                         
  -4   8   5        664.97        440.86       142.53 o                         
  -3   8   5        937.78        986.57       173.87 o                         
  -2   8   5       1731.21       1401.56       196.90 o                         
  -1   8   5       4437.17       4068.22       273.30 o                         
   0   8   5         98.38         88.68       125.93 o                         
   1   8   5        566.48        571.14       166.28 o                         
   2   8   5        181.81         96.49       155.23 o                         
   3   8   5        289.78        779.61       213.07 o                         
   4   8   5       1365.98       1666.68       396.26 o                         
   5   8   5        135.74        332.27       290.58 o                         
   6   8   5        450.97        890.59       394.47 o                         
   7   8   5       1778.68       1521.18       505.60 o                         
   8   8   5        446.44        442.56       492.81 o                         
 -16   9   5      13732.63      13535.28      1136.58 o                         
 -15   9   5       2866.12       2959.38       655.47 o                         
 -14   9   5      10788.57      10790.77       901.86 o                         
 -13   9   5      14284.90      14285.39      1000.97 o                         
 -12   9   5       2190.60       1600.53       438.49 o                         
 -11   9   5      17110.50      18698.88       793.54 o                         
 -10   9   5      61121.70      62142.01      2099.41 o                         
  -9   9   5      43805.38      46975.07      1625.91 o                         
  -8   9   5       1369.91       2112.42       255.00 o                         
  -7   9   5      26820.27      28100.39      1044.25 o                         
  -6   9   5     168117.61     174786.48      7942.29 o                         
  -5   9   5     138833.03     141996.03      4482.93 o                         
  -4   9   5       6376.96       6296.64       345.69 o                         
  -3   9   5       1789.02       2487.02       350.31 o                         
  -2   9   5     181496.00     179946.34      5640.45 o                         
  -1   9   5      34166.01      34139.97      1223.09 o                         
   0   9   5       2479.26       2512.92       232.34 o                         
   1   9   5      24673.55      24586.67      1378.20 o                         
   2   9   5      62167.57      62429.25      2107.12 o                         
   3   9   5       2159.30       2615.12       430.16 o                         
   4   9   5       4205.53       4393.91       496.51 o                         
   5   9   5       2373.79       2589.12       516.27 o                         
   6   9   5      36480.28      36486.93      2019.63 o                         
   7   9   5      10831.38      12120.69      1002.38 o                         
 -16  10   5        695.64       1334.35       628.48 o                         
 -15  10   5       1854.25       1542.10       588.67 o                         
 -14  10   5       3012.01       3893.45       672.60 o                         
 -13  10   5       4772.19       5119.35       573.64 o                         
 -12  10   5       4517.47       5023.41       547.40 o                         
 -11  10   5       2702.45       3685.85       345.83 o                         
 -10  10   5       4099.15       4840.22       625.76 o                         
  -9  10   5        256.62        424.62       190.84 o                         
  -8  10   5        241.90         20.60       161.10 o                         
  -7  10   5        530.72        858.70       201.38 o                         
  -6  10   5        156.73        164.97       167.54 o                         
  -5  10   5        466.03        379.71       252.28 o                         
  -4  10   5        242.44        276.74       153.75 o                         
  -3  10   5        187.06        310.50       174.02 o                         
  -2  10   5         36.57         -6.65       164.29 o                         
  -1  10   5         80.29        108.58       172.04 o                         
   0  10   5         24.28         27.97       179.07 o                         
   1  10   5       3400.86       3528.80       383.66 o                         
   2  10   5       3356.09       3242.09       540.59 o                         
   3  10   5        931.95       1269.09       357.66 o                         
   4  10   5       1270.67       2068.72       451.74 o                         
   5  10   5       2516.65       3802.15       592.64 o                         
   6  10   5       2886.39       4043.74       691.15 o                         
 -15  11   5      56380.89      58202.82      3003.28 o                         
 -14  11   5      48364.93      51868.10      2669.60 o                         
 -13  11   5       2154.06       3209.17       558.55 o                         
 -12  11   5       4228.05       4514.34       370.92 o                         
 -11  11   5      50379.08      49732.31      1768.51 o                         
 -10  11   5      16474.27      17423.68       766.37 o                         
  -9  11   5        199.99        -64.19       210.65 o                         
  -8  11   5       1274.59       1766.54       371.37 o                         
  -7  11   5       1200.50       1878.03       491.68 o                         
  -6  11   5      19486.69      18663.81       775.64 o                         
  -5  11   5       4608.24       4595.91       324.06 o                         
  -4  11   5      10840.73      11077.42       541.45 o                         
  -3  11   5      34057.28      32062.70      1198.93 o                         
  -2  11   5      11429.92      10865.01       543.35 o                         
  -1  11   5       4311.94       4209.86       327.45 o                         
   0  11   5      70213.84      67940.66      2310.67 o                         
   1  11   5      41257.95      38162.17      1497.84 o                         
   2  11   5        286.27        747.13       334.23 o                         
   4  11   5       1371.78       1331.82       427.21 o                         
   5  11   5       6725.29       6154.34       670.67 o                         
 -15  12   5       6389.62       7568.65       810.49 o                         
 -14  12   5       7508.76       8489.87       785.22 o                         
 -13  12   5         58.84        -18.08       361.83 o                         
 -12  12   5         35.63        372.80       265.46 o                         
 -11  12   5        503.91        403.21       275.97 o                         
 -10  12   5        181.98        287.34       269.93 o                         
  -9  12   5         63.55         85.05       233.63 o                         
  -8  12   5        135.90        640.45       241.37 o                         
  -7  12   5        431.21        774.95       246.26 o                         
  -6  12   5        182.59         28.95       187.86 o                         
  -5  12   5         76.71        126.06       201.15 o                         
  -4  12   5         31.23       -153.07       197.24 o                         
  -3  12   5          9.44       -181.27       194.11 o                         
  -2  12   5        163.96         11.38       201.11 o                         
  -1  12   5         60.22         94.25       394.56 o                         
   0  12   5        388.71       1079.67       293.95 o                         
   1  12   5         25.48         85.64       231.77 o                         
   2  12   5         34.61        531.18       358.09 o                         
   3  12   5          0.16         75.23       360.94 o                         
   4  12   5        141.47        881.53       439.09 o                         
 -14  13   5       9002.21       8127.14       796.79 o                         
 -13  13   5        612.97        729.70       449.43 o                         
 -12  13   5        450.25       1145.03       386.92 o                         
 -11  13   5        694.99       1093.01       301.23 o                         
 -10  13   5        124.22        150.53       243.90 o                         
  -9  13   5       2391.74       3961.48       661.75 o                         
  -8  13   5        694.65        612.80       275.86 o                         
  -7  13   5       8420.15       8066.38       744.09 o                         
  -6  13   5      13513.33      12365.86       622.36 o                         
  -5  13   5      18671.42      17889.28       799.96 o                         
  -4  13   5      16847.39      14993.47       714.41 o                         
  -3  13   5      18309.78      18455.97       829.08 o                         
  -2  13   5      12991.56      12800.78       706.09 o                         
  -1  13   5      12659.38      11784.52       628.80 o                         
   0  13   5       4978.84       5090.39       418.20 o                         
   1  13   5       3543.78       4277.82       513.75 o                         
   2  13   5        171.54        732.64       428.48 o                         
 -13  14   5       1779.58       2421.59       412.03 o                         
 -12  14   5        771.48        688.13       319.35 o                         
 -11  14   5        549.05        791.17       311.62 o                         
 -10  14   5          1.99        316.03       320.14 o                         
  -9  14   5         31.57       1175.82       405.72 o                         
  -8  14   5          5.95        574.99       265.48 o                         
  -7  14   5        177.08         18.36       246.45 o                         
  -6  14   5        114.69        693.34       319.64 o                         
  -5  14   5         12.43        523.34       259.65 o                         
  -4  14   5        258.74        546.03       254.43 o                         
  -3  14   5         21.86        151.37       483.07 o                         
  -2  14   5        335.22        332.53       281.83 o                         
  -1  14   5        245.97         92.56       280.55 o                         
   0  14   5         66.29        266.33       307.00 o                         
   1  14   5          3.82        258.90       404.86 o                         
 -13  15   5       9416.49      10420.04       947.85 o                         
 -12  15   5       6937.36       7421.30       533.97 o                         
 -11  15   5       2935.25       3601.60      1096.74 o                         
 -10  15   5       1622.35       2602.15       420.85 o                         
  -9  15   5       5751.99       5588.54       452.78 o                         
  -8  15   5        183.57         64.56       260.39 o                         
  -7  15   5       9917.51       9592.68       573.84 o                         
  -6  15   5      19874.72      20006.22       921.95 o                         
  -5  15   5      23352.43      22699.36      1008.15 o                         
  -4  15   5      12051.92      10871.96       786.03 o                         
  -3  15   5      31745.40      30974.87      1280.93 o                         
  -2  15   5      42304.79      40870.89      1604.60 o                         
  -1  15   5      16240.53      16272.51       835.02 o                         
 -10  16   5         72.01       1699.71       484.56 o                         
  -9  16   5         25.25       -134.92       385.36 o                         
  -8  16   5        542.26        509.37       844.56 o                         
  -7  16   5          0.76        387.29       322.98 o                         
  -6  16   5         59.78        439.85       384.64 o                         
  -5  16   5         62.83       -100.47       310.36 o                         
  -4  16   5        132.93        185.60       565.22 o                         
   2 -16   6      17625.10      15433.90      1243.87 o                         
   3 -16   6      18573.50      17365.95       866.33 o                         
   4 -16   6      11628.76      11213.90       661.91 o                         
   5 -16   6       8372.86       7786.29       541.96 o                         
   6 -16   6       2843.44       4931.64       796.43 o                         
   7 -16   6       1570.25       2188.82       414.15 o                         
   8 -16   6        586.03       1432.61       416.29 o                         
   9 -16   6       1590.09       1794.91       583.69 o                         
  10 -16   6       3989.19       6036.26       898.39 o                         
  11 -16   6       5352.67       6617.71       922.73 o                         
  -1 -15   6        314.07        228.78       540.35 o                         
   0 -15   6        184.36        490.80       330.57 o                         
   1 -15   6        425.03        215.73       359.52 o                         
   2 -15   6         85.68        131.19       299.33 o                         
   3 -15   6         16.04        603.85       296.92 o                         
   4 -15   6        372.95        -18.70       277.15 o                         
   5 -15   6        133.03         79.34       248.39 o                         
   6 -15   6        119.27         96.64       248.74 o                         
   7 -15   6         20.35        -71.47       297.64 o                         
   8 -15   6          6.57       -268.13       268.13 o                         
   9 -15   6          5.48        843.13       449.29 o                         
  10 -15   6        724.25       1158.22       355.39 o                         
  11 -15   6        709.38        673.57       792.25 o                         
  12 -15   6       1331.22       2185.50       637.32 o                         
  -2 -14   6       7425.75       7799.31       721.50 o                         
  -1 -14   6       5976.15       5388.14       451.51 o                         
   0 -14   6      16483.86      15615.31       783.31 o                         
   1 -14   6      23298.47      23550.42      1027.28 o                         
   2 -14   6       6743.27       6162.10       449.42 o                         
   3 -14   6      18810.97      17637.01       820.05 o                         
   4 -14   6      19190.57      18785.16       857.93 o                         
   5 -14   6      16412.61      15876.46       760.42 o                         
   6 -14   6      10145.19       9171.72       823.39 o                         
   7 -14   6       1730.72       1984.01       336.60 o                         
   8 -14   6      23231.60      23819.83      1013.57 o                         
   9 -14   6      74334.67      70586.26      5349.93 o                         
  10 -14   6      10362.84      10437.00       748.88 o                         
  11 -14   6       1391.27       1978.37       377.59 o                         
  12 -14   6       7756.00       6925.09       734.22 o                         
  -4 -13   6         39.38         95.34       410.81 o                         
  -3 -13   6        119.70        370.69       405.96 o                         
  -2 -13   6        104.48        540.25       298.84 o                         
  -1 -13   6        872.02       1440.23       338.71 o                         
   0 -13   6       1880.26       2334.50       353.28 o                         
   1 -13   6       1675.48       1895.42       788.62 o                         
   2 -13   6        610.12        618.82       268.30 o                         
   3 -13   6          0.34       -154.98       312.96 o                         
   4 -13   6        305.32        655.90       244.85 o                         
   5 -13   6         97.24        -48.93       213.95 o                         
   6 -13   6        404.23        189.87       216.85 o                         
   7 -13   6        668.03        813.43       249.20 o                         
   8 -13   6         11.59        259.23       227.95 o                         
   9 -13   6        656.85       1034.58       367.70 o                         
  10 -13   6         12.81          1.48       256.21 o                         
  11 -13   6        126.49        340.10       274.55 o                         
  12 -13   6       1193.04       1718.73       524.85 o                         
  13 -13   6       1990.22       3538.14       646.56 o                         
  -5 -12   6       2550.24       3359.94       605.99 o                         
  -4 -12   6         57.11        270.60       385.85 o                         
  -3 -12   6         41.14        124.48       334.24 o                         
  -2 -12   6       2212.75       3273.13       410.32 o                         
  -1 -12   6      85987.47      81570.95      2755.85 o                         
   0 -12   6     203804.36     199829.45      6331.86 o                         
   1 -12   6      49126.07      49813.98      1775.03 o                         
   2 -12   6       7350.20       6386.62       412.52 o                         
   3 -12   6      12654.27      12627.56       605.60 o                         
   4 -12   6      24268.27      22038.72       905.27 o                         
   5 -12   6        175.81        635.21       314.74 o                         
   6 -12   6       5081.72       4877.67       358.23 o                         
   7 -12   6      17002.44      17066.15      1131.80 o                         
   8 -12   6       3017.28       3540.76       313.62 o                         
   9 -12   6        870.22       1231.64       271.74 o                         
  10 -12   6      10179.85      10160.68       556.98 o                         
  11 -12   6      36970.79      34771.02      1343.16 o                         
  12 -12   6      46958.86      48132.66      2513.80 o                         
  13 -12   6       3756.59       2752.27       590.40 o                         
  14 -12   6       4693.12       4758.54       824.94 o                         
  -7 -11   6        354.88        713.92       448.37 o                         
  -6 -11   6        121.57        -60.29       363.86 o                         
  -4 -11   6         78.66        207.06       325.30 o                         
  -3 -11   6         17.46         70.92       248.49 o                         
  -2 -11   6        117.91        349.36       273.36 o                         
  -1 -11   6       4354.63       4635.49       445.48 o                         
   0 -11   6       1431.82       1621.95       274.38 o                         
   1 -11   6         67.74       -143.56       174.97 o                         
   2 -11   6        133.35         98.65       165.10 o                         
   3 -11   6        766.70        680.62       194.15 o                         
   4 -11   6        158.77         71.57       174.27 o                         
   5 -11   6         11.44        157.69       179.28 o                         
   6 -11   6        147.16        447.45       200.82 o                         
   7 -11   6        735.79        842.20       333.51 o                         
   8 -11   6        159.98        423.51       201.14 o                         
   9 -11   6        398.19        565.41       211.80 o                         
  10 -11   6       2934.28       3552.63       482.04 o                         
  11 -11   6       4129.61       4245.69       534.22 o                         
  12 -11   6       2796.67       2273.60       483.94 o                         
  13 -11   6       1139.36       1410.98       460.31 o                         
  14 -11   6       1236.47       1578.19       606.45 o                         
  -8 -10   6       6919.88       7789.81       785.58 o                         
  -7 -10   6        920.59        650.44       447.92 o                         
  -6 -10   6       6513.45       7001.80       665.91 o                         
  -5 -10   6       6606.33       6147.66       578.57 o                         
  -3 -10   6       9320.61       9416.76       534.74 o                         
  -2 -10   6      32655.25      32151.45      1209.05 o                         
  -1 -10   6      70883.58      69153.93      2321.29 o                         
   0 -10   6      32882.09      32705.23      1325.51 o                         
   1 -10   6      13443.18      13231.84       592.06 o                         
   2 -10   6      66146.93      62283.28      2094.69 o                         
   3 -10   6      42661.48      40594.56      1426.07 o                         
   4 -10   6       3898.03       3344.81       259.60 o                         
   5 -10   6      32659.76      31978.43      1717.73 o                         
   6 -10   6      64216.72      65777.56      2638.16 o                         
   7 -10   6      18047.62      19041.41       780.10 o                         
   8 -10   6       6850.00       7102.82       408.50 o                         
   9 -10   6        673.83       1033.79       218.20 o                         
  10 -10   6      24513.31      24695.68       979.63 o                         
  11 -10   6      37533.51      34279.27      1860.47 o                         
  13 -10   6      24371.40      21828.47      1395.35 o                         
  14 -10   6      14011.55      13194.43      1051.14 o                         
  -9  -9   6       4608.35       6190.18       750.61 o                         
  -8  -9   6        140.35       -103.46       367.43 o                         
  -7  -9   6        673.62        324.39       368.55 o                         
  -6  -9   6        932.23       1279.85       386.96 o                         
  -5  -9   6        281.02        305.33       289.31 o                         
  -4  -9   6        113.18        168.98       195.68 o                         
  -3  -9   6          5.01         75.73       283.69 o                         
  -2  -9   6        361.96        208.12       446.24 o                         
  -1  -9   6        110.04       -137.35       159.64 o                         
   0  -9   6        127.92        -63.09       137.98 o                         
   1  -9   6        434.51        355.94       159.70 o                         
   2  -9   6          5.59         30.36       130.51 o                         
   3  -9   6        425.10        293.86       150.81 o                         
   4  -9   6         65.04       -100.82       127.84 o                         
   5  -9   6        298.81        433.76       354.66 o                         
   6  -9   6        497.33        390.71       174.63 o                         
   7  -9   6        493.64        435.65       179.19 o                         
   8  -9   6        418.34        551.76       196.56 o                         
   9  -9   6         63.94       -162.18       162.18 o                         
  10  -9   6         30.75        -57.57       281.11 o                         
  11  -9   6       1783.40       1571.07       410.59 o                         
  12  -9   6        667.42        592.58       447.36 o                         
  13  -9   6       4120.71       5457.42       760.21 o                         
  14  -9   6       2194.62       2084.41       635.13 o                         
  15  -9   6       2970.98       2790.10       699.95 o                         
 -10  -8   6      24698.43      24613.28      1596.74 o                         
  -9  -8   6      10556.18       9987.69       884.37 o                         
  -8  -8   6       5175.38       5477.94       620.76 o                         
  -7  -8   6       9464.29      10336.72       806.46 o                         
  -6  -8   6       3252.80       3673.82       456.34 o                         
  -5  -8   6        171.06         26.42       253.95 o                         
  -4  -8   6       2282.87       3004.06       315.77 o                         
  -3  -8   6       1106.47       1647.82       232.92 o                         
  -2  -8   6       8396.29       8923.99       441.32 o                         
  -1  -8   6       6902.61       7086.52       454.77 o                         
   0  -8   6      22964.07      23914.00       887.15 o                         
   1  -8   6      18080.16      18789.30       726.33 o                         
   2  -8   6      12049.25      12048.21       615.51 o                         
   3  -8   6      35029.29      34700.24      1208.70 o                         
   4  -8   6      19211.83      19673.24       749.19 o                         
   5  -8   6      12991.10      14065.51       582.59 o                         
   6  -8   6       2924.40       3329.76       246.37 o                         
   7  -8   6        361.53        735.13       199.88 o                         
   8  -8   6       2661.12       2676.69       232.60 o                         
   9  -8   6       5336.08       5930.22       274.73 o                         
  10  -8   6        598.89        649.97       210.55 o                         
  11  -8   6      12495.15      12319.21       885.87 o                         
  12  -8   6      19104.48      18996.21      1237.51 o                         
  13  -8   6      12047.09      11239.68       930.91 o                         
  14  -8   6       4696.00       6225.83       888.03 o                         
  15  -8   6       9108.64       8493.19       905.12 o                         
 -11  -7   6       2731.02       3063.42       469.06 o                         
 -10  -7   6       2057.43       3897.32       500.52 o                         
  -9  -7   6        662.70        905.37       309.55 o                         
  -8  -7   6       2950.49       3841.89       394.82 o                         
  -7  -7   6       1195.98       1405.29       271.35 o                         
  -6  -7   6         14.31       -187.70       187.70 o                         
  -5  -7   6       3157.37       3069.08       215.30 o                         
  -4  -7   6        429.27        346.66       135.69 o                         
  -3  -7   6        927.63       1024.11       151.29 o                         
  -2  -7   6        114.63        -81.42        88.12 o                         
  -1  -7   6         35.92         85.57       129.34 o                         
   0  -7   6         59.44        102.84        73.65 o                         
   1  -7   6        319.32        229.77        68.43 o                         
   2  -7   6         67.03        259.96        62.86 o                         
   3  -7   6        150.05        207.90        62.10 o                         
   4  -7   6        345.03        350.52        78.40 o                         
   5  -7   6       1499.55       1248.29       124.53 o                         
   6  -7   6        394.89        431.55       103.74 o                         
   7  -7   6        321.02        617.03       128.01 o                         
   8  -7   6        309.62        460.43       133.87 o                         
   9  -7   6        318.26        617.17       196.42 o                         
  10  -7   6        733.24        930.34       251.23 o                         
  11  -7   6       3362.27       3372.52       328.74 o                         
  12  -7   6       3018.00       3609.32       386.32 o                         
  13  -7   6        104.56        212.25       263.82 o                         
  14  -7   6        227.25        518.80       315.70 o                         
  15  -7   6       1396.77       1926.49       386.11 o                         
  16  -7   6        112.14        628.33       530.25 o                         
 -12  -6   6       9547.92      11432.87       914.74 o                         
 -11  -6   6      12569.73      11509.83       675.35 o                         
 -10  -6   6      12641.99      13704.99       693.47 o                         
  -9  -6   6      11483.65      11458.22       596.77 o                         
  -8  -6   6       3687.84       4428.38       357.40 o                         
  -7  -6   6       7597.20       7145.94       416.44 o                         
  -6  -6   6      13716.02      13831.21       593.00 o                         
  -5  -6   6       3345.58       3928.37       222.42 o                         
  -4  -6   6      45995.39      49493.78      1324.34 o                         
  -3  -6   6      22680.21      24111.02       695.72 o                         
  -2  -6   6       1180.64       1566.34       137.09 o                         
  -1  -6   6      49179.68      50032.51      1299.27 o                         
   0  -6   6      25007.87      29550.28       792.70 o                         
   1  -6   6       6089.11       6091.91       237.14 o                         
   2  -6   6      29614.00      30171.64       797.46 o                         
   3  -6   6      32705.08      34486.70       905.90 o                         
   4  -6   6      35849.20      33696.26       894.14 o                         
   5  -6   6       9974.15      11881.92       374.05 o                         
   6  -6   6       1318.34       1790.44       235.53 o                         
   7  -6   6     111677.62     112617.13      5539.13 o                         
   8  -6   6     129128.30     119382.82      3948.79 o                         
   9  -6   6       2497.30       3445.38       272.40 o                         
  10  -6   6      14029.26      13738.46       612.62 o                         
  11  -6   6      43597.81      36452.60      2630.74 o                         
  12  -6   6      11051.45      11346.04       586.41 o                         
  13  -6   6       1774.65       2341.54       363.46 o                         
  14  -6   6      16765.79      16717.03       806.44 o                         
  15  -6   6      33039.14      30200.38      1253.06 o                         
  16  -6   6        355.29        744.38       489.86 o                         
 -12  -5   6      10834.51      12672.15       722.26 o                         
 -11  -5   6       3302.54       3858.75       429.34 o                         
 -10  -5   6        814.77        874.90       279.50 o                         
  -9  -5   6       3352.85       3864.40       368.91 o                         
  -8  -5   6         40.72        131.97       200.05 o                         
  -7  -5   6         48.46       -118.07       161.17 o                         
  -6  -5   6       2034.17       2005.79       193.30 o                         
  -5  -5   6        724.05        947.69       144.35 o                         
  -4  -5   6       1528.33       1237.41       141.22 o                         
  -3  -5   6         24.74        -77.14        77.14 o                         
  -2  -5   6       1049.71        745.84        97.69 o                         
  -1  -5   6       1222.29       1712.84       136.90 o                         
   0  -5   6       1374.50        839.71        86.24 o                         
   1  -5   6        276.24        169.35        89.76 o                         
   2  -5   6       2868.63       1469.93       124.91 o                         
   3  -5   6         14.80        238.45        65.73 o                         
   4  -5   6          4.11         85.44        61.32 o                         
   5  -5   6         32.42         31.44        75.02 o                         
   6  -5   6        768.85        691.88       105.15 o                         
   7  -5   6       3730.97       3282.40       182.83 o                         
   8  -5   6       1377.07       1461.94       156.90 o                         
   9  -5   6        750.38        890.92       204.65 o                         
  10  -5   6        948.02        879.18       209.12 o                         
  11  -5   6        839.84        933.10       259.24 o                         
  12  -5   6        775.46        502.58       259.88 o                         
  13  -5   6       1692.32       1761.75       338.13 o                         
  14  -5   6      10857.68      10809.53       629.50 o                         
  15  -5   6       7617.83       7284.30       539.65 o                         
 -13  -4   6      54407.92      53691.35      1941.25 o                         
 -12  -4   6      58201.90      55158.73      1949.19 o                         
 -11  -4   6      11226.01      13053.23       661.08 o                         
 -10  -4   6       5126.55       4835.28       384.09 o                         
  -9  -4   6       4098.10       3990.79       365.67 o                         
  -8  -4   6       6117.04       6281.93       384.56 o                         
  -7  -4   6      10814.15      10257.75       568.60 o                         
  -6  -4   6      34882.68      35866.59      1877.29 o                         
  -5  -4   6      24936.26      26581.90       758.36 o                         
  -4  -4   6      20987.55      22658.20       651.06 o                         
  -3  -4   6      37693.22      40155.20      1060.81 o                         
  -2  -4   6     497150.25     510198.56     12426.54 o                         
  -1  -4   6     183865.56     182521.67      5505.07 o                         
   0  -4   6      44202.05      46136.94      1176.56 o                         
   1  -4   6       4313.48       4801.49       169.74 o                         
   2  -4   6      58868.76      61286.90      1889.16 o                         
   3  -4   6      19806.78      20542.04       977.97 o                         
   4  -4   6       5006.54       6075.68       214.21 o                         
   5  -4   6        583.91        715.23        95.74 o                         
   7  -4   6        627.72       1310.21       134.25 o                         
   8  -4   6       5074.10       5030.90       362.39 o                         
   9  -4   6      45792.62      40534.32      2172.43 o                         
  10  -4   6      79245.34      74450.62      2420.68 o                         
  11  -4   6      17929.46      18163.43       793.12 o                         
  12  -4   6       6218.77       5414.22       572.86 o                         
  13  -4   6      37820.98      33452.37      1299.48 o                         
  14  -4   6      60441.22      59846.46      2101.68 o                         
  15  -4   6      10669.79       9837.16       610.20 o                         
 -13  -3   6      10649.37      10693.19       940.05 o                         
 -12  -3   6       1608.02       2234.84       401.63 o                         
 -11  -3   6        146.45       -137.94       240.01 o                         
 -10  -3   6       5698.62       5532.71       399.92 o                         
  -9  -3   6        560.33        462.89       225.01 o                         
  -8  -3   6        214.10        -45.10       168.82 o                         
  -7  -3   6       6381.04       5852.07       347.87 o                         
  -6  -3   6       3798.17       3265.62       197.87 o                         
  -5  -3   6       1653.37       1685.76       246.99 o                         
  -4  -3   6       1216.53        598.02       103.36 o                         
  -3  -3   6        791.74        885.32        99.58 o                         
  -2  -3   6       3197.13       2465.00       251.63 o                         
  -1  -3   6       5210.92       4113.81       243.10 o                         
   0  -3   6        553.36        702.89        63.30 o                         
   1  -3   6        128.39        193.53        47.33 o                         
   2  -3   6       2240.92       1397.13       176.76 o                         
   3  -3   6       3144.93       1274.69       197.38 o                         
   4  -3   6         85.37         -0.80        54.02 o                         
   5  -3   6      15480.00      12333.76       470.47 o                         
   6  -3   6       2266.47       1999.91       139.83 o                         
   7  -3   6        220.39        210.31        92.08 o                         
   8  -3   6        156.37         67.08       279.54 o                         
   9  -3   6       3894.77       3722.97       301.83 o                         
  10  -3   6       4492.87       3745.23       329.23 o                         
  11  -3   6       3321.52       3437.40       361.42 o                         
  12  -3   6        840.64        810.34       255.55 o                         
  13  -3   6       2761.34       2733.34       384.59 o                         
  14  -3   6       2992.94       3307.99       439.34 o                         
  15  -3   6        292.88         26.47       419.08 o                         
 -14  -2   6       3241.53       4087.28       629.23 o                         
 -13  -2   6      10213.82      10399.40      1031.86 o                         
 -12  -2   6       6392.58       5823.00       732.16 o                         
 -11  -2   6      41327.54      38381.08      2507.22 o                         
 -10  -2   6     100544.78     103108.30      3268.43 o                         
  -9  -2   6       5283.57       5346.68       360.90 o                         
  -8  -2   6      35280.16      33785.36      1193.34 o                         
  -7  -2   6     137589.86     131820.94      3325.79 o                         
  -6  -2   6      56933.92      59190.57      1822.29 o                         
  -5  -2   6      10446.25       9440.34       322.16 o                         
  -4  -2   6      42534.86      36449.75      1362.40 o                         
  -3  -2   6      18172.21      18142.21       506.34 o                         
  -2  -2   6      73139.28      73958.91      1844.33 o                         
  -1  -2   6      13755.41      14198.17       435.94 o                         
   0  -2   6      14995.84      16095.15       430.62 o                         
   1  -2   6      72681.29      69400.20      1727.39 o                         
   2  -2   6      30027.66      31612.55       814.92 o                         
   3  -2   6      16025.62      16392.56      1070.65 o                         
   4  -2   6        563.81       1029.68       101.84 o                         
   5  -2   6     189712.64     200309.42      7241.47 o                         
   6  -2   6      67054.71      73435.51      2261.49 o                         
   7  -2   6       6420.84       5734.00       321.07 o                         
   8  -2   6      26768.40      29561.06      1838.36 o                         
   9  -2   6      24128.17      21877.58      1000.00 o                         
  10  -2   6      12774.47      11722.97       976.44 o                         
  11  -2   6      25216.12      22130.50       913.63 o                         
  12  -2   6      12988.47      11953.23       627.60 o                         
  13  -2   6       9394.85       7372.57       506.52 o                         
  14  -2   6       6687.58       6525.57       600.00 o                         
 -14  -1   6        368.57        720.65       411.65 o                         
 -13  -1   6        387.00        149.82       254.08 o                         
 -12  -1   6       2563.03       3381.44       393.26 o                         
 -11  -1   6      10198.83       9126.93       519.34 o                         
 -10  -1   6       7136.38       6879.22       417.63 o                         
  -9  -1   6         62.43        113.68       175.90 o                         
  -8  -1   6        370.36        329.30       310.25 o                         
  -7  -1   6       1246.27        600.58       126.55 o                         
  -6  -1   6        918.20        825.60       119.19 o                         
  -5  -1   6          9.44        -79.01        79.01 o                         
  -4  -1   6          2.37         59.35        70.11 o                         
  -3  -1   6          7.47         80.01        56.48 o                         
  -2  -1   6         13.15        -21.94        42.65 o                         
  -1  -1   6       1145.47        572.83       207.19 o                         
   0  -1   6         16.76         35.75        35.16 o                         
   1  -1   6       2988.54        611.65       114.37 o                         
   2  -1   6       4059.35       1295.55       142.71 o                         
   3  -1   6       1238.41        356.07       100.59 o                         
   4  -1   6       2956.36       1386.26       110.84 o                         
   5  -1   6        983.87        466.80        89.25 o                         
   6  -1   6        538.90        213.01       128.04 o                         
   7  -1   6        687.93        340.32       163.83 o                         
   8  -1   6         52.19       -155.66       155.66 o                         
   9  -1   6       1071.91       1155.95       235.99 o                         
  10  -1   6        921.45        831.36       238.52 o                         
  11  -1   6       1747.71       1746.99       308.04 o                         
  12  -1   6       5906.05       5111.26       578.63 o                         
  13  -1   6       4709.80       4722.62       447.54 o                         
  14  -1   6       1299.31       1109.31       886.38 o                         
 -15   0   6        874.16        414.26       502.68 o                         
 -14   0   6       7641.77       8118.71       643.88 o                         
 -13   0   6       5847.10       6042.40       439.49 o                         
 -12   0   6      17591.27      16572.34      1267.77 o                         
 -11   0   6      32957.46      34169.13      1261.84 o                         
 -10   0   6      17117.66      17211.33       732.93 o                         
  -9   0   6       3627.78       3831.63       294.75 o                         
  -8   0   6      15575.17      14543.26      1303.69 o                         
  -7   0   6      24799.74      25991.00       748.77 o                         
  -6   0   6         42.85        326.26       150.81 o                         
  -5   0   6        295.58        333.16       121.03 o                         
  -4   0   6       7114.83       9690.36       413.12 o                         
  -3   0   6      16177.29      16760.73       527.53 o                         
  -2   0   6      27369.63      25728.70       875.79 o                         
  -1   0   6      26230.72      27237.13       873.40 o                         
   0   0   6      12985.76      12155.39       338.37 o                         
   1   0   6      36712.88      39614.10      1578.05 o                         
   2   0   6      28160.27      27562.99       996.36 o                         
   3   0   6      10407.25      10671.35       326.46 o                         
   4   0   6       3651.58       4416.41       176.89 o                         
   5   0   6       1039.57        960.02        87.72 o                         
   6   0   6        234.80        556.58       158.58 o                         
   7   0   6      27878.83      24917.13       916.66 o                         
   8   0   6       8150.93       9099.73       468.78 o                         
   9   0   6       8902.35       9162.03       488.69 o                         
  10   0   6      15263.40      14317.61       663.91 o                         
  11   0   6      20149.63      20485.15       879.86 o                         
  12   0   6      19355.04      18146.42       838.28 o                         
  13   0   6      11738.69       9941.23       734.89 o                         
 -15   1   6        355.03        902.06       453.73 o                         
 -14   1   6       1176.73        828.27       307.53 o                         
 -13   1   6       1740.36       1457.33       313.56 o                         
 -12   1   6       1780.40       1288.97       398.34 o                         
 -11   1   6       3626.27       3405.22       367.18 o                         
 -10   1   6        200.23        -84.37       184.14 o                         
  -9   1   6       1124.47        696.73       204.14 o                         
  -8   1   6       4412.94       2841.75       186.92 o                         
  -7   1   6         15.97         44.01        94.85 o                         
  -6   1   6       1017.22        798.47       125.46 o                         
  -5   1   6        998.07       1295.09       155.94 o                         
  -4   1   6       9553.93       4928.41       499.97 o                         
  -3   1   6         62.54         -0.94        45.58 o                         
  -2   1   6         74.13         79.19        38.55 o                         
  -1   1   6        484.48        141.03        34.65 o                         
   0   1   6          7.58         23.27        32.40 o                         
   1   1   6          3.53          2.03        41.17 o                         
   2   1   6        779.66        585.07       122.84 o                         
   3   1   6       2495.37       1379.87       159.66 o                         
   4   1   6        340.47        256.83        83.08 o                         
   5   1   6         13.02         -3.45        92.80 o                         
   6   1   6          4.75         92.48       167.90 o                         
   7   1   6       7019.34       5593.62       885.87 o                         
   8   1   6       1761.39       1991.72       263.30 o                         
   9   1   6        577.22        646.92       213.10 o                         
  10   1   6       2655.91       2389.87       328.55 o                         
  11   1   6       5268.40       5675.60       528.90 o                         
  12   1   6       1355.27       1318.05       337.74 o                         
  13   1   6        966.47       1114.11       356.84 o                         
 -16   2   6       1694.43       3110.35       630.56 o                         
 -15   2   6       2505.47       2903.88       444.41 o                         
 -14   2   6       4164.73       4530.02       704.42 o                         
 -13   2   6      35516.20      33549.02      1274.44 o                         
 -12   2   6      31431.57      28721.72      1107.96 o                         
 -11   2   6      14073.32      14353.42       795.31 o                         
 -10   2   6      19858.14      19459.51      1817.67 o                         
  -9   2   6      45051.96      43008.49      2596.80 o                         
  -8   2   6       9198.13       9051.45       346.02 o                         
  -7   2   6       6712.07       7705.94       306.54 o                         
  -6   2   6      14001.59      16605.23       485.86 o                         
  -5   2   6      29607.32      28089.05       760.79 o                         
  -4   2   6      39799.75      39201.89      1013.71 o                         
  -3   2   6        473.07        661.92        67.93 o                         
  -2   2   6      91622.34      89865.83      4022.67 o                         
  -1   2   6     123858.71     133275.50      3277.08 o                         
   0   2   6       1246.13       1384.42        75.97 o                         
   1   2   6     105469.24     108078.21      2671.54 o                         
   2   2   6      44730.11      44214.47      1137.08 o                         
   3   2   6      61118.30      56008.22      1434.44 o                         
   4   2   6       7649.48       8207.45       361.85 o                         
   5   2   6       6410.36       6197.53       320.87 o                         
   6   2   6      83191.31      82105.96      3624.06 o                         
   7   2   6      71546.32      69282.40      2239.72 o                         
   8   2   6        564.06       1151.11       566.36 o                         
   9   2   6       2423.35       2735.61       554.65 o                         
  10   2   6      28101.08      28149.29      1704.73 o                         
  11   2   6      12573.70      11113.67       615.35 o                         
  12   2   6       1924.24       1499.41       343.12 o                         
  13   2   6      22570.36      21064.49       973.07 o                         
 -16   3   6         15.52       -289.93       448.43 o                         
 -15   3   6       2212.89       2850.06       421.77 o                         
 -14   3   6       6264.85       5794.48       450.61 o                         
 -13   3   6      10266.43       9746.84       550.23 o                         
 -12   3   6       6105.29       5147.44       381.99 o                         
 -11   3   6        333.63        343.37       235.40 o                         
 -10   3   6       3796.05       3258.99       301.72 o                         
  -9   3   6       3265.89       2383.80       163.53 o                         
  -8   3   6        100.35         60.88        90.42 o                         
  -7   3   6        391.68        353.98       106.23 o                         
  -6   3   6       1169.75       1394.28       129.43 o                         
  -5   3   6         32.46        -45.89        63.01 o                         
  -4   3   6       2673.27       2700.62       210.13 o                         
  -3   3   6        100.88        131.73        52.18 o                         
  -2   3   6       2805.41       2560.95       264.92 o                         
  -1   3   6       1931.93       1406.33       135.35 o                         
   0   3   6       2199.36       1109.05        88.74 o                         
   1   3   6       8793.54       4747.07       288.86 o                         
   2   3   6         85.23         49.12       100.35 o                         
   3   3   6       2230.00       1448.36       114.14 o                         
   4   3   6       1251.26       1034.77       152.36 o                         
   5   3   6        305.89        325.05       143.23 o                         
   6   3   6       2199.31       2413.65       239.90 o                         
   7   3   6       2063.24       1711.47       251.24 o                         
   8   3   6         42.48        107.02       181.20 o                         
   9   3   6       4156.53       4005.04       542.49 o                         
  10   3   6       2703.96       3039.36       392.19 o                         
  11   3   6        223.53         82.86       282.89 o                         
  12   3   6       1480.69       1095.67       435.69 o                         
 -16   4   6       5158.70       5501.00       562.24 o                         
 -15   4   6      44843.81      43540.73      1616.82 o                         
 -14   4   6      88590.84      86590.03      2860.45 o                         
 -13   4   6      25630.51      25566.13      1037.21 o                         
 -12   4   6       3704.57       3944.62       365.66 o                         
 -11   4   6       9084.88       8647.35       472.68 o                         
 -10   4   6      76247.37      75061.70      2409.85 o                         
  -9   4   6        986.34       1587.59       172.11 o                         
  -8   4   6      28616.83      30324.20       855.21 o                         
  -7   4   6      51531.52      50669.44      1670.96 o                         
  -6   4   6       1796.37       2987.70       155.97 o                         
  -5   4   6       1210.86       1337.32       108.63 o                         
  -4   4   6      22000.10      23324.86       630.98 o                         
  -3   4   6     303619.91     316304.31      7707.68 o                         
  -2   4   6     436264.91     437157.62     10634.34 o                         
  -1   4   6       3563.33       4330.15       160.41 o                         
   0   4   6      93497.67     100135.41      2491.39 o                         
   1   4   6      87242.90      80063.98      2011.17 o                         
   2   4   6       1466.47       1581.13       121.08 o                         
   3   4   6       2815.26       2928.38       155.11 o                         
   4   4   6      46001.90      51727.62      1361.58 o                         
   5   4   6      22485.15      20901.23       779.51 o                         
   6   4   6        782.94        883.84       205.94 o                         
   7   4   6       2002.57       2433.06       292.83 o                         
   8   4   6       5659.18       5809.25       390.58 o                         
   9   4   6      16158.88      16834.20       777.81 o                         
  10   4   6       3650.33       3451.80       668.64 o                         
  11   4   6       4215.24       4636.49       493.89 o                         
  12   4   6      26869.66      26074.92      1513.12 o                         
 -16   5   6       3747.01       4330.24       487.42 o                         
 -15   5   6       6322.09       6912.54       500.13 o                         
 -14   5   6       8442.79       9094.03      1056.22 o                         
 -13   5   6       2743.04       3185.96       524.78 o                         
 -12   5   6       1159.25        972.81       269.92 o                         
 -11   5   6       1614.98       1953.45       282.36 o                         
 -10   5   6       1645.73       1202.28       224.32 o                         
  -9   5   6        513.57        306.96       124.59 o                         
  -8   5   6       6343.00       6146.36       427.58 o                         
  -7   5   6       3921.19       3717.37       232.42 o                         
  -6   5   6        981.52        592.02        98.41 o                         
  -5   5   6        486.97        219.78        81.37 o                         
  -4   5   6        845.09       1044.83        91.48 o                         
  -3   5   6        740.36        584.47        75.93 o                         
  -2   5   6         67.15        -50.46        50.46 o                         
  -1   5   6       1685.76       1279.70       145.39 o                         
   0   5   6       1810.67       1001.00       109.88 o                         
   1   5   6       3209.37       2107.00       168.35 o                         
   2   5   6        133.33        267.58        94.59 o                         
   3   5   6        161.58        169.92        96.69 o                         
   4   5   6       1001.60       1066.74       155.47 o                         
   5   5   6       4735.63       4629.34       311.01 o                         
   6   5   6        686.58       1196.84       226.88 o                         
   7   5   6         27.63         14.32       195.15 o                         
   8   5   6       2453.98       3299.76       377.15 o                         
   9   5   6       1808.84       2798.84       373.96 o                         
  10   5   6       1201.88       1101.93       426.69 o                         
  11   5   6       2606.16       3380.89       473.20 o                         
 -16   6   6         42.55        331.30       339.80 o                         
 -15   6   6       1107.09       1858.36       373.59 o                         
 -14   6   6      14892.18      14832.30       731.84 o                         
 -13   6   6       7463.44       6557.42       457.20 o                         
 -12   6   6      31052.93      33251.02      1223.70 o                         
 -11   6   6      32923.11      31396.87      1140.40 o                         
 -10   6   6        588.46       1062.97       171.29 o                         
  -9   6   6      67627.43      67330.82      2767.37 o                         
  -8   6   6     201352.19     210841.59      5232.86 o                         
  -7   6   6      25485.61      27737.43       777.16 o                         
  -6   6   6      12517.55      13154.85       410.26 o                         
  -5   6   6       8367.81       8631.25       288.23 o                         
  -4   6   6      31022.30      30802.35       819.43 o                         
  -3   6   6      62320.34      66831.80      1691.20 o                         
  -2   6   6      14956.92      12594.38       491.01 o                         
  -1   6   6      43582.29      49256.94      1272.48 o                         
   0   6   6      37441.18      40057.37      1054.82 o                         
   1   6   6      23052.81      24614.12       693.96 o                         
   2   6   6      15929.89      17477.43       529.28 o                         
   3   6   6      78410.73      76098.92      1963.47 o                         
   4   6   6      69610.12      74538.20      2352.73 o                         
   5   6   6       4028.42       4098.35       416.47 o                         
   6   6   6        759.89       1022.10       229.79 o                         
   7   6   6       3159.26       3799.96       325.46 o                         
   8   6   6       3048.51       3751.75       409.87 o                         
   9   6   6       9769.09      10120.25       582.54 o                         
  10   6   6       9424.39       8560.19       779.07 o                         
  11   6   6       7856.53       8491.42       758.86 o                         
 -16   7   6       1186.16       2230.15       466.78 o                         
 -15   7   6         55.00       -184.74       870.54 o                         
 -14   7   6       1616.57       1335.99       380.94 o                         
 -13   7   6       5961.50       5763.60       427.31 o                         
 -12   7   6       7127.02       7550.29       534.85 o                         
 -11   7   6       3247.25       3619.48       325.48 o                         
 -10   7   6       1403.25       1794.54       284.69 o                         
  -9   7   6       1893.83       2394.26       196.85 o                         
  -8   7   6        159.43        706.53       139.64 o                         
  -7   7   6         17.12          0.18        92.96 o                         
  -6   7   6         13.21          0.10        77.59 o                         
  -5   7   6        398.90        597.13        91.21 o                         
  -4   7   6         74.61        309.75       136.28 o                         
  -3   7   6         23.91        -57.79        57.79 o                         
  -2   7   6       2035.28       1541.12       113.32 o                         
  -1   7   6       1796.22       1218.77       182.72 o                         
   0   7   6       1370.15       1198.94       135.40 o                         
   1   7   6        807.79        846.48       119.84 o                         
   2   7   6         13.42          2.38       107.61 o                         
   3   7   6        554.61        661.80       146.75 o                         
   4   7   6        343.49        998.50       294.91 o                         
   5   7   6         28.20        446.40       206.36 o                         
   6   7   6        256.73        127.68       296.27 o                         
   7   7   6        278.11        206.95       241.42 o                         
   8   7   6         64.12        -13.56       411.59 o                         
   9   7   6       1637.77       1737.37       365.77 o                         
  10   7   6       4081.90       6407.84       680.99 o                         
 -16   8   6         59.98       1244.77       590.12 o                         
 -15   8   6       3561.94       3756.17       737.71 o                         
 -14   8   6      14964.73      13282.49      1005.26 o                         
 -13   8   6      12982.86      13620.81       974.22 o                         
 -12   8   6      17988.09      19334.86      1178.19 o                         
 -11   8   6      16074.85      15865.05       884.48 o                         
 -10   8   6       5318.51       6162.88       352.41 o                         
  -9   8   6      16624.56      16844.75       542.72 o                         
  -8   8   6       6326.42       6203.70       262.08 o                         
  -7   8   6         51.21        229.97       203.69 o                         
  -6   8   6       1630.73       2186.25       254.84 o                         
  -5   8   6       2472.14       3033.11       228.74 o                         
  -4   8   6      12682.64      13974.66       570.48 o                         
  -3   8   6      18742.67      20360.49       771.52 o                         
  -2   8   6      28165.81      28131.19      1012.27 o                         
  -1   8   6      31388.68      32186.66      1139.01 o                         
   0   8   6      17581.71      17596.58       700.22 o                         
   1   8   6      21495.77      20037.87       781.96 o                         
   2   8   6      13231.82      13243.37       586.11 o                         
   3   8   6        395.52        467.24       197.25 o                         
   4   8   6        218.69        956.37       320.11 o                         
   5   8   6        188.31        148.77       326.05 o                         
   6   8   6      11433.12      11004.65       868.83 o                         
   7   8   6       5251.00       5601.31       651.95 o                         
   8   8   6       4393.15       5357.13       688.43 o                         
 -16   9   6        559.75        851.75       610.95 o                         
 -15   9   6       1089.99       1768.78       562.78 o                         
 -14   9   6       2776.09       4680.29       710.50 o                         
 -13   9   6       1230.60       1209.72       455.34 o                         
 -12   9   6        140.49        217.78       306.27 o                         
 -11   9   6       4171.73       4308.29       341.91 o                         
 -10   9   6        983.82       1561.24       246.44 o                         
  -9   9   6       1401.96       1877.38       258.44 o                         
  -8   9   6        482.44        412.77       177.73 o                         
  -7   9   6          0.66        327.38       254.57 o                         
  -6   9   6        448.74        630.75       282.67 o                         
  -5   9   6        219.57        571.94       243.36 o                         
  -4   9   6        161.36        199.26       149.58 o                         
  -3   9   6         23.54        -38.74       133.79 o                         
  -2   9   6         37.19        104.44       149.44 o                         
  -1   9   6         54.46        371.19       164.72 o                         
   0   9   6        186.85        666.58       185.40 o                         
   1   9   6        752.51        493.78       276.24 o                         
   2   9   6       1175.87       1361.40       239.08 o                         
   3   9   6       1089.30        455.46       286.04 o                         
   4   9   6          1.69       -251.58       251.58 o                         
   5   9   6        925.51       1714.77       464.01 o                         
   6   9   6       1716.40       3573.34       632.36 o                         
   7   9   6        631.67       1273.68       544.01 o                         
 -16  10   6       1055.84       1658.77       672.66 o                         
 -15  10   6      13759.32      15293.33      1148.85 o                         
 -14  10   6      26102.04      25709.84      1542.97 o                         
 -13  10   6      29155.89      28905.72      1631.61 o                         
 -12  10   6      14193.99      14164.53       958.49 o                         
 -11  10   6      26173.75      26428.61      1043.53 o                         
 -10  10   6      44257.84      45103.16      1598.19 o                         
  -9  10   6      20721.26      19056.06       784.84 o                         
  -8  10   6       1732.54       2559.42       299.96 o                         
  -7  10   6       1426.98       2053.08       271.27 o                         
  -6  10   6       3229.95       3739.13       278.88 o                         
  -5  10   6      14386.94      14180.19       617.54 o                         
  -4  10   6        372.21        684.13       187.03 o                         
  -3  10   6      19049.07      20197.27       809.34 o                         
  -2  10   6      38243.84      37443.77      1343.30 o                         
  -1  10   6       3941.63       4391.09       321.44 o                         
   0  10   6      48942.51      46510.85      1633.02 o                         
   1  10   6     158633.08     161366.62      5128.69 o                         
   2  10   6      68160.30      62627.93      3088.15 o
[truncated: 1,145,179 more chars]
